# Supplementary material for: Deep serological profiling of the Trypanosoma cruzi TSSA antigen reveals different epitopes and modes of recognition by Chagas disease patients
Source: PLoS Negl Trop Dis. 2023 Aug 9;17(8):e0011542. doi: 10.1371/journal.pntd.0011542 (PMC10441789; doi:10.1371/journal.pntd.0011542)
Supplement: S1 File — (TSV) [file pntd.0011542.s010.tsv]

protein	source	type	start	sequence	truncated	raw_signal	raw_signal_sd	normalized_signal	normalized_signal_sd	parent_source	in_original_pool
TSSA_I	AR_P1	PO	1	MTTCRLLCALLALALC	0	52.98	29.27	26.79	16.16	AR	1
TSSA_I	AR_P1	PO	2	TTCRLLCALLALALCC	0	51.74	30.48	26.18	16.77	AR	1
TSSA_I	AR_P1	PO	3	TCRLLCALLALALCCC	0	63.5	34.9	31.69	18.65	AR	1
TSSA_I	AR_P1	PO	4	CRLLCALLALALCCCL	0	47.66	9.61	24.5	7.07	AR	1
TSSA_I	AR_P1	PO	5	RLLCALLALALCCCLS	0	50.41	24.52	25.22	8.24	AR	1
TSSA_I	AR_P1	PO	6	LLCALLALALCCCLSA	0	72.53	11.88	35.05	1.65	AR	1
TSSA_I	AR_P1	PO	7	LCALLALALCCCLSAC	0	87.12	31.97	42.41	17.98	AR	1
TSSA_I	AR_P1	PO	8	CALLALALCCCLSACT	0	83.14	19.03	40.34	12.02	AR	1
TSSA_I	AR_P1	PO	9	ALLALALCCCLSACTT	0	103.29	1.77	48.23	4.58	AR	1
TSSA_I	AR_P1	PO	10	LLALALCCCLSACTTA	0	52.38	19.92	26.6	11.82	AR	1
TSSA_I	AR_P1	PO	11	LALALCCCLSACTTAN	0	221.24	25.78	97.2	5.46	AR	1
TSSA_I	AR_P1	PO	12	ALALCCCLSACTTANG	0	171.31	47.93	74.72	8.79	AR	1
TSSA_I	AR_P1	PO	13	LALCCCLSACTTANGG	0	176.66	25.24	78.07	1.4	AR	1
TSSA_I	AR_P1	PO	14	ALCCCLSACTTANGGS	1	211.01	7.99	93.65	12.09	AR	1
TSSA_I	AR_P1	PO	15	LCCCLSACTTANGGST	1	274.87	25.09	121.81	30.99	AR	1
TSSA_I	AR_P1	PO	16	CCCLSACTTANGGSTS	2	250.69	26.52	111.88	30.1	AR	1
TSSA_I	AR_P1	PO	17	CCLSACTTANGGSTSS	1	384.52	74.56	161.68	2.16	AR	1
TSSA_I	AR_P1	PO	18	CLSACTTANGGSTSST	1	309.4	57.65	133.08	0.39	AR	1
TSSA_I	AR_P1	PO	19	LSACTTANGGSTSSTP	0	265.17	100.41	112.53	22.49	AR	1
TSSA_I	AR_P1	PO	20	SACTTANGGSTSSTPP	0	434.16	20.25	181.4	33.74	AR	1
TSSA_I	AR_P1	PO	21	ACTTANGGSTSSTPPG	0	1172.83	299.45	385.56	20.1	AR	1
TSSA_I	AR_P1	PO	22	CTTANGGSTSSTPPGT	0	1936.91	1041.1	552.55	158.14	AR	1
TSSA_I	AR_P1	PO	23	TTANGGSTSSTPPGTD	0	596.78	58.37	232.8	14.64	AR	1
TSSA_I	AR_P1	PO	24	TANGGSTSSTPPGTDK	0	489.58	100.47	197.58	4.65	AR	1
TSSA_I	AR_P1	PO	25	ANGGSTSSTPPGTDKK	0	4421.7	1546.84	1143.47	160.97	AR	1
TSSA_I	AR_P1	PO	26	NGGSTSSTPPGTDKKT	0	936.68	36.51	329.9	37.29	AR	1
TSSA_I	AR_P1	PO	27	GGSTSSTPPGTDKKTA	0	277.68	31.63	120.99	7.89	AR	1
TSSA_I	AR_P1	PO	28	GSTSSTPPGTDKKTAA	0	458.87	64.43	190.55	49.66	AR	1
TSSA_I	AR_P1	PO	29	STSSTPPGTDKKTAAG	0	501.55	47.91	202.98	13.2	AR	1
TSSA_I	AR_P1	PO	30	TSSTPPGTDKKTAAGG	0	834.59	11.91	303.5	45.73	AR	1
TSSA_I	AR_P1	PO	31	SSTPPGTDKKTAAGGT	0	1090.65	71.89	370.12	34.67	AR	1
TSSA_I	AR_P1	PO	32	STPPGTDKKTAAGGTP	0	1892.44	342.7	559.6	8.46	AR	1
TSSA_I	AR_P1	PO	33	TPPGTDKKTAAGGTPS	0	2337.19	613.85	660.51	34.29	AR	1
TSSA_I	AR_P1	PO	34	PPGTDKKTAAGGTPSP	0	5303.51	965.84	1377.55	16.48	AR	1
TSSA_I	AR_P1	PO	35	PGTDKKTAAGGTPSPS	0	15960.66	1938.54	7409.34	526.87	AR	1
TSSA_I	AR_P1	PO	36	GTDKKTAAGGTPSPSG	0	357.11	4.44	153.1	22.71	AR	1
TSSA_I	AR_P1	PO	37	TDKKTAAGGTPSPSGA	0	247.32	54.85	107.04	4.67	AR	1
TSSA_I	AR_P1	PO	38	DKKTAAGGTPSPSGAS	0	323.92	105.76	136.96	18.87	AR	1
TSSA_I	AR_P1	PO	39	KKTAAGGTPSPSGASS	0	318.12	68.82	136.24	4.36	AR	1
TSSA_I	AR_P1	PO	40	KTAAGGTPSPSGASSG	0	434.24	12.81	181.34	31.18	AR	1
TSSA_I	AR_P1	PO	41	TAAGGTPSPSGASSGE	0	549.7	92.82	220.78	60.4	AR	1
TSSA_I	AR_P1	PO	42	AAGGTPSPSGASSGEA	0	3285.79	902.32	882.81	58.03	AR	1
TSSA_I	AR_P1	PO	43	AGGTPSPSGASSGEAE	0	924.48	365.84	332.84	145.57	AR	1
TSSA_I	AR_P1	PO	44	GGTPSPSGASSGEAEA	0	107.74	46.41	48.39	13.58	AR	1
TSSA_I	AR_P1	PO	45	GTPSPSGASSGEAEAS	0	256.76	54.4	111.14	3.63	AR	1
TSSA_I	AR_P1	PO	46	TPSPSGASSGEAEASS	0	355.28	125.02	148.68	23.53	AR	1
TSSA_I	AR_P1	PO	47	PSPSGASSGEAEASSN	0	228.76	8.83	101.18	13.38	AR	1
TSSA_I	AR_P1	PO	48	SPSGASSGEAEASSNK	0	462.07	56.85	191.59	47.12	AR	1
TSSA_I	AR_P1	PO	49	PSGASSGEAEASSNKN	0	373.56	26.58	159.6	34.8	AR	1
TSSA_I	AR_P1	PO	50	SGASSGEAEASSNKND	0	264.65	17.52	116.08	12.76	AR	1
TSSA_I	AR_P1	PO	51	GASSGEAEASSNKNDG	0	416.53	172.41	175.45	87.61	AR	1
TSSA_I	AR_P1	PO	52	ASSGEAEASSNKNDGS	0	1177.57	110.27	391.73	28.6	AR	1
TSSA_I	AR_P1	PO	53	SSGEAEASSNKNDGSL	0	375.78	104.94	157.45	13.95	AR	1
TSSA_I	AR_P1	PO	54	SGEAEASSNKNDGSLS	0	416.13	303.45	160.36	84.87	AR	1
TSSA_I	AR_P1	PO	55	GEAEASSNKNDGSLSS	0	295.1	19.27	129.66	29.63	AR	1
TSSA_I	AR_P1	PO	56	EAEASSNKNDGSLSSS	0	620.5	137	237.86	7.84	AR	1
TSSA_I	AR_P1	PO	57	AEASSNKNDGSLSSSA	0	1227.8	227.04	401.67	1.57	AR	1
TSSA_I	AR_P1	PO	58	EASSNKNDGSLSSSAW	0	137.46	9.13	63.11	12.11	AR	1
TSSA_I	AR_P1	PO	59	ASSNKNDGSLSSSAWV	0	2863.16	738.57	784.58	39.08	AR	1
TSSA_I	AR_P1	PO	60	SSNKNDGSLSSSAWVF	0	144.11	62.91	62.6	17.42	AR	1
TSSA_I	AR_P1	PO	61	SNKNDGSLSSSAWVFA	0	483.72	15	198.28	33.42	AR	1
TSSA_I	AR_P1	PO	62	NKNDGSLSSSAWVFAP	0	75.03	35.51	35.42	11.28	AR	1
TSSA_I	AR_P1	PO	63	KNDGSLSSSAWVFAPL	0	70.11	0.98	34.26	2.81	AR	1
TSSA_I	AR_P1	PO	64	NDGSLSSSAWVFAPLA	0	42.44	6.55	22.08	0.4	AR	1
TSSA_I	AR_P1	PO	65	DGSLSSSAWVFAPLAL	0	44.06	5.24	22.87	5.09	AR	1
TSSA_I	AR_P1	PO	66	GSLSSSAWVFAPLALA	0	87.92	34.25	40.74	9.95	AR	1
TSSA_I	AR_P1	PO	67	SLSSSAWVFAPLALAA	0	60.95	20.64	30.02	5.85	AR	1
TSSA_I	AR_P1	PO	68	LSSSAWVFAPLALAAS	0	99.94	0.26	46.87	4.93	AR	1
TSSA_I	AR_P1	PO	69	SSSAWVFAPLALAASV	0	179.98	41.87	78.67	5.44	AR	1
TSSA_I	AR_P1	PO	70	SSAWVFAPLALAASVL	0	130.85	3.75	59.74	6.09	AR	1
TSSA_I	AR_P1	PO	71	SAWVFAPLALAASVLA	0	96.33	30.79	44.28	8.02	AR	1
TSSA_I	AR_P1	PO	72	AWVFAPLALAASVLAY	0	135.04	52.4	59.34	13.88	AR	1
TSSA_I	AR_P1	PO	73	WVFAPLALAASVLAYT	0	43.96	3.92	22.84	0.88	AR	1
TSSA_I	AR_P1	PO	74	VFAPLALAASVLAYTA	0	429.34	58.6	180.05	47.19	AR	1
TSSA_I	AR_P1	PO	75	FAPLALAASVLAYTAL	0	672.44	266.86	248.94	43.56	AR	1
TSSA_I	AR_P1	PO	76	APLALAASVLAYTALG	0	165.96	20.68	75.8	19.82	AR	1
TSSA_II	AR_P1	PO	1	MTTCRLLCALLALALC	0	52.98	29.27	26.79	16.16	AR	1
TSSA_II	AR_P1	PO	2	TTCRLLCALLALALCC	0	51.74	30.48	26.18	16.77	AR	1
TSSA_II	AR_P1	PO	3	TCRLLCALLALALCCC	0	63.5	34.9	31.69	18.65	AR	1
TSSA_II	AR_P1	PO	4	CRLLCALLALALCCCL	0	47.66	9.61	24.5	7.07	AR	1
TSSA_II	AR_P1	PO	5	RLLCALLALALCCCLT	0	51.26	8.71	26.02	1.05	AR	1
TSSA_II	AR_P1	PO	6	LLCALLALALCCCLTA	0	43.55	5.73	22.62	5.34	AR	1
TSSA_II	AR_P1	PO	7	LCALLALALCCCLTAC	0	111.56	14.18	52.39	12.02	AR	1
TSSA_II	AR_P1	PO	8	CALLALALCCCLTACT	0	62.72	39.42	31.35	20.75	AR	1
TSSA_II	AR_P1	PO	9	ALLALALCCCLTACTT	0	62.92	13.78	31.35	9.01	AR	1
TSSA_II	AR_P1	PO	10	LLALALCCCLTACTTA	0	129.18	65.31	56.39	19.66	AR	1
TSSA_II	AR_P1	PO	11	LALALCCCLTACTTAN	0	231.45	31.35	101.37	3.9	AR	1
TSSA_II	AR_P1	PO	12	ALALCCCLTACTTANG	0	155.17	5.41	70.47	12.27	AR	1
TSSA_II	AR_P1	PO	13	LALCCCLTACTTANGG	0	252.21	72.03	108.35	11.55	AR	1
TSSA_II	AR_P1	PO	14	ALCCCLTACTTANGGS	1	254.68	16.53	111.92	12.29	AR	1
TSSA_II	AR_P1	PO	15	LCCCLTACTTANGGST	1	174.22	40.04	76.29	5.18	AR	1
TSSA_II	AR_P1	PO	16	CCCLTACTTANGGSTS	2	282.73	90.06	120.51	16.36	AR	1
TSSA_II	AR_P1	PO	17	CCLTACTTANGGSTSS	1	567.05	103.29	222.38	0.86	AR	1
TSSA_II	AR_P1	PO	18	CLTACTTANGGSTSST	1	1022.68	264	347.4	19.34	AR	1
TSSA_II	AR_P1	PO	19	LTACTTANGGSTSSTP	0	268.81	63.05	115.87	6.18	AR	1
TSSA_II	AR_P1	PO	20	TACTTANGGSTSSTPP	0	399.5	1.14	168.72	25.3	AR	1
TSSA_II	AR_P1	PO	21	ACTTANGGSTSSTPPS	1	1021.57	27.49	354.04	57.88	AR	1
TSSA_II	AR_P1	PO	22	CTTANGGSTSSTPPSG	0	2763.92	1342.96	746.14	189.14	AR	1
TSSA_II	AR_P1	PO	23	TTANGGSTSSTPPSGT	0	451.9	106.2	184.65	9.23	AR	1
TSSA_II	AR_P1	PO	24	TANGGSTSSTPPSGTE	0	1567.12	547.63	502.42	209.47	AR	1
TSSA_II	AR_P1	PO	25	ANGGSTSSTPPSGTEN	0	24247.36	2993.91	21235.07	783.31	AR	1
TSSA_II	AR_P1	PO	26	NGGSTSSTPPSGTENK	0	24209.26	4636.7	21021.83	3694.85	AR	1
TSSA_II	AR_P1	PO	27	GGSTSSTPPSGTENKP	0	25390.77	5092.05	22962.53	4105.66	AR	1
TSSA_II	AR_P1	PO	28	GSTSSTPPSGTENKPA	0	24565.63	3588.61	21792.94	1837.51	AR	1
TSSA_II	AR_P1	PO	29	STSSTPPSGTENKPAT	0	25029.54	3948.19	22570.36	2409.59	AR	1
TSSA_II	AR_P1	PO	30	TSSTPPSGTENKPATG	0	24400.35	4253.18	21437.93	2952.39	AR	1
TSSA_II	AR_P1	PO	31	SSTPPSGTENKPATGE	0	22440.46	1474.05	17697.19	2371.01	AR	1
TSSA_II	AR_P1	PO	32	STPPSGTENKPATGEA	0	24845.65	3547.76	22241.48	1724.83	AR	1
TSSA_II	AR_P1	PO	33	TPPSGTENKPATGEAP	0	26655.52	4546.79	25014.62	2813.48	AR	1
TSSA_II	AR_P1	PO	34	PPSGTENKPATGEAPS	0	26541.76	3443.67	25120.64	1028.14	AR	1
TSSA_II	AR_P1	PO	35	PSGTENKPATGEAPSQ	0	28059.32	5476.79	27095.76	3492.93	AR	1
TSSA_II	AR_P1	PO	36	SGTENKPATGEAPSQP	0	24751.85	2575.99	22131.74	129.9	AR	1
TSSA_II	AR_P1	PO	37	GTENKPATGEAPSQPG	0	27261.7	4042.56	26231.29	1532.54	AR	1
TSSA_II	AR_P1	PO	38	TENKPATGEAPSQPGA	0	24654.78	2264.81	21952.59	458.36	AR	1
TSSA_II	AR_P1	PO	39	ENKPATGEAPSQPGAS	0	27742.78	4256.11	26974.9	1560.94	AR	1
TSSA_II	AR_P1	PO	40	NKPATGEAPSQPGASS	0	24839.04	3552.65	22228.85	1732.21	AR	1
TSSA_II	AR_P1	PO	41	KPATGEAPSQPGASSG	0	25517.26	3567.6	23378	1699.06	AR	1
TSSA_II	AR_P1	PO	42	PATGEAPSQPGASSGE	0	20573.65	3840.87	13966.43	2382.16	AR	1
TSSA_II	AR_P1	PO	43	ATGEAPSQPGASSGEA	0	18031.25	4362.86	9818.38	2343.05	AR	1
TSSA_II	AR_P1	PO	44	TGEAPSQPGASSGEAE	0	17144.17	3953.74	8637.46	1549.03	AR	1
TSSA_II	AR_P1	PO	45	GEAPSQPGASSGEAEA	0	16047.03	3639.98	7435.16	1026.49	AR	1
TSSA_II	AR_P1	PO	46	EAPSQPGASSGEAEAS	0	13467.8	6211.23	5414.57	2904	AR	1
TSSA_II	AR_P1	PO	47	APSQPGASSGEAEASS	0	1421.52	796.34	431.83	129.1	AR	1
TSSA_II	AR_P1	PO	48	PSQPGASSGEAEASSN	0	159.74	20.51	73.14	19.07	AR	1
TSSA_II	AR_P1	PO	49	SQPGASSGEAEASSNK	0	228.24	25.25	100.23	6.26	AR	1
TSSA_II	AR_P1	PO	50	QPGASSGEAEASSNKN	0	337.22	12.01	145.36	19.18	AR	1
TSSA_II	AR_P1	PO	51	PGASSGEAEASSNKND	0	363.4	20.26	155.18	16.94	AR	1
TSSA_II	AR_P1	PO	52	GASSGEAEASSNKNDG	0	416.53	172.41	175.45	87.61	AR	1
TSSA_II	AR_P1	PO	53	ASSGEAEASSNKNDGS	0	1177.57	110.27	391.73	28.6	AR	1
TSSA_II	AR_P1	PO	54	SSGEAEASSNKNDGSL	0	375.78	104.94	157.45	13.95	AR	1
TSSA_II	AR_P1	PO	55	SGEAEASSNKNDGSLS	0	416.13	303.45	160.36	84.87	AR	1
TSSA_II	AR_P1	PO	56	GEAEASSNKNDGSLSS	0	295.1	19.27	129.66	29.63	AR	1
TSSA_II	AR_P1	PO	57	EAEASSNKNDGSLSSS	0	620.5	137	237.86	7.84	AR	1
TSSA_II	AR_P1	PO	58	AEASSNKNDGSLSSSA	0	1227.8	227.04	401.67	1.57	AR	1
TSSA_II	AR_P1	PO	59	EASSNKNDGSLSSSAW	0	137.46	9.13	63.11	12.11	AR	1
TSSA_II	AR_P1	PO	60	ASSNKNDGSLSSSAWV	0	2863.16	738.57	784.58	39.08	AR	1
TSSA_II	AR_P1	PO	61	SSNKNDGSLSSSAWVS	0	248.1	87.15	105.8	18.5	AR	1
TSSA_II	AR_P1	PO	62	SNKNDGSLSSSAWVSA	0	433.14	149.59	176.51	25.73	AR	1
TSSA_II	AR_P1	PO	63	NKNDGSLSSSAWVSAP	0	105.12	38.01	47.59	10.36	AR	1
TSSA_II	AR_P1	PO	64	KNDGSLSSSAWVSAPL	0	89.75	29.66	41.62	7.98	AR	1
TSSA_II	AR_P1	PO	65	NDGSLSSSAWVSAPLA	0	95.41	20.27	44.26	3.75	AR	1
TSSA_II	AR_P1	PO	66	DGSLSSSAWVSAPLAL	0	65.47	19.53	32.55	11.61	AR	1
TSSA_II	AR_P1	PO	67	GSLSSSAWVSAPLALA	0	161.61	42.59	70.85	7.35	AR	1
TSSA_II	AR_P1	PO	68	SLSSSAWVSAPLALAA	0	156.08	34.71	68.94	4.6	AR	1
TSSA_II	AR_P1	PO	69	LSSSAWVSAPLALAAS	0	97.18	4.01	45.84	6.58	AR	1
TSSA_II	AR_P1	PO	70	SSSAWVSAPLALAASA	0	193.6	41.87	84.52	4.09	AR	1
TSSA_II	AR_P1	PO	71	SSAWVSAPLALAASAL	0	109.23	16.73	50.12	1.27	AR	1
TSSA_II	AR_P1	PO	72	SAWVSAPLALAASALA	0	187.92	6.22	83.76	10.61	AR	1
TSSA_II	AR_P1	PO	73	AWVSAPLALAASALAY	0	1181.82	128.45	392.54	24.27	AR	1
TSSA_II	AR_P1	PO	74	WVSAPLALAASALAYT	0	125.93	13.68	57.25	1.44	AR	1
TSSA_II	AR_P1	PO	75	VSAPLALAASALAYTA	0	1024.62	559.47	337.8	98.49	AR	1
TSSA_II	AR_P1	PO	76	SAPLALAASALAYTAL	0	309.47	35.84	133.9	8.42	AR	1
TSSA_II	AR_P1	PO	77	APLALAASALAYTALG	0	275.82	66.45	118.71	6.99	AR	1
TSSA_III	AR_P1	PO	1	MATCRLLCALLALALC	0	39.47	5.59	20.65	0.07	AR	1
TSSA_III	AR_P1	PO	2	ATCRLLCALLALALCC	0	58	13.41	29.2	8.8	AR	1
TSSA_III	AR_P1	PO	3	TCRLLCALLALALCCC	0	63.5	34.9	31.69	18.65	AR	1
TSSA_III	AR_P1	PO	4	CRLLCALLALALCCCL	0	47.66	9.61	24.5	7.07	AR	1
TSSA_III	AR_P1	PO	5	RLLCALLALALCCCLS	0	50.41	24.52	25.22	8.24	AR	1
TSSA_III	AR_P1	PO	6	LLCALLALALCCCLSA	0	72.53	11.88	35.05	1.65	AR	1
TSSA_III	AR_P1	PO	7	LCALLALALCCCLSAC	0	87.12	31.97	42.41	17.98	AR	1
TSSA_III	AR_P1	PO	8	CALLALALCCCLSACT	0	83.14	19.03	40.34	12.02	AR	1
TSSA_III	AR_P1	PO	9	ALLALALCCCLSACTT	0	103.29	1.77	48.23	4.58	AR	1
TSSA_III	AR_P1	PO	10	LLALALCCCLSACTTA	0	52.38	19.92	26.6	11.82	AR	1
TSSA_III	AR_P1	PO	11	LALALCCCLSACTTAN	0	221.24	25.78	97.2	5.46	AR	1
TSSA_III	AR_P1	PO	12	ALALCCCLSACTTANG	0	171.31	47.93	74.72	8.79	AR	1
TSSA_III	AR_P1	PO	13	LALCCCLSACTTANGG	0	176.66	25.24	78.07	1.4	AR	1
TSSA_III	AR_P1	PO	14	ALCCCLSACTTANGGS	1	211.01	7.99	93.65	12.09	AR	1
TSSA_III	AR_P1	PO	15	LCCCLSACTTANGGST	1	274.87	25.09	121.81	30.99	AR	1
TSSA_III	AR_P1	PO	16	CCCLSACTTANGGSTI	2	250.69	26.52	111.88	30.1	AR	1
TSSA_III	AR_P1	PO	17	CCLSACTTANGGSTIS	1	339.88	38.66	145.82	8.99	AR	1
TSSA_III	AR_P1	PO	18	CLSACTTANGGSTIST	1	370.88	73.5	156.73	2.58	AR	1
TSSA_III	AR_P1	PO	19	LSACTTANGGSTISTP	0	276	117.43	116.31	28.71	AR	1
TSSA_III	AR_P1	PO	20	SACTTANGGSTISTPP	0	376.4	23.92	159.93	16.18	AR	1
TSSA_III	AR_P1	PO	21	ACTTANGGSTISTPPS	1	1081.96	228.88	363.9	6.94	AR	1
TSSA_III	AR_P1	PO	22	CTTANGGSTISTPPSG	0	3385.24	1546.69	890.92	209.73	AR	1
TSSA_III	AR_P1	PO	23	TTANGGSTISTPPSGT	0	546.05	192.88	212.55	30.75	AR	1
TSSA_III	AR_P1	PO	24	TANGGSTISTPPSGTE	0	3222.78	573.82	902.94	295.4	AR	1
TSSA_III	AR_P1	PO	25	ANGGSTISTPPSGTEK	0	22836.76	4849.96	18506.53	4453.12	AR	1
TSSA_III	AR_P1	PO	26	NGGSTISTPPSGTEKK	0	15136.15	2829.86	6643.28	339.31	AR	1
TSSA_III	AR_P1	PO	27	GGSTISTPPSGTEKKA	0	12879.48	2996.22	4977.45	679.22	AR	1
TSSA_III	AR_P1	PO	28	GSTISTPPSGTEKKAA	0	12127.48	1988.19	4540.57	102.18	AR	1
TSSA_III	AR_P1	PO	29	STISTPPSGTEKKAAA	0	11668	3622.44	4189.41	1145.32	AR	1
TSSA_III	AR_P1	PO	30	TISTPPSGTEKKAAAG	0	10424.34	4896.3	3510.89	1847.83	AR	1
TSSA_III	AR_P1	PO	31	ISTPPSGTEKKAAAGE	0	18732.21	5014.93	11021.37	3621.02	AR	1
TSSA_III	AR_P1	PO	32	STPPSGTEKKAAAGEA	0	18634.27	2866.84	10508.65	319.87	AR	1
TSSA_III	AR_P1	PO	33	TPPSGTEKKAAAGEAP	0	20162.28	3971.36	13213.09	2518.4	AR	1
TSSA_III	AR_P1	PO	34	PPSGTEKKAAAGEAPS	0	20506.75	4007.89	13870.33	2681.14	AR	1
TSSA_III	AR_P1	PO	35	PSGTEKKAAAGEAPSP	0	8541.28	871.76	2528.55	221.71	AR	1
TSSA_III	AR_P1	PO	36	SGTEKKAAAGEAPSPS	0	621.48	48.29	240.56	18.77	AR	1
TSSA_III	AR_P1	PO	37	GTEKKAAAGEAPSPSG	0	734.86	20.99	274.72	32.72	AR	1
TSSA_III	AR_P1	PO	38	TEKKAAAGEAPSPSGA	0	2998.02	662.75	819.53	13.39	AR	1
TSSA_III	AR_P1	PO	39	EKKAAAGEAPSPSGAS	0	502.36	34.91	204.77	40.63	AR	1
TSSA_III	AR_P1	PO	40	KKAAAGEAPSPSGASS	0	320.2	117.35	134.89	24.06	AR	1
TSSA_III	AR_P1	PO	41	KAAAGEAPSPSGASSG	0	1078.18	153.19	370.96	92.84	AR	1
TSSA_III	AR_P1	PO	42	AAAGEAPSPSGASSGE	0	1629.9	50.86	504.46	65	AR	1
TSSA_III	AR_P1	PO	43	AAGEAPSPSGASSGEA	0	1225.15	671.46	415.78	231.95	AR	1
TSSA_III	AR_P1	PO	44	AGEAPSPSGASSGEAE	0	613.78	158.3	235.2	14.76	AR	1
TSSA_III	AR_P1	PO	45	GEAPSPSGASSGEAEA	0	115.54	6.32	53.74	8.99	AR	1
TSSA_III	AR_P1	PO	46	EAPSPSGASSGEAEAS	0	153.96	40.67	67.78	7.28	AR	1
TSSA_III	AR_P1	PO	47	APSPSGASSGEAEASS	0	418.28	144.3	171.44	25	AR	1
TSSA_III	AR_P1	PO	48	PSPSGASSGEAEASSN	0	228.76	8.83	101.18	13.38	AR	1
TSSA_III	AR_P1	PO	49	SPSGASSGEAEASSNK	0	462.07	56.85	191.59	47.12	AR	1
TSSA_III	AR_P1	PO	50	PSGASSGEAEASSNKN	0	373.56	26.58	159.6	34.8	AR	1
TSSA_III	AR_P1	PO	51	SGASSGEAEASSNKND	0	264.65	17.52	116.08	12.76	AR	1
TSSA_III	AR_P1	PO	52	GASSGEAEASSNKNDG	0	416.53	172.41	175.45	87.61	AR	1
TSSA_III	AR_P1	PO	53	ASSGEAEASSNKNDGS	0	1177.57	110.27	391.73	28.6	AR	1
TSSA_III	AR_P1	PO	54	SSGEAEASSNKNDGSL	0	375.78	104.94	157.45	13.95	AR	1
TSSA_III	AR_P1	PO	55	SGEAEASSNKNDGSLS	0	416.13	303.45	160.36	84.87	AR	1
TSSA_III	AR_P1	PO	56	GEAEASSNKNDGSLSS	0	295.1	19.27	129.66	29.63	AR	1
TSSA_III	AR_P1	PO	57	EAEASSNKNDGSLSSS	0	620.5	137	237.86	7.84	AR	1
TSSA_III	AR_P1	PO	58	AEASSNKNDGSLSSSA	0	1227.8	227.04	401.67	1.57	AR	1
TSSA_III	AR_P1	PO	59	EASSNKNDGSLSSSAW	0	137.46	9.13	63.11	12.11	AR	1
TSSA_III	AR_P1	PO	60	ASSNKNDGSLSSSAWV	0	2863.16	738.57	784.58	39.08	AR	1
TSSA_III	AR_P1	PO	61	SSNKNDGSLSSSAWVF	0	144.11	62.91	62.6	17.42	AR	1
TSSA_III	AR_P1	PO	62	SNKNDGSLSSSAWVFA	0	483.72	15	198.28	33.42	AR	1
TSSA_III	AR_P1	PO	63	NKNDGSLSSSAWVFAP	0	75.03	35.51	35.42	11.28	AR	1
TSSA_III	AR_P1	PO	64	KNDGSLSSSAWVFAPL	0	70.11	0.98	34.26	2.81	AR	1
TSSA_III	AR_P1	PO	65	NDGSLSSSAWVFAPLA	0	42.44	6.55	22.08	0.4	AR	1
TSSA_III	AR_P1	PO	66	DGSLSSSAWVFAPLAL	0	44.06	5.24	22.87	5.09	AR	1
TSSA_III	AR_P1	PO	67	GSLSSSAWVFAPLALT	0	96.54	21.28	44.7	4.07	AR	1
TSSA_III	AR_P1	PO	68	SLSSSAWVFAPLALTA	0	45.73	14.14	23.38	3.77	AR	1
TSSA_III	AR_P1	PO	69	LSSSAWVFAPLALTAS	0	76.36	20.75	36.38	5.07	AR	1
TSSA_III	AR_P1	PO	70	SSSAWVFAPLALTASA	0	83.97	39.44	38.96	12.33	AR	1
TSSA_III	AR_P1	PO	71	SSAWVFAPLALTASAL	0	90.1	24.88	41.89	6.01	AR	1
TSSA_III	AR_P1	PO	72	SAWVFAPLALTASALA	0	159.76	31.49	70.61	2.93	AR	1
TSSA_III	AR_P1	PO	73	AWVFAPLALTASALAY	0	341.3	85.51	144.87	9.21	AR	1
TSSA_III	AR_P1	PO	74	WVFAPLALTASALAYT	0	72.53	14.29	34.98	2.63	AR	1
TSSA_III	AR_P1	PO	75	VFAPLALTASALAYTA	0	250.56	12.63	110.36	13.59	AR	1
TSSA_III	AR_P1	PO	76	FAPLALTASALAYTAL	0	1747.36	593.09	518.56	58.8	AR	1
TSSA_III	AR_P1	PO	77	APLALTASALAYTALG	0	309.58	91.56	131.71	14.42	AR	1
TSSA_IV	AR_P1	PO	1	MTTCRLLCALLALALC	0	52.98	29.27	26.79	16.16	AR	1
TSSA_IV	AR_P1	PO	2	TTCRLLCALLALALCC	0	51.74	30.48	26.18	16.77	AR	1
TSSA_IV	AR_P1	PO	3	TCRLLCALLALALCCC	0	63.5	34.9	31.69	18.65	AR	1
TSSA_IV	AR_P1	PO	4	CRLLCALLALALCCCL	0	47.66	9.61	24.5	7.07	AR	1
TSSA_IV	AR_P1	PO	5	RLLCALLALALCCCLS	0	50.41	24.52	25.22	8.24	AR	1
TSSA_IV	AR_P1	PO	6	LLCALLALALCCCLSA	0	72.53	11.88	35.05	1.65	AR	1
TSSA_IV	AR_P1	PO	7	LCALLALALCCCLSAC	0	87.12	31.97	42.41	17.98	AR	1
TSSA_IV	AR_P1	PO	8	CALLALALCCCLSACT	0	83.14	19.03	40.34	12.02	AR	1
TSSA_IV	AR_P1	PO	9	ALLALALCCCLSACTT	0	103.29	1.77	48.23	4.58	AR	1
TSSA_IV	AR_P1	PO	10	LLALALCCCLSACTTA	0	52.38	19.92	26.6	11.82	AR	1
TSSA_IV	AR_P1	PO	11	LALALCCCLSACTTAN	0	221.24	25.78	97.2	5.46	AR	1
TSSA_IV	AR_P1	PO	12	ALALCCCLSACTTANG	0	171.31	47.93	74.72	8.79	AR	1
TSSA_IV	AR_P1	PO	13	LALCCCLSACTTANGG	0	176.66	25.24	78.07	1.4	AR	1
TSSA_IV	AR_P1	PO	14	ALCCCLSACTTANGGS	1	211.01	7.99	93.65	12.09	AR	1
TSSA_IV	AR_P1	PO	15	LCCCLSACTTANGGST	1	274.87	25.09	121.81	30.99	AR	1
TSSA_IV	AR_P1	PO	16	CCCLSACTTANGGSTI	2	250.69	26.52	111.88	30.1	AR	1
TSSA_IV	AR_P1	PO	17	CCLSACTTANGGSTIS	1	339.88	38.66	145.82	8.99	AR	1
TSSA_IV	AR_P1	PO	18	CLSACTTANGGSTIST	1	370.88	73.5	156.73	2.58	AR	1
TSSA_IV	AR_P1	PO	19	LSACTTANGGSTISTP	0	276	117.43	116.31	28.71	AR	1
TSSA_IV	AR_P1	PO	20	SACTTANGGSTISTPP	0	376.4	23.92	159.93	16.18	AR	1
TSSA_IV	AR_P1	PO	21	ACTTANGGSTISTPPS	1	1081.96	228.88	363.9	6.94	AR	1
TSSA_IV	AR_P1	PO	22	CTTANGGSTISTPPSG	0	3385.24	1546.69	890.92	209.73	AR	1
TSSA_IV	AR_P1	PO	23	TTANGGSTISTPPSGT	0	546.05	192.88	212.55	30.75	AR	1
TSSA_IV	AR_P1	PO	24	TANGGSTISTPPSGTD	0	394.86	90.76	165	7.52	AR	1
TSSA_IV	AR_P1	PO	25	ANGGSTISTPPSGTDK	0	22614.23	6234.35	17926.47	7095.46	AR	1
TSSA_IV	AR_P1	PO	26	NGGSTISTPPSGTDKK	0	16305.15	4882.34	7833.38	2348.68	AR	1
TSSA_IV	AR_P1	PO	27	GGSTISTPPSGTDKKT	0	11995.71	5274.39	4387.2	2138.82	AR	1
TSSA_IV	AR_P1	PO	28	GSTISTPPSGTDKKTA	0	13272.99	2471.59	5281.77	267.63	AR	1
TSSA_IV	AR_P1	PO	29	STISTPPSGTDKKTAA	0	15628.14	1698.54	7126.84	692.47	AR	1
TSSA_IV	AR_P1	PO	30	TISTPPSGTDKKTAAG	0	12999.16	3924.71	5023.76	1281.96	AR	1
TSSA_IV	AR_P1	PO	31	ISTPPSGTDKKTAAGE	0	19970.72	5249.89	13098.38	4687.76	AR	1
TSSA_IV	AR_P1	PO	32	STPPSGTDKKTAAGEA	0	16494.89	3400.38	7873.86	823.55	AR	1
TSSA_IV	AR_P1	PO	33	TPPSGTDKKTAAGEAP	0	16360.39	4281.94	7801.62	1724.71	AR	1
TSSA_IV	AR_P1	PO	34	PPSGTDKKTAAGEAPS	0	7977.78	3081.54	2287.97	756.13	AR	1
TSSA_IV	AR_P1	PO	35	PSGTDKKTAAGEAPSP	0	1202.24	545.11	385.22	81.17	AR	1
TSSA_IV	AR_P1	PO	36	SGTDKKTAAGEAPSPS	0	299.76	41.99	129.74	5.25	AR	1
TSSA_IV	AR_P1	PO	37	GTDKKTAAGEAPSPSG	0	772.69	340.64	289.64	137.33	AR	1
TSSA_IV	AR_P1	PO	38	TDKKTAAGEAPSPSGA	0	288.54	57.11	124.5	1.9	AR	1
TSSA_IV	AR_P1	PO	39	DKKTAAGEAPSPSGAS	0	435.64	192.88	175.39	40.69	AR	1
TSSA_IV	AR_P1	PO	40	KKTAAGEAPSPSGASS	0	303.47	77.48	129.86	9.14	AR	1
TSSA_IV	AR_P1	PO	41	KTAAGEAPSPSGASSG	0	385.12	9.28	163.4	21.87	AR	1
TSSA_IV	AR_P1	PO	42	TAAGEAPSPSGASSGE	0	341	89.89	144.56	11.04	AR	1
TSSA_IV	AR_P1	PO	43	AAGEAPSPSGASSGEA	0	1225.15	671.46	415.78	231.95	AR	1
TSSA_IV	AR_P1	PO	44	AGEAPSPSGASSGEAE	0	613.78	158.3	235.2	14.76	AR	1
TSSA_IV	AR_P1	PO	45	GEAPSPSGASSGEAEA	0	115.54	6.32	53.74	8.99	AR	1
TSSA_IV	AR_P1	PO	46	EAPSPSGASSGEAEAS	0	153.96	40.67	67.78	7.28	AR	1
TSSA_IV	AR_P1	PO	47	APSPSGASSGEAEASS	0	418.28	144.3	171.44	25	AR	1
TSSA_IV	AR_P1	PO	48	PSPSGASSGEAEASSN	0	228.76	8.83	101.18	13.38	AR	1
TSSA_IV	AR_P1	PO	49	SPSGASSGEAEASSNK	0	462.07	56.85	191.59	47.12	AR	1
TSSA_IV	AR_P1	PO	50	PSGASSGEAEASSNKN	0	373.56	26.58	159.6	34.8	AR	1
TSSA_IV	AR_P1	PO	51	SGASSGEAEASSNKND	0	264.65	17.52	116.08	12.76	AR	1
TSSA_IV	AR_P1	PO	52	GASSGEAEASSNKNDG	0	416.53	172.41	175.45	87.61	AR	1
TSSA_IV	AR_P1	PO	53	ASSGEAEASSNKNDGS	0	1177.57	110.27	391.73	28.6	AR	1
TSSA_IV	AR_P1	PO	54	SSGEAEASSNKNDGSL	0	375.78	104.94	157.45	13.95	AR	1
TSSA_IV	AR_P1	PO	55	SGEAEASSNKNDGSLS	0	416.13	303.45	160.36	84.87	AR	1
TSSA_IV	AR_P1	PO	56	GEAEASSNKNDGSLSS	0	295.1	19.27	129.66	29.63	AR	1
TSSA_IV	AR_P1	PO	57	EAEASSNKNDGSLSSS	0	620.5	137	237.86	7.84	AR	1
TSSA_IV	AR_P1	PO	58	AEASSNKNDGSLSSSA	0	1227.8	227.04	401.67	1.57	AR	1
TSSA_IV	AR_P1	PO	59	EASSNKNDGSLSSSAW	0	137.46	9.13	63.11	12.11	AR	1
TSSA_IV	AR_P1	PO	60	ASSNKNDGSLSSSAWV	0	2863.16	738.57	784.58	39.08	AR	1
TSSA_IV	AR_P1	PO	61	SSNKNDGSLSSSAWVF	0	144.11	62.91	62.6	17.42	AR	1
TSSA_IV	AR_P1	PO	62	SNKNDGSLSSSAWVFA	0	483.72	15	198.28	33.42	AR	1
TSSA_IV	AR_P1	PO	63	NKNDGSLSSSAWVFAP	0	75.03	35.51	35.42	11.28	AR	1
TSSA_IV	AR_P1	PO	64	KNDGSLSSSAWVFAPL	0	70.11	0.98	34.26	2.81	AR	1
TSSA_IV	AR_P1	PO	65	NDGSLSSSAWVFAPLA	0	42.44	6.55	22.08	0.4	AR	1
TSSA_IV	AR_P1	PO	66	DGSLSSSAWVFAPLAL	0	44.06	5.24	22.87	5.09	AR	1
TSSA_IV	AR_P1	PO	67	GSLSSSAWVFAPLALA	0	87.92	34.25	40.74	9.95	AR	1
TSSA_IV	AR_P1	PO	68	SLSSSAWVFAPLALAA	0	60.95	20.64	30.02	5.85	AR	1
TSSA_IV	AR_P1	PO	69	LSSSAWVFAPLALAAS	0	99.94	0.26	46.87	4.93	AR	1
TSSA_IV	AR_P1	PO	70	SSSAWVFAPLALAASA	0	365.61	43.43	156.85	40.82	AR	1
TSSA_IV	AR_P1	PO	71	SSAWVFAPLALAASAL	0	196.47	29.16	86.34	1.55	AR	1
TSSA_IV	AR_P1	PO	72	SAWVFAPLALAASALA	0	111.21	28.4	52.78	18.07	AR	1
TSSA_IV	AR_P1	PO	73	AWVFAPLALAASALAY	0	256.61	46.99	111.41	0.47	AR	1
TSSA_IV	AR_P1	PO	74	WVFAPLALAASALAYT	0	101.72	5.4	47.42	2.9	AR	1
TSSA_IV	AR_P1	PO	75	VFAPLALAASALAYTA	0	481.72	152.74	193.1	22.87	AR	1
TSSA_IV	AR_P1	PO	76	FAPLALAASALAYTAL	0	2721.17	2668.07	699.13	517.36	AR	1
TSSA_IV	AR_P1	PO	77	APLALAASALAYTALG	0	275.82	66.45	118.71	6.99	AR	1
TSSA_I	AR_P2	PO	1	MTTCRLLCALLALALC	0	49.8	21.37	34.43	7.86	AR	1
TSSA_I	AR_P2	PO	2	TTCRLLCALLALALCC	0	56.94	8.56	43.36	17.39	AR	1
TSSA_I	AR_P2	PO	3	TCRLLCALLALALCCC	0	52.97	1.27	39.12	10.34	AR	1
TSSA_I	AR_P2	PO	4	CRLLCALLALALCCCL	0	39.58	8.03	27.81	0.6	AR	1
TSSA_I	AR_P2	PO	5	RLLCALLALALCCCLS	0	46.92	0.45	34.12	7.75	AR	1
TSSA_I	AR_P2	PO	6	LLCALLALALCCCLSA	0	50.06	3.88	37.06	11.84	AR	1
TSSA_I	AR_P2	PO	7	LCALLALALCCCLSAC	0	63.91	27.42	52.14	35.6	AR	1
TSSA_I	AR_P2	PO	8	CALLALALCCCLSACT	0	63.47	26.49	51.61	34.68	AR	1
TSSA_I	AR_P2	PO	9	ALLALALCCCLSACTT	0	46.3	12.58	35.09	17.9	AR	1
TSSA_I	AR_P2	PO	10	LLALALCCCLSACTTA	0	68.98	6.29	51.3	8.41	AR	1
TSSA_I	AR_P2	PO	11	LALALCCCLSACTTAN	0	86.09	40.23	60.76	14.91	AR	1
TSSA_I	AR_P2	PO	12	ALALCCCLSACTTANG	0	293.36	217.38	197.28	87.06	AR	1
TSSA_I	AR_P2	PO	13	LALCCCLSACTTANGG	0	220.79	79.46	163.82	5	AR	1
TSSA_I	AR_P2	PO	14	ALCCCLSACTTANGGS	1	224.96	51.99	170.9	16.99	AR	1
TSSA_I	AR_P2	PO	15	LCCCLSACTTANGGST	1	187.38	147.52	126.39	69.76	AR	1
TSSA_I	AR_P2	PO	16	CCCLSACTTANGGSTS	2	173.68	150.37	114.59	76.99	AR	1
TSSA_I	AR_P2	PO	17	CCLSACTTANGGSTSS	1	188.86	110.51	134.07	39.22	AR	1
TSSA_I	AR_P2	PO	18	CLSACTTANGGSTSST	1	224.16	120	160.44	35.45	AR	1
TSSA_I	AR_P2	PO	19	LSACTTANGGSTSSTP	0	420.69	185.35	294.99	23.96	AR	1
TSSA_I	AR_P2	PO	20	SACTTANGGSTSSTPP	0	124.86	81.71	86.47	37.64	AR	1
TSSA_I	AR_P2	PO	21	ACTTANGGSTSSTPPG	0	299.06	109.78	218.4	5.18	AR	1
TSSA_I	AR_P2	PO	22	CTTANGGSTSSTPPGT	0	186.64	91.21	135.41	24.62	AR	1
TSSA_I	AR_P2	PO	23	TTANGGSTSSTPPGTD	0	132.82	51.51	98.25	9.85	AR	1
TSSA_I	AR_P2	PO	24	TANGGSTSSTPPGTDK	0	745.42	118.24	522.81	108.51	AR	1
TSSA_I	AR_P2	PO	25	ANGGSTSSTPPGTDKK	0	1497.09	1478.81	819.97	564.55	AR	1
TSSA_I	AR_P2	PO	26	NGGSTSSTPPGTDKKT	0	1533.58	138.51	1010.41	275.6	AR	1
TSSA_I	AR_P2	PO	27	GGSTSSTPPGTDKKTA	0	239.56	157.32	166.22	59.28	AR	1
TSSA_I	AR_P2	PO	28	GSTSSTPPGTDKKTAA	0	391.74	51.1	305.69	134.39	AR	1
TSSA_I	AR_P2	PO	29	STSSTPPGTDKKTAAG	0	555.74	255.98	378.58	34.57	AR	1
TSSA_I	AR_P2	PO	30	TSSTPPGTDKKTAAGG	0	660.75	38.91	477.42	138.37	AR	1
TSSA_I	AR_P2	PO	31	SSTPPGTDKKTAAGGT	0	763.57	119.66	534.32	111.93	AR	1
TSSA_I	AR_P2	PO	32	STPPGTDKKTAAGGTP	0	1335.78	489.87	852.54	20.03	AR	1
TSSA_I	AR_P2	PO	33	TPPGTDKKTAAGGTPS	0	1630.16	1046.16	965.3	249.84	AR	1
TSSA_I	AR_P2	PO	34	PPGTDKKTAAGGTPSP	0	3350.3	1004.74	1936.28	131.48	AR	1
TSSA_I	AR_P2	PO	35	PGTDKKTAAGGTPSPS	0	15892.65	5701.71	8916.25	409	AR	1
TSSA_I	AR_P2	PO	36	GTDKKTAAGGTPSPSG	0	117	9.95	94.18	36.42	AR	1
TSSA_I	AR_P2	PO	37	TDKKTAAGGTPSPSGA	0	413.91	13.68	313.82	94.67	AR	1
TSSA_I	AR_P2	PO	38	DKKTAAGGTPSPSGAS	0	174.43	41.56	133.39	10.95	AR	1
TSSA_I	AR_P2	PO	39	KKTAAGGTPSPSGASS	0	64.53	31.35	44.66	12.74	AR	1
TSSA_I	AR_P2	PO	40	KTAAGGTPSPSGASSG	0	133.47	33.36	101.61	5.43	AR	1
TSSA_I	AR_P2	PO	41	TAAGGTPSPSGASSGE	0	193.92	99.5	139.88	28.89	AR	1
TSSA_I	AR_P2	PO	42	AAGGTPSPSGASSGEA	0	3151.31	1700.68	1763.24	267.86	AR	1
TSSA_I	AR_P2	PO	43	AGGTPSPSGASSGEAE	0	2030.41	1223.79	1183.81	257.13	AR	1
TSSA_I	AR_P2	PO	44	GGTPSPSGASSGEAEA	0	123.56	88.84	84.32	43.82	AR	1
TSSA_I	AR_P2	PO	45	GTPSPSGASSGEAEAS	0	121.18	40.74	90.25	4.57	AR	1
TSSA_I	AR_P2	PO	46	TPSPSGASSGEAEASS	0	189.03	75.01	139.87	11.07	AR	1
TSSA_I	AR_P2	PO	47	PSPSGASSGEAEASSN	0	134.56	63.93	97.6	19.57	AR	1
TSSA_I	AR_P2	PO	48	SPSGASSGEAEASSNK	0	231.26	53.15	175.58	18.05	AR	1
TSSA_I	AR_P2	PO	49	PSGASSGEAEASSNKN	0	228.32	15.78	178.44	45.54	AR	1
TSSA_I	AR_P2	PO	50	SGASSGEAEASSNKND	0	225.77	50.88	171.73	18.13	AR	1
TSSA_I	AR_P2	PO	51	GASSGEAEASSNKNDG	0	232.67	42.77	178.06	26.17	AR	1
TSSA_I	AR_P2	PO	52	ASSGEAEASSNKNDGS	0	896.33	267.69	601.62	49.67	AR	1
TSSA_I	AR_P2	PO	53	SSGEAEASSNKNDGSL	0	238.11	4.96	188.73	63.91	AR	1
TSSA_I	AR_P2	PO	54	SGEAEASSNKNDGSLS	0	208	50.23	158.17	13.64	AR	1
TSSA_I	AR_P2	PO	55	GEAEASSNKNDGSLSS	0	318.26	32.42	251.03	103.58	AR	1
TSSA_I	AR_P2	PO	56	EAEASSNKNDGSLSSS	0	236.12	34.49	181.86	33.44	AR	1
TSSA_I	AR_P2	PO	57	AEASSNKNDGSLSSSA	0	283.78	159.15	199.62	46.69	AR	1
TSSA_I	AR_P2	PO	58	EASSNKNDGSLSSSAW	0	167.6	32.5	129.26	16.26	AR	1
TSSA_I	AR_P2	PO	59	ASSNKNDGSLSSSAWV	0	4278.76	3130.9	2219.52	797.99	AR	1
TSSA_I	AR_P2	PO	60	SSNKNDGSLSSSAWVF	0	25.12	10.94	17.09	3.43	AR	1
TSSA_I	AR_P2	PO	61	SNKNDGSLSSSAWVFA	0	35.26	20.73	23.88	9.27	AR	1
TSSA_I	AR_P2	PO	62	NKNDGSLSSSAWVFAP	0	71.73	49.17	48.49	25.07	AR	1
TSSA_I	AR_P2	PO	63	KNDGSLSSSAWVFAPL	0	43.88	26.5	29.72	12.44	AR	1
TSSA_I	AR_P2	PO	64	NDGSLSSSAWVFAPLA	0	69.97	34.68	48.57	14.18	AR	1
TSSA_I	AR_P2	PO	65	DGSLSSSAWVFAPLAL	0	37.59	15.78	25.77	5.41	AR	1
TSSA_I	AR_P2	PO	66	GSLSSSAWVFAPLALA	0	40.42	12.83	28.08	2.91	AR	1
TSSA_I	AR_P2	PO	67	SLSSSAWVFAPLALAA	0	54.94	2.79	40.23	7.57	AR	1
TSSA_I	AR_P2	PO	68	LSSSAWVFAPLALAAS	0	83.1	6.42	63.2	12.62	AR	1
TSSA_I	AR_P2	PO	69	SSSAWVFAPLALAASV	0	61.34	12.17	44.28	1.54	AR	1
TSSA_I	AR_P2	PO	70	SSAWVFAPLALAASVL	0	101.43	48.7	72.26	17.68	AR	1
TSSA_I	AR_P2	PO	71	SAWVFAPLALAASVLA	0	42.27	15.8	29.25	4.86	AR	1
TSSA_I	AR_P2	PO	72	AWVFAPLALAASVLAY	0	36.41	9.33	25.36	0.95	AR	1
TSSA_I	AR_P2	PO	73	WVFAPLALAASVLAYT	0	36.56	11.01	25.37	2.13	AR	1
TSSA_I	AR_P2	PO	74	VFAPLALAASVLAYTA	0	79.22	25.25	64.86	38.39	AR	1
TSSA_I	AR_P2	PO	75	FAPLALAASVLAYTAL	0	85.52	60.95	57.95	31.46	AR	1
TSSA_I	AR_P2	PO	76	APLALAASVLAYTALG	0	63.74	29.96	44.2	11.84	AR	1
TSSA_II	AR_P2	PO	1	MTTCRLLCALLALALC	0	49.8	21.37	34.43	7.86	AR	1
TSSA_II	AR_P2	PO	2	TTCRLLCALLALALCC	0	56.94	8.56	43.36	17.39	AR	1
TSSA_II	AR_P2	PO	3	TCRLLCALLALALCCC	0	52.97	1.27	39.12	10.34	AR	1
TSSA_II	AR_P2	PO	4	CRLLCALLALALCCCL	0	39.58	8.03	27.81	0.6	AR	1
TSSA_II	AR_P2	PO	5	RLLCALLALALCCCLT	0	38.92	6	28.51	11.15	AR	1
TSSA_II	AR_P2	PO	6	LLCALLALALCCCLTA	0	24.44	5.51	16.94	0.46	AR	1
TSSA_II	AR_P2	PO	7	LCALLALALCCCLTAC	0	60.06	1.41	44.58	10.01	AR	1
TSSA_II	AR_P2	PO	8	CALLALALCCCLTACT	0	55.7	26.91	38.35	11.02	AR	1
TSSA_II	AR_P2	PO	9	ALLALALCCCLTACTT	0	38.23	9.89	26.65	1.03	AR	1
TSSA_II	AR_P2	PO	10	LLALALCCCLTACTTA	0	53.3	6.77	40.06	15	AR	1
TSSA_II	AR_P2	PO	11	LALALCCCLTACTTAN	0	69.53	30.64	48.64	11.15	AR	1
TSSA_II	AR_P2	PO	12	ALALCCCLTACTTANG	0	111.24	4.52	87.37	22.81	AR	1
TSSA_II	AR_P2	PO	13	LALCCCLTACTTANGG	0	159.04	0.98	126.8	38.72	AR	1
TSSA_II	AR_P2	PO	14	ALCCCLTACTTANGGS	1	161.82	38.66	123.72	9.65	AR	1
TSSA_II	AR_P2	PO	15	LCCCLTACTTANGGST	1	76.94	12.47	57.02	5.56	AR	1
TSSA_II	AR_P2	PO	16	CCCLTACTTANGGSTS	2	84.02	54.22	57.52	26.51	AR	1
TSSA_II	AR_P2	PO	17	CCLTACTTANGGSTSS	1	92.63	35.8	66.79	9.45	AR	1
TSSA_II	AR_P2	PO	18	CLTACTTANGGSTSST	1	123.52	43.95	91.7	6.51	AR	1
TSSA_II	AR_P2	PO	19	LTACTTANGGSTSSTP	0	156.97	80.41	113.38	25.73	AR	1
TSSA_II	AR_P2	PO	20	TACTTANGGSTSSTPP	0	138.75	41.31	104.76	0.42	AR	1
TSSA_II	AR_P2	PO	21	ACTTANGGSTSSTPPS	1	178.51	95.91	128.2	30.96	AR	1
TSSA_II	AR_P2	PO	22	CTTANGGSTSSTPPSG	0	217.39	7.46	173.24	60.37	AR	1
TSSA_II	AR_P2	PO	23	TTANGGSTSSTPPSGT	0	150	79.32	107.85	27.12	AR	1
TSSA_II	AR_P2	PO	24	TANGGSTSSTPPSGTE	0	243.35	84.8	180.28	2.84	AR	1
TSSA_II	AR_P2	PO	25	ANGGSTSSTPPSGTEN	0	3971.6	1773.74	2183.94	148.68	AR	1
TSSA_II	AR_P2	PO	26	NGGSTSSTPPSGTENK	0	34818.06	14006.75	28178.76	4812.58	AR	1
TSSA_II	AR_P2	PO	27	GGSTSSTPPSGTENKP	0	40552.71	16595.61	34041.7	2666.66	AR	1
TSSA_II	AR_P2	PO	28	GSTSSTPPSGTENKPA	0	42908.82	15936.48	36927.83	585.19	AR	1
TSSA_II	AR_P2	PO	29	STSSTPPSGTENKPAT	0	46108.32	14663.29	42589.57	4283.36	AR	1
TSSA_II	AR_P2	PO	30	TSSTPPSGTENKPATG	0	39981.02	21187.49	31470.05	9189.42	AR	1
TSSA_II	AR_P2	PO	31	SSTPPSGTENKPATGE	0	37717.94	10186.33	33177.38	2186.85	AR	1
TSSA_II	AR_P2	PO	32	STPPSGTENKPATGEA	0	42348.37	18716.08	35582.75	4310.74	AR	1
TSSA_II	AR_P2	PO	33	TPPSGTENKPATGEAP	0	41491.98	15514.23	35410.36	940.72	AR	1
TSSA_II	AR_P2	PO	34	PPSGTENKPATGEAPS	0	40913.53	12185.63	35624.56	2639.94	AR	1
TSSA_II	AR_P2	PO	35	PSGTENKPATGEAPSQ	0	38652.28	16412.95	31670.36	3887.76	AR	1
TSSA_II	AR_P2	PO	36	SGTENKPATGEAPSQP	0	25414.71	7701.87	17999.88	1906.89	AR	1
TSSA_II	AR_P2	PO	37	GTENKPATGEAPSQPG	0	18117.11	4956.71	10738.52	419.63	AR	1
TSSA_II	AR_P2	PO	38	TENKPATGEAPSQPGA	0	6742.14	1117.9	3617.1	598.5	AR	1
TSSA_II	AR_P2	PO	39	ENKPATGEAPSQPGAS	0	6641.54	1527.91	3539.68	370.27	AR	1
TSSA_II	AR_P2	PO	40	NKPATGEAPSQPGASS	0	12794.47	3712.18	6965.12	277.95	AR	1
TSSA_II	AR_P2	PO	41	KPATGEAPSQPGASSG	0	10509.09	3826.59	5530.09	334.67	AR	1
TSSA_II	AR_P2	PO	42	PATGEAPSQPGASSGE	0	9706.61	2922.22	5133.38	51.69	AR	1
TSSA_II	AR_P2	PO	43	ATGEAPSQPGASSGEA	0	7929.65	2835.63	4137.24	163.33	AR	1
TSSA_II	AR_P2	PO	44	TGEAPSQPGASSGEAE	0	4905.52	1823.12	2644.74	26.01	AR	1
TSSA_II	AR_P2	PO	45	GEAPSQPGASSGEAEA	0	344.97	191.82	239.72	51.75	AR	1
TSSA_II	AR_P2	PO	46	EAPSQPGASSGEAEAS	0	142.77	84.5	100.96	33.85	AR	1
TSSA_II	AR_P2	PO	47	APSQPGASSGEAEASS	0	151.87	91.98	107.23	36.98	AR	1
TSSA_II	AR_P2	PO	48	PSQPGASSGEAEASSN	0	104.43	48.26	74.87	16.38	AR	1
TSSA_II	AR_P2	PO	49	SQPGASSGEAEASSNK	0	217.23	83.48	160.5	9.16	AR	1
TSSA_II	AR_P2	PO	50	QPGASSGEAEASSNKN	0	303.52	17.78	234.3	63.59	AR	1
TSSA_II	AR_P2	PO	51	PGASSGEAEASSNKND	0	317.41	175.58	221.94	48.17	AR	1
TSSA_II	AR_P2	PO	52	GASSGEAEASSNKNDG	0	232.67	42.77	178.06	26.17	AR	1
TSSA_II	AR_P2	PO	53	ASSGEAEASSNKNDGS	0	896.33	267.69	601.62	49.67	AR	1
TSSA_II	AR_P2	PO	54	SSGEAEASSNKNDGSL	0	238.11	4.96	188.73	63.91	AR	1
TSSA_II	AR_P2	PO	55	SGEAEASSNKNDGSLS	0	208	50.23	158.17	13.64	AR	1
TSSA_II	AR_P2	PO	56	GEAEASSNKNDGSLSS	0	318.26	32.42	251.03	103.58	AR	1
TSSA_II	AR_P2	PO	57	EAEASSNKNDGSLSSS	0	236.12	34.49	181.86	33.44	AR	1
TSSA_II	AR_P2	PO	58	AEASSNKNDGSLSSSA	0	283.78	159.15	199.62	46.69	AR	1
TSSA_II	AR_P2	PO	59	EASSNKNDGSLSSSAW	0	167.6	32.5	129.26	16.26	AR	1
TSSA_II	AR_P2	PO	60	ASSNKNDGSLSSSAWV	0	4278.76	3130.9	2219.52	797.99	AR	1
TSSA_II	AR_P2	PO	61	SSNKNDGSLSSSAWVS	0	83.17	37.76	58.68	13.68	AR	1
TSSA_II	AR_P2	PO	62	SNKNDGSLSSSAWVSA	0	107.22	40.96	78.39	9.31	AR	1
TSSA_II	AR_P2	PO	63	NKNDGSLSSSAWVSAP	0	954.06	197.26	647.92	109.72	AR	1
TSSA_II	AR_P2	PO	64	KNDGSLSSSAWVSAPL	0	419.65	27.27	322.71	124.31	AR	1
TSSA_II	AR_P2	PO	65	NDGSLSSSAWVSAPLA	0	391.82	69.44	290.64	49.42	AR	1
TSSA_II	AR_P2	PO	66	DGSLSSSAWVSAPLAL	0	131.67	23.62	101.61	12.9	AR	1
TSSA_II	AR_P2	PO	67	GSLSSSAWVSAPLALA	0	189.61	32.94	146.45	21.84	AR	1
TSSA_II	AR_P2	PO	68	SLSSSAWVSAPLALAA	0	184.78	41.77	141.52	13.65	AR	1
TSSA_II	AR_P2	PO	69	LSSSAWVSAPLALAAS	0	203.1	18.7	158.84	36.49	AR	1
TSSA_II	AR_P2	PO	70	SSSAWVSAPLALAASA	0	435.54	105.51	316.53	35.78	AR	1
TSSA_II	AR_P2	PO	71	SSAWVSAPLALAASAL	0	72.66	7.17	54.25	8.7	AR	1
TSSA_II	AR_P2	PO	72	SAWVSAPLALAASALA	0	165.04	34.49	126.9	13.92	AR	1
TSSA_II	AR_P2	PO	73	AWVSAPLALAASALAY	0	279.21	22.95	221.44	87.49	AR	1
TSSA_II	AR_P2	PO	74	WVSAPLALAASALAYT	0	114.52	25.87	86.98	5.85	AR	1
TSSA_II	AR_P2	PO	75	VSAPLALAASALAYTA	0	2039.26	1103.54	1205.02	183.42	AR	1
TSSA_II	AR_P2	PO	76	SAPLALAASALAYTAL	0	102.36	43.02	73.92	12.59	AR	1
TSSA_II	AR_P2	PO	77	APLALAASALAYTALG	0	84.39	3.62	64.78	15.45	AR	1
TSSA_III	AR_P2	PO	1	MATCRLLCALLALALC	0	61.29	10.57	44.44	2.76	AR	1
TSSA_III	AR_P2	PO	2	ATCRLLCALLALALCC	0	55.67	3.55	40.72	7.12	AR	1
TSSA_III	AR_P2	PO	3	TCRLLCALLALALCCC	0	52.97	1.27	39.12	10.34	AR	1
TSSA_III	AR_P2	PO	4	CRLLCALLALALCCCL	0	39.58	8.03	27.81	0.6	AR	1
TSSA_III	AR_P2	PO	5	RLLCALLALALCCCLS	0	46.92	0.45	34.12	7.75	AR	1
TSSA_III	AR_P2	PO	6	LLCALLALALCCCLSA	0	50.06	3.88	37.06	11.84	AR	1
TSSA_III	AR_P2	PO	7	LCALLALALCCCLSAC	0	63.91	27.42	52.14	35.6	AR	1
TSSA_III	AR_P2	PO	8	CALLALALCCCLSACT	0	63.47	26.49	51.61	34.68	AR	1
TSSA_III	AR_P2	PO	9	ALLALALCCCLSACTT	0	46.3	12.58	35.09	17.9	AR	1
TSSA_III	AR_P2	PO	10	LLALALCCCLSACTTA	0	68.98	6.29	51.3	8.41	AR	1
TSSA_III	AR_P2	PO	11	LALALCCCLSACTTAN	0	86.09	40.23	60.76	14.91	AR	1
TSSA_III	AR_P2	PO	12	ALALCCCLSACTTANG	0	293.36	217.38	197.28	87.06	AR	1
TSSA_III	AR_P2	PO	13	LALCCCLSACTTANGG	0	220.79	79.46	163.82	5	AR	1
TSSA_III	AR_P2	PO	14	ALCCCLSACTTANGGS	1	224.96	51.99	170.9	16.99	AR	1
TSSA_III	AR_P2	PO	15	LCCCLSACTTANGGST	1	187.38	147.52	126.39	69.76	AR	1
TSSA_III	AR_P2	PO	16	CCCLSACTTANGGSTI	2	173.68	150.37	114.59	76.99	AR	1
TSSA_III	AR_P2	PO	17	CCLSACTTANGGSTIS	1	135.59	95.29	93.09	45.33	AR	1
TSSA_III	AR_P2	PO	18	CLSACTTANGGSTIST	1	226.54	115.75	162.96	31.32	AR	1
TSSA_III	AR_P2	PO	19	LSACTTANGGSTISTP	0	286.5	159.28	201.65	45.94	AR	1
TSSA_III	AR_P2	PO	20	SACTTANGGSTISTPP	0	86.53	22.15	63.67	0.28	AR	1
TSSA_III	AR_P2	PO	21	ACTTANGGSTISTPPS	1	123.5	44.47	91.6	6.94	AR	1
TSSA_III	AR_P2	PO	22	CTTANGGSTISTPPSG	0	308.39	74.53	230.34	23.56	AR	1
TSSA_III	AR_P2	PO	23	TTANGGSTISTPPSGT	0	135.65	36.12	103.01	3.79	AR	1
TSSA_III	AR_P2	PO	24	TANGGSTISTPPSGTE	0	169.36	96.75	120.69	34.83	AR	1
TSSA_III	AR_P2	PO	25	ANGGSTISTPPSGTEK	0	17417.21	4891.89	10171.48	419.41	AR	1
TSSA_III	AR_P2	PO	26	NGGSTISTPPSGTEKK	0	17502.97	2901.71	10375.09	2002.38	AR	1
TSSA_III	AR_P2	PO	27	GGSTISTPPSGTEKKA	0	13843.49	6617.61	7333.41	1429.58	AR	1
TSSA_III	AR_P2	PO	28	GSTISTPPSGTEKKAA	0	9856.79	2891.16	5230.3	102.05	AR	1
TSSA_III	AR_P2	PO	29	STISTPPSGTEKKAAA	0	9489.24	5789.28	4815.88	1572.63	AR	1
TSSA_III	AR_P2	PO	30	TISTPPSGTEKKAAAG	0	9616.33	1979.09	5180.7	596.57	AR	1
TSSA_III	AR_P2	PO	31	ISTPPSGTEKKAAAGE	0	20428.89	6940.62	12710.62	1197.33	AR	1
TSSA_III	AR_P2	PO	32	STPPSGTEKKAAAGEA	0	24811.51	7270.71	17266.32	1393.32	AR	1
TSSA_III	AR_P2	PO	33	TPPSGTEKKAAAGEAP	0	25406.13	9793.12	18031.82	4522.69	AR	1
TSSA_III	AR_P2	PO	34	PPSGTEKKAAAGEAPS	0	24883.04	6186.61	17407.66	6.86	AR	1
TSSA_III	AR_P2	PO	35	PSGTEKKAAAGEAPSP	0	10469.31	3775.58	5512.31	316.55	AR	1
TSSA_III	AR_P2	PO	36	SGTEKKAAAGEAPSPS	0	763.76	217.24	522.35	47.94	AR	1
TSSA_III	AR_P2	PO	37	GTEKKAAAGEAPSPSG	0	614.44	87.31	440.86	95.24	AR	1
TSSA_III	AR_P2	PO	38	TEKKAAAGEAPSPSGA	0	846.94	560.48	530.5	156.08	AR	1
TSSA_III	AR_P2	PO	39	EKKAAAGEAPSPSGAS	0	425.85	88.44	312.07	45.03	AR	1
TSSA_III	AR_P2	PO	40	KKAAAGEAPSPSGASS	0	132.68	100.4	89.95	50.39	AR	1
TSSA_III	AR_P2	PO	41	KAAAGEAPSPSGASSG	0	450.41	250.87	306.22	61	AR	1
TSSA_III	AR_P2	PO	42	AAAGEAPSPSGASSGE	0	471.48	125.02	338.75	32.31	AR	1
TSSA_III	AR_P2	PO	43	AAGEAPSPSGASSGEA	0	1729.02	1082.07	1022.49	249.79	AR	1
TSSA_III	AR_P2	PO	44	AGEAPSPSGASSGEAE	0	388.39	200.35	270.1	44.34	AR	1
TSSA_III	AR_P2	PO	45	GEAPSPSGASSGEAEA	0	82.37	57.22	55.91	29.21	AR	1
TSSA_III	AR_P2	PO	46	EAPSPSGASSGEAEAS	0	84.18	31.32	60.4	8.08	AR	1
TSSA_III	AR_P2	PO	47	APSPSGASSGEAEASS	0	256.83	137.22	182.72	38.21	AR	1
TSSA_III	AR_P2	PO	48	PSPSGASSGEAEASSN	0	134.56	63.93	97.6	19.57	AR	1
TSSA_III	AR_P2	PO	49	SPSGASSGEAEASSNK	0	231.26	53.15	175.58	18.05	AR	1
TSSA_III	AR_P2	PO	50	PSGASSGEAEASSNKN	0	228.32	15.78	178.44	45.54	AR	1
TSSA_III	AR_P2	PO	51	SGASSGEAEASSNKND	0	225.77	50.88	171.73	18.13	AR	1
TSSA_III	AR_P2	PO	52	GASSGEAEASSNKNDG	0	232.67	42.77	178.06	26.17	AR	1
TSSA_III	AR_P2	PO	53	ASSGEAEASSNKNDGS	0	896.33	267.69	601.62	49.67	AR	1
TSSA_III	AR_P2	PO	54	SSGEAEASSNKNDGSL	0	238.11	4.96	188.73	63.91	AR	1
TSSA_III	AR_P2	PO	55	SGEAEASSNKNDGSLS	0	208	50.23	158.17	13.64	AR	1
TSSA_III	AR_P2	PO	56	GEAEASSNKNDGSLSS	0	318.26	32.42	251.03	103.58	AR	1
TSSA_III	AR_P2	PO	57	EAEASSNKNDGSLSSS	0	236.12	34.49	181.86	33.44	AR	1
TSSA_III	AR_P2	PO	58	AEASSNKNDGSLSSSA	0	283.78	159.15	199.62	46.69	AR	1
TSSA_III	AR_P2	PO	59	EASSNKNDGSLSSSAW	0	167.6	32.5	129.26	16.26	AR	1
TSSA_III	AR_P2	PO	60	ASSNKNDGSLSSSAWV	0	4278.76	3130.9	2219.52	797.99	AR	1
TSSA_III	AR_P2	PO	61	SSNKNDGSLSSSAWVF	0	25.12	10.94	17.09	3.43	AR	1
TSSA_III	AR_P2	PO	62	SNKNDGSLSSSAWVFA	0	35.26	20.73	23.88	9.27	AR	1
TSSA_III	AR_P2	PO	63	NKNDGSLSSSAWVFAP	0	71.73	49.17	48.49	25.07	AR	1
TSSA_III	AR_P2	PO	64	KNDGSLSSSAWVFAPL	0	43.88	26.5	29.72	12.44	AR	1
TSSA_III	AR_P2	PO	65	NDGSLSSSAWVFAPLA	0	69.97	34.68	48.57	14.18	AR	1
TSSA_III	AR_P2	PO	66	DGSLSSSAWVFAPLAL	0	37.59	15.78	25.77	5.41	AR	1
TSSA_III	AR_P2	PO	67	GSLSSSAWVFAPLALT	0	102.17	49.89	72.72	18.47	AR	1
TSSA_III	AR_P2	PO	68	SLSSSAWVFAPLALTA	0	39.42	6.6	27.83	1.56	AR	1
TSSA_III	AR_P2	PO	69	LSSSAWVFAPLALTAS	0	57.48	17.81	45.11	25.34	AR	1
TSSA_III	AR_P2	PO	70	SSSAWVFAPLALTASA	0	90.43	30.65	65.7	5.78	AR	1
TSSA_III	AR_P2	PO	71	SSAWVFAPLALTASAL	0	33.06	6.05	23.13	1.03	AR	1
TSSA_III	AR_P2	PO	72	SAWVFAPLALTASALA	0	87.81	4.15	68.91	23.16	AR	1
TSSA_III	AR_P2	PO	73	AWVFAPLALTASALAY	0	103.58	20.52	84.56	41.53	AR	1
TSSA_III	AR_P2	PO	74	WVFAPLALTASALAYT	0	49.59	23.15	34.17	9.19	AR	1
TSSA_III	AR_P2	PO	75	VFAPLALTASALAYTA	0	76.5	26.95	54.64	6.55	AR	1
TSSA_III	AR_P2	PO	76	FAPLALTASALAYTAL	0	69.39	25.04	49.14	6.79	AR	1
TSSA_III	AR_P2	PO	77	APLALTASALAYTALG	0	125.71	12.01	101.65	40.5	AR	1
TSSA_IV	AR_P2	PO	1	MTTCRLLCALLALALC	0	49.8	21.37	34.43	7.86	AR	1
TSSA_IV	AR_P2	PO	2	TTCRLLCALLALALCC	0	56.94	8.56	43.36	17.39	AR	1
TSSA_IV	AR_P2	PO	3	TCRLLCALLALALCCC	0	52.97	1.27	39.12	10.34	AR	1
TSSA_IV	AR_P2	PO	4	CRLLCALLALALCCCL	0	39.58	8.03	27.81	0.6	AR	1
TSSA_IV	AR_P2	PO	5	RLLCALLALALCCCLS	0	46.92	0.45	34.12	7.75	AR	1
TSSA_IV	AR_P2	PO	6	LLCALLALALCCCLSA	0	50.06	3.88	37.06	11.84	AR	1
TSSA_IV	AR_P2	PO	7	LCALLALALCCCLSAC	0	63.91	27.42	52.14	35.6	AR	1
TSSA_IV	AR_P2	PO	8	CALLALALCCCLSACT	0	63.47	26.49	51.61	34.68	AR	1
TSSA_IV	AR_P2	PO	9	ALLALALCCCLSACTT	0	46.3	12.58	35.09	17.9	AR	1
TSSA_IV	AR_P2	PO	10	LLALALCCCLSACTTA	0	68.98	6.29	51.3	8.41	AR	1
TSSA_IV	AR_P2	PO	11	LALALCCCLSACTTAN	0	86.09	40.23	60.76	14.91	AR	1
TSSA_IV	AR_P2	PO	12	ALALCCCLSACTTANG	0	293.36	217.38	197.28	87.06	AR	1
TSSA_IV	AR_P2	PO	13	LALCCCLSACTTANGG	0	220.79	79.46	163.82	5	AR	1
TSSA_IV	AR_P2	PO	14	ALCCCLSACTTANGGS	1	224.96	51.99	170.9	16.99	AR	1
TSSA_IV	AR_P2	PO	15	LCCCLSACTTANGGST	1	187.38	147.52	126.39	69.76	AR	1
TSSA_IV	AR_P2	PO	16	CCCLSACTTANGGSTI	2	173.68	150.37	114.59	76.99	AR	1
TSSA_IV	AR_P2	PO	17	CCLSACTTANGGSTIS	1	135.59	95.29	93.09	45.33	AR	1
TSSA_IV	AR_P2	PO	18	CLSACTTANGGSTIST	1	226.54	115.75	162.96	31.32	AR	1
TSSA_IV	AR_P2	PO	19	LSACTTANGGSTISTP	0	286.5	159.28	201.65	45.94	AR	1
TSSA_IV	AR_P2	PO	20	SACTTANGGSTISTPP	0	86.53	22.15	63.67	0.28	AR	1
TSSA_IV	AR_P2	PO	21	ACTTANGGSTISTPPS	1	123.5	44.47	91.6	6.94	AR	1
TSSA_IV	AR_P2	PO	22	CTTANGGSTISTPPSG	0	308.39	74.53	230.34	23.56	AR	1
TSSA_IV	AR_P2	PO	23	TTANGGSTISTPPSGT	0	135.65	36.12	103.01	3.79	AR	1
TSSA_IV	AR_P2	PO	24	TANGGSTISTPPSGTD	0	188.72	123.32	131.74	49.58	AR	1
TSSA_IV	AR_P2	PO	25	ANGGSTISTPPSGTDK	0	19855.21	5011.15	12218.39	561.09	AR	1
TSSA_IV	AR_P2	PO	26	NGGSTISTPPSGTDKK	0	4908.64	2783.95	2581.22	512.57	AR	1
TSSA_IV	AR_P2	PO	27	GGSTISTPPSGTDKKT	0	7520.51	879.54	4052.64	850.57	AR	1
TSSA_IV	AR_P2	PO	28	GSTISTPPSGTDKKTA	0	6954.53	2101.88	3664.06	118.42	AR	1
TSSA_IV	AR_P2	PO	29	STISTPPSGTDKKTAA	0	7847.69	2577.89	4108.17	25.75	AR	1
TSSA_IV	AR_P2	PO	30	TISTPPSGTDKKTAAG	0	5456.16	545.53	3015.53	692.77	AR	1
TSSA_IV	AR_P2	PO	31	ISTPPSGTDKKTAAGE	0	8779.58	4113.7	4525.1	760.3	AR	1
TSSA_IV	AR_P2	PO	32	STPPSGTDKKTAAGEA	0	8441.34	2168.86	4465.94	274.85	AR	1
TSSA_IV	AR_P2	PO	33	TPPSGTDKKTAAGEAP	0	5470.1	3426.07	2814.29	754.84	AR	1
TSSA_IV	AR_P2	PO	34	PPSGTDKKTAAGEAPS	0	7432.9	3933.93	3814.3	813.24	AR	1
TSSA_IV	AR_P2	PO	35	PSGTDKKTAAGEAPSP	0	4838.77	2913.46	2533.58	591.4	AR	1
TSSA_IV	AR_P2	PO	36	SGTDKKTAAGEAPSPS	0	487.57	174.49	342.9	2.6	AR	1
TSSA_IV	AR_P2	PO	37	GTDKKTAAGEAPSPSG	0	250.41	102.98	182.94	14.45	AR	1
TSSA_IV	AR_P2	PO	38	TDKKTAAGEAPSPSGA	0	518.66	248.03	354.12	39.63	AR	1
TSSA_IV	AR_P2	PO	39	DKKTAAGEAPSPSGAS	0	380.94	112.01	277.3	16.46	AR	1
TSSA_IV	AR_P2	PO	40	KKTAAGEAPSPSGASS	0	79.78	14.32	59.14	4.88	AR	1
TSSA_IV	AR_P2	PO	41	KTAAGEAPSPSGASSG	0	153.58	67.49	112.71	16.23	AR	1
TSSA_IV	AR_P2	PO	42	TAAGEAPSPSGASSGE	0	115.28	36.52	85.97	2.97	AR	1
TSSA_IV	AR_P2	PO	43	AAGEAPSPSGASSGEA	0	1729.02	1082.07	1022.49	249.79	AR	1
TSSA_IV	AR_P2	PO	44	AGEAPSPSGASSGEAE	0	388.39	200.35	270.1	44.34	AR	1
TSSA_IV	AR_P2	PO	45	GEAPSPSGASSGEAEA	0	82.37	57.22	55.91	29.21	AR	1
TSSA_IV	AR_P2	PO	46	EAPSPSGASSGEAEAS	0	84.18	31.32	60.4	8.08	AR	1
TSSA_IV	AR_P2	PO	47	APSPSGASSGEAEASS	0	256.83	137.22	182.72	38.21	AR	1
TSSA_IV	AR_P2	PO	48	PSPSGASSGEAEASSN	0	134.56	63.93	97.6	19.57	AR	1
TSSA_IV	AR_P2	PO	49	SPSGASSGEAEASSNK	0	231.26	53.15	175.58	18.05	AR	1
TSSA_IV	AR_P2	PO	50	PSGASSGEAEASSNKN	0	228.32	15.78	178.44	45.54	AR	1
TSSA_IV	AR_P2	PO	51	SGASSGEAEASSNKND	0	225.77	50.88	171.73	18.13	AR	1
TSSA_IV	AR_P2	PO	52	GASSGEAEASSNKNDG	0	232.67	42.77	178.06	26.17	AR	1
TSSA_IV	AR_P2	PO	53	ASSGEAEASSNKNDGS	0	896.33	267.69	601.62	49.67	AR	1
TSSA_IV	AR_P2	PO	54	SSGEAEASSNKNDGSL	0	238.11	4.96	188.73	63.91	AR	1
TSSA_IV	AR_P2	PO	55	SGEAEASSNKNDGSLS	0	208	50.23	158.17	13.64	AR	1
TSSA_IV	AR_P2	PO	56	GEAEASSNKNDGSLSS	0	318.26	32.42	251.03	103.58	AR	1
TSSA_IV	AR_P2	PO	57	EAEASSNKNDGSLSSS	0	236.12	34.49	181.86	33.44	AR	1
TSSA_IV	AR_P2	PO	58	AEASSNKNDGSLSSSA	0	283.78	159.15	199.62	46.69	AR	1
TSSA_IV	AR_P2	PO	59	EASSNKNDGSLSSSAW	0	167.6	32.5	129.26	16.26	AR	1
TSSA_IV	AR_P2	PO	60	ASSNKNDGSLSSSAWV	0	4278.76	3130.9	2219.52	797.99	AR	1
TSSA_IV	AR_P2	PO	61	SSNKNDGSLSSSAWVF	0	25.12	10.94	17.09	3.43	AR	1
TSSA_IV	AR_P2	PO	62	SNKNDGSLSSSAWVFA	0	35.26	20.73	23.88	9.27	AR	1
TSSA_IV	AR_P2	PO	63	NKNDGSLSSSAWVFAP	0	71.73	49.17	48.49	25.07	AR	1
TSSA_IV	AR_P2	PO	64	KNDGSLSSSAWVFAPL	0	43.88	26.5	29.72	12.44	AR	1
TSSA_IV	AR_P2	PO	65	NDGSLSSSAWVFAPLA	0	69.97	34.68	48.57	14.18	AR	1
TSSA_IV	AR_P2	PO	66	DGSLSSSAWVFAPLAL	0	37.59	15.78	25.77	5.41	AR	1
TSSA_IV	AR_P2	PO	67	GSLSSSAWVFAPLALA	0	40.42	12.83	28.08	2.91	AR	1
TSSA_IV	AR_P2	PO	68	SLSSSAWVFAPLALAA	0	54.94	2.79	40.23	7.57	AR	1
TSSA_IV	AR_P2	PO	69	LSSSAWVFAPLALAAS	0	83.1	6.42	63.2	12.62	AR	1
TSSA_IV	AR_P2	PO	70	SSSAWVFAPLALAASA	0	116.41	48.93	98.8	68.17	AR	1
TSSA_IV	AR_P2	PO	71	SSAWVFAPLALAASAL	0	42.64	21.56	33.26	24.35	AR	1
TSSA_IV	AR_P2	PO	72	SAWVFAPLALAASALA	0	51.84	24.91	35.69	10.18	AR	1
TSSA_IV	AR_P2	PO	73	AWVFAPLALAASALAY	0	56.94	20.19	39.97	5.69	AR	1
TSSA_IV	AR_P2	PO	74	WVFAPLALAASALAYT	0	42.35	30.5	28.44	15.44	AR	1
TSSA_IV	AR_P2	PO	75	VFAPLALAASALAYTA	0	110.78	28.29	83.46	2.64	AR	1
TSSA_IV	AR_P2	PO	76	FAPLALAASALAYTAL	0	76.17	8.43	59.7	23.12	AR	1
TSSA_IV	AR_P2	PO	77	APLALAASALAYTALG	0	84.39	3.62	64.78	15.45	AR	1
TSSA_I	AR_P3	PO	1	MTTCRLLCALLALALC	0	42.02	3.04	35.47	9.88	AR	1
TSSA_I	AR_P3	PO	2	TTCRLLCALLALALCC	0	52.21	19.35	42.48	7.71	AR	1
TSSA_I	AR_P3	PO	3	TCRLLCALLALALCCC	0	60.02	22.27	53.41	30.75	AR	1
TSSA_I	AR_P3	PO	4	CRLLCALLALALCCCL	0	39.26	12.05	33.89	17.17	AR	1
TSSA_I	AR_P3	PO	5	RLLCALLALALCCCLS	0	55.72	3.17	46.86	6.96	AR	1
TSSA_I	AR_P3	PO	6	LLCALLALALCCCLSA	0	35.7	14.62	31.07	18.72	AR	1
TSSA_I	AR_P3	PO	7	LCALLALALCCCLSAC	0	58.48	13.22	48.38	1.41	AR	1
TSSA_I	AR_P3	PO	8	CALLALALCCCLSACT	0	130.79	66.33	124.39	88.95	AR	1
TSSA_I	AR_P3	PO	9	ALLALALCCCLSACTT	0	351.66	189.13	387.66	318.76	AR	1
TSSA_I	AR_P3	PO	10	LLALALCCCLSACTTA	0	146.57	29.85	134.35	58.46	AR	1
TSSA_I	AR_P3	PO	11	LALALCCCLSACTTAN	0	149.16	1.2	132.72	32.19	AR	1
TSSA_I	AR_P3	PO	12	ALALCCCLSACTTANG	0	207.45	46.61	196.86	95.51	AR	1
TSSA_I	AR_P3	PO	13	LALCCCLSACTTANGG	0	207.18	2.59	188.05	46	AR	1
TSSA_I	AR_P3	PO	14	ALCCCLSACTTANGGS	1	259.19	50.54	233.87	12.64	AR	1
TSSA_I	AR_P3	PO	15	LCCCLSACTTANGGST	1	249.15	74.85	220.18	15.48	AR	1
TSSA_I	AR_P3	PO	16	CCCLSACTTANGGSTS	2	281.26	61.13	255.92	7.57	AR	1
TSSA_I	AR_P3	PO	17	CCLSACTTANGGSTSS	1	231.95	41.78	207.13	13.82	AR	1
TSSA_I	AR_P3	PO	18	CLSACTTANGGSTSST	1	228.63	11.23	208.29	44.04	AR	1
TSSA_I	AR_P3	PO	19	LSACTTANGGSTSSTP	0	2818.3	418.11	3726.87	399.59	AR	1
TSSA_I	AR_P3	PO	20	SACTTANGGSTSSTPP	0	405.48	74.82	394.91	30.96	AR	1
TSSA_I	AR_P3	PO	21	ACTTANGGSTSSTPPG	0	509.22	10.35	533.9	147.65	AR	1
TSSA_I	AR_P3	PO	22	CTTANGGSTSSTPPGT	0	323.21	42.99	305.15	40.32	AR	1
TSSA_I	AR_P3	PO	23	TTANGGSTSSTPPGTD	0	208.72	0.12	189.99	49.17	AR	1
TSSA_I	AR_P3	PO	24	TANGGSTSSTPPGTDK	0	1487.49	185.71	1964.63	786.87	AR	1
TSSA_I	AR_P3	PO	25	ANGGSTSSTPPGTDKK	0	1404.68	433.24	1742.02	141.45	AR	1
TSSA_I	AR_P3	PO	26	NGGSTSSTPPGTDKKT	0	1805.43	380.4	2448.65	1161.12	AR	1
TSSA_I	AR_P3	PO	27	GGSTSSTPPGTDKKTA	0	322.7	117.95	336.72	222.53	AR	1
TSSA_I	AR_P3	PO	28	GSTSSTPPGTDKKTAA	0	434.26	61.51	431.6	56.96	AR	1
TSSA_I	AR_P3	PO	29	STSSTPPGTDKKTAAG	0	473.77	84.51	475.91	41.88	AR	1
TSSA_I	AR_P3	PO	30	TSSTPPGTDKKTAAGG	0	613.92	11.53	673.79	217.74	AR	1
TSSA_I	AR_P3	PO	31	SSTPPGTDKKTAAGGT	0	1022.28	165.65	1220.01	120.56	AR	1
TSSA_I	AR_P3	PO	32	STPPGTDKKTAAGGTP	0	1031.94	131.72	1288.1	566.91	AR	1
TSSA_I	AR_P3	PO	33	TPPGTDKKTAAGGTPS	0	899.15	288.85	1019.14	105.37	AR	1
TSSA_I	AR_P3	PO	34	PPGTDKKTAAGGTPSP	0	672.81	6.65	751.16	235.13	AR	1
TSSA_I	AR_P3	PO	35	PGTDKKTAAGGTPSPS	0	3552.49	315.81	4859.28	1662.73	AR	1
TSSA_I	AR_P3	PO	36	GTDKKTAAGGTPSPSG	0	104.38	11.84	92.65	30.86	AR	1
TSSA_I	AR_P3	PO	37	TDKKTAAGGTPSPSGA	0	108.63	18.37	93.19	4.36	AR	1
TSSA_I	AR_P3	PO	38	DKKTAAGGTPSPSGAS	0	90.76	21.63	76.6	2.52	AR	1
TSSA_I	AR_P3	PO	39	KKTAAGGTPSPSGASS	0	88.37	68.5	69.91	44.68	AR	1
TSSA_I	AR_P3	PO	40	KTAAGGTPSPSGASSG	0	60.25	1.61	51.38	12.16	AR	1
TSSA_I	AR_P3	PO	41	TAAGGTPSPSGASSGE	0	132.43	4.16	117.58	30.49	AR	1
TSSA_I	AR_P3	PO	42	AAGGTPSPSGASSGEA	0	836.14	469.41	906.17	374.19	AR	1
TSSA_I	AR_P3	PO	43	AGGTPSPSGASSGEAE	0	230.11	80.62	200.08	25.86	AR	1
TSSA_I	AR_P3	PO	44	GGTPSPSGASSGEAEA	0	98.93	18.81	84.26	1.75	AR	1
TSSA_I	AR_P3	PO	45	GTPSPSGASSGEAEAS	0	78.9	21.07	65.88	4.53	AR	1
TSSA_I	AR_P3	PO	46	TPSPSGASSGEAEASS	0	82.54	34.9	67.78	16.24	AR	1
TSSA_I	AR_P3	PO	47	PSPSGASSGEAEASSN	0	282.85	16.33	270.52	92.37	AR	1
TSSA_I	AR_P3	PO	48	SPSGASSGEAEASSNK	0	586.86	223.93	685.93	482.18	AR	1
TSSA_I	AR_P3	PO	49	PSGASSGEAEASSNKN	0	444.69	108.35	478.72	267.99	AR	1
TSSA_I	AR_P3	PO	50	SGASSGEAEASSNKND	0	490.1	26.88	506.42	119.03	AR	1
TSSA_I	AR_P3	PO	51	GASSGEAEASSNKNDG	0	284.28	5.41	270.15	80.93	AR	1
TSSA_I	AR_P3	PO	52	ASSGEAEASSNKNDGS	0	391.62	32.65	386.28	76.42	AR	1
TSSA_I	AR_P3	PO	53	SSGEAEASSNKNDGSL	0	1894.54	496.23	2431.92	50.68	AR	1
TSSA_I	AR_P3	PO	54	SGEAEASSNKNDGSLS	0	306.47	7.26	292.31	74.78	AR	1
TSSA_I	AR_P3	PO	55	GEAEASSNKNDGSLSS	0	410.71	55.34	404.76	56.2	AR	1
TSSA_I	AR_P3	PO	56	EAEASSNKNDGSLSSS	0	797.47	260.67	877.78	90.69	AR	1
TSSA_I	AR_P3	PO	57	AEASSNKNDGSLSSSA	0	1172.68	252.03	1431.92	42.74	AR	1
TSSA_I	AR_P3	PO	58	EASSNKNDGSLSSSAW	0	4280.33	1250.08	5595.26	239.43	AR	1
TSSA_I	AR_P3	PO	59	ASSNKNDGSLSSSAWV	0	635.58	51.34	690.02	142.67	AR	1
TSSA_I	AR_P3	PO	60	SSNKNDGSLSSSAWVF	0	47.71	21.64	38.48	10.25	AR	1
TSSA_I	AR_P3	PO	61	SNKNDGSLSSSAWVFA	0	55.89	19.76	45.6	7.52	AR	1
TSSA_I	AR_P3	PO	62	NKNDGSLSSSAWVFAP	0	72.03	9.63	60.83	4.44	AR	1
TSSA_I	AR_P3	PO	63	KNDGSLSSSAWVFAPL	0	43.04	7.01	35.56	1.48	AR	1
TSSA_I	AR_P3	PO	64	NDGSLSSSAWVFAPLA	0	28.85	11.3	23.64	3.53	AR	1
TSSA_I	AR_P3	PO	65	DGSLSSSAWVFAPLAL	0	40.3	5.42	33.31	2.47	AR	1
TSSA_I	AR_P3	PO	66	GSLSSSAWVFAPLALA	0	34.42	7.67	28.32	0.21	AR	1
TSSA_I	AR_P3	PO	67	SLSSSAWVFAPLALAA	0	33.76	4.08	27.94	2.74	AR	1
TSSA_I	AR_P3	PO	68	LSSSAWVFAPLALAAS	0	54.99	14.17	47.97	22.32	AR	1
TSSA_I	AR_P3	PO	69	SSSAWVFAPLALAASV	0	158.93	96.85	130.26	55.93	AR	1
TSSA_I	AR_P3	PO	70	SSAWVFAPLALAASVL	0	36.54	15.26	29.68	6.12	AR	1
TSSA_I	AR_P3	PO	71	SAWVFAPLALAASVLA	0	56.36	24.82	45.62	11.79	AR	1
TSSA_I	AR_P3	PO	72	AWVFAPLALAASVLAY	0	36.8	3.15	30.52	3.83	AR	1
TSSA_I	AR_P3	PO	73	WVFAPLALAASVLAYT	0	32.96	6.07	27.16	1.01	AR	1
TSSA_I	AR_P3	PO	74	VFAPLALAASVLAYTA	0	31.11	15.86	25.31	6.99	AR	1
TSSA_I	AR_P3	PO	75	FAPLALAASVLAYTAL	0	30.18	12.98	24.69	4.84	AR	1
TSSA_I	AR_P3	PO	76	APLALAASVLAYTALG	0	44.13	1.81	37.15	9.23	AR	1
TSSA_II	AR_P3	PO	1	MTTCRLLCALLALALC	0	42.02	3.04	35.47	9.88	AR	1
TSSA_II	AR_P3	PO	2	TTCRLLCALLALALCC	0	52.21	19.35	42.48	7.71	AR	1
TSSA_II	AR_P3	PO	3	TCRLLCALLALALCCC	0	60.02	22.27	53.41	30.75	AR	1
TSSA_II	AR_P3	PO	4	CRLLCALLALALCCCL	0	39.26	12.05	33.89	17.17	AR	1
TSSA_II	AR_P3	PO	5	RLLCALLALALCCCLT	0	29.87	11.16	24.48	3.34	AR	1
TSSA_II	AR_P3	PO	6	LLCALLALALCCCLTA	0	31.13	8.33	25.58	0.98	AR	1
TSSA_II	AR_P3	PO	7	LCALLALALCCCLTAC	0	53.42	4.57	44.69	5.26	AR	1
TSSA_II	AR_P3	PO	8	CALLALALCCCLTACT	0	190.71	81.08	186.5	123.88	AR	1
TSSA_II	AR_P3	PO	9	ALLALALCCCLTACTT	0	266.2	158.74	284.3	240.6	AR	1
TSSA_II	AR_P3	PO	10	LLALALCCCLTACTTA	0	138.08	59.42	130.56	84.4	AR	1
TSSA_II	AR_P3	PO	11	LALALCCCLTACTTAN	0	172.58	21.9	157.94	58.7	AR	1
TSSA_II	AR_P3	PO	12	ALALCCCLTACTTANG	0	253.54	18.52	239.58	83.83	AR	1
TSSA_II	AR_P3	PO	13	LALCCCLTACTTANGG	0	345.35	19.24	333.97	74.89	AR	1
TSSA_II	AR_P3	PO	14	ALCCCLTACTTANGGS	1	326.98	30.47	311.29	55.71	AR	1
TSSA_II	AR_P3	PO	15	LCCCLTACTTANGGST	1	393.69	137.08	371.52	46.12	AR	1
TSSA_II	AR_P3	PO	16	CCCLTACTTANGGSTS	2	389.28	93.36	372.51	3.45	AR	1
TSSA_II	AR_P3	PO	17	CCLTACTTANGGSTSS	1	373.9	162.86	345.44	80.81	AR	1
TSSA_II	AR_P3	PO	18	CLTACTTANGGSTSST	1	183.42	51.61	157.94	8.29	AR	1
TSSA_II	AR_P3	PO	19	LTACTTANGGSTSSTP	0	3111.28	441.6	4121.11	466.11	AR	1
TSSA_II	AR_P3	PO	20	TACTTANGGSTSSTPP	0	310.72	12.99	295.99	69.95	AR	1
TSSA_II	AR_P3	PO	21	ACTTANGGSTSSTPPS	1	474.16	10.95	489.27	132.61	AR	1
TSSA_II	AR_P3	PO	22	CTTANGGSTSSTPPSG	0	312.08	94.65	284.86	20.43	AR	1
TSSA_II	AR_P3	PO	23	TTANGGSTSSTPPSGT	0	349.49	48.73	333.75	42.48	AR	1
TSSA_II	AR_P3	PO	24	TANGGSTSSTPPSGTE	0	309.23	92.91	281.93	19.25	AR	1
TSSA_II	AR_P3	PO	25	ANGGSTSSTPPSGTEN	0	1277.32	694.6	1505.07	575.86	AR	1
TSSA_II	AR_P3	PO	26	NGGSTSSTPPSGTENK	0	24530.43	3613.56	28821.97	1310.95	AR	1
TSSA_II	AR_P3	PO	27	GGSTSSTPPSGTENKP	0	27000.41	4829.43	33353.47	483.7	AR	1
TSSA_II	AR_P3	PO	28	GSTSSTPPSGTENKPA	0	26267.07	3298.2	32392.83	3237.52	AR	1
TSSA_II	AR_P3	PO	29	STSSTPPSGTENKPAT	0	27892.03	4571.76	35828.18	1620.79	AR	1
TSSA_II	AR_P3	PO	30	TSSTPPSGTENKPATG	0	25121.68	4595.04	29585.64	230.96	AR	1
TSSA_II	AR_P3	PO	31	SSTPPSGTENKPATGE	0	24856.86	4739.42	29108.13	594.51	AR	1
TSSA_II	AR_P3	PO	32	STPPSGTENKPATGEA	0	26489	4965.04	32190.53	25.27	AR	1
TSSA_II	AR_P3	PO	33	TPPSGTENKPATGEAP	0	25376.07	3765.17	30387.1	1502.74	AR	1
TSSA_II	AR_P3	PO	34	PPSGTENKPATGEAPS	0	21271.59	7573.64	24052.72	4550.41	AR	1
TSSA_II	AR_P3	PO	35	PSGTENKPATGEAPSQ	0	11757.28	4870.53	13417.68	1834.28	AR	1
TSSA_II	AR_P3	PO	36	SGTENKPATGEAPSQP	0	1979.27	427.53	2566.05	84.41	AR	1
TSSA_II	AR_P3	PO	37	GTENKPATGEAPSQPG	0	1374.12	295.29	1722.54	50.88	AR	1
TSSA_II	AR_P3	PO	38	TENKPATGEAPSQPGA	0	1430.22	540.35	1759.33	289.4	AR	1
TSSA_II	AR_P3	PO	39	ENKPATGEAPSQPGAS	0	1446.32	182.28	1847.55	242.25	AR	1
TSSA_II	AR_P3	PO	40	NKPATGEAPSQPGASS	0	2395.19	646.55	3103.33	73.91	AR	1
TSSA_II	AR_P3	PO	41	KPATGEAPSQPGASSG	0	1610.75	449.01	2035.3	81.93	AR	1
TSSA_II	AR_P3	PO	42	PATGEAPSQPGASSGE	0	1009.36	263.74	1184.82	31.18	AR	1
TSSA_II	AR_P3	PO	43	ATGEAPSQPGASSGEA	0	513.56	104.36	522.13	30.33	AR	1
TSSA_II	AR_P3	PO	44	TGEAPSQPGASSGEAE	0	229.09	76.09	199.7	21.53	AR	1
TSSA_II	AR_P3	PO	45	GEAPSQPGASSGEAEA	0	98.75	30.48	82.86	8.82	AR	1
TSSA_II	AR_P3	PO	46	EAPSQPGASSGEAEAS	0	96.72	15.32	82.63	4.41	AR	1
TSSA_II	AR_P3	PO	47	APSQPGASSGEAEASS	0	85.59	28.41	71.18	9.79	AR	1
TSSA_II	AR_P3	PO	48	PSQPGASSGEAEASSN	0	219.46	15.85	198.24	36.61	AR	1
TSSA_II	AR_P3	PO	49	SQPGASSGEAEASSNK	0	280.18	65.6	254.28	2.38	AR	1
TSSA_II	AR_P3	PO	50	QPGASSGEAEASSNKN	0	259.53	31.24	248.31	99.62	AR	1
TSSA_II	AR_P3	PO	51	PGASSGEAEASSNKND	0	453.03	21.09	469.57	163.67	AR	1
TSSA_II	AR_P3	PO	52	GASSGEAEASSNKNDG	0	284.28	5.41	270.15	80.93	AR	1
TSSA_II	AR_P3	PO	53	ASSGEAEASSNKNDGS	0	391.62	32.65	386.28	76.42	AR	1
TSSA_II	AR_P3	PO	54	SSGEAEASSNKNDGSL	0	1894.54	496.23	2431.92	50.68	AR	1
TSSA_II	AR_P3	PO	55	SGEAEASSNKNDGSLS	0	306.47	7.26	292.31	74.78	AR	1
TSSA_II	AR_P3	PO	56	GEAEASSNKNDGSLSS	0	410.71	55.34	404.76	56.2	AR	1
TSSA_II	AR_P3	PO	57	EAEASSNKNDGSLSSS	0	797.47	260.67	877.78	90.69	AR	1
TSSA_II	AR_P3	PO	58	AEASSNKNDGSLSSSA	0	1172.68	252.03	1431.92	42.74	AR	1
TSSA_II	AR_P3	PO	59	EASSNKNDGSLSSSAW	0	4280.33	1250.08	5595.26	239.43	AR	1
TSSA_II	AR_P3	PO	60	ASSNKNDGSLSSSAWV	0	635.58	51.34	690.02	142.67	AR	1
TSSA_II	AR_P3	PO	61	SSNKNDGSLSSSAWVS	0	70.55	8.12	59.63	5.54	AR	1
TSSA_II	AR_P3	PO	62	SNKNDGSLSSSAWVSA	0	90.93	21.22	76.8	2.09	AR	1
TSSA_II	AR_P3	PO	63	NKNDGSLSSSAWVSAP	0	277.44	10.61	259.98	61.33	AR	1
TSSA_II	AR_P3	PO	64	KNDGSLSSSAWVSAPL	0	132.16	73.43	108.14	40.06	AR	1
TSSA_II	AR_P3	PO	65	NDGSLSSSAWVSAPLA	0	132.26	52.84	110.59	21.35	AR	1
TSSA_II	AR_P3	PO	66	DGSLSSSAWVSAPLAL	0	61.54	3.18	52.68	13.82	AR	1
TSSA_II	AR_P3	PO	67	GSLSSSAWVSAPLALA	0	98.25	29.75	82.47	8.27	AR	1
TSSA_II	AR_P3	PO	68	SLSSSAWVSAPLALAA	0	166.56	21.94	152.21	56.92	AR	1
TSSA_II	AR_P3	PO	69	LSSSAWVSAPLALAAS	0	153.44	38.72	142.28	69.03	AR	1
TSSA_II	AR_P3	PO	70	SSSAWVSAPLALAASA	0	1059.85	445.75	1228.59	286.42	AR	1
TSSA_II	AR_P3	PO	71	SSAWVSAPLALAASAL	0	67.08	34.21	54.23	18.35	AR	1
TSSA_II	AR_P3	PO	72	SAWVSAPLALAASALA	0	126.54	39.11	107.01	10.38	AR	1
TSSA_II	AR_P3	PO	73	AWVSAPLALAASALAY	0	51.78	14.7	42.41	3.79	AR	1
TSSA_II	AR_P3	PO	74	WVSAPLALAASALAYT	0	77.49	48.28	62.12	28.92	AR	1
TSSA_II	AR_P3	PO	75	VSAPLALAASALAYTA	0	83.58	20.1	70.28	2.72	AR	1
TSSA_II	AR_P3	PO	76	SAPLALAASALAYTAL	0	56.3	7.26	48.47	16.35	AR	1
TSSA_II	AR_P3	PO	77	APLALAASALAYTALG	0	63.46	20.32	52.11	6.78	AR	1
TSSA_III	AR_P3	PO	1	MATCRLLCALLALALC	0	37.48	15.54	30.41	6.31	AR	1
TSSA_III	AR_P3	PO	2	ATCRLLCALLALALCC	0	48.95	14.86	40	4.31	AR	1
TSSA_III	AR_P3	PO	3	TCRLLCALLALALCCC	0	60.02	22.27	53.41	30.75	AR	1
TSSA_III	AR_P3	PO	4	CRLLCALLALALCCCL	0	39.26	12.05	33.89	17.17	AR	1
TSSA_III	AR_P3	PO	5	RLLCALLALALCCCLS	0	55.72	3.17	46.86	6.96	AR	1
TSSA_III	AR_P3	PO	6	LLCALLALALCCCLSA	0	35.7	14.62	31.07	18.72	AR	1
TSSA_III	AR_P3	PO	7	LCALLALALCCCLSAC	0	58.48	13.22	48.38	1.41	AR	1
TSSA_III	AR_P3	PO	8	CALLALALCCCLSACT	0	130.79	66.33	124.39	88.95	AR	1
TSSA_III	AR_P3	PO	9	ALLALALCCCLSACTT	0	351.66	189.13	387.66	318.76	AR	1
TSSA_III	AR_P3	PO	10	LLALALCCCLSACTTA	0	146.57	29.85	134.35	58.46	AR	1
TSSA_III	AR_P3	PO	11	LALALCCCLSACTTAN	0	149.16	1.2	132.72	32.19	AR	1
TSSA_III	AR_P3	PO	12	ALALCCCLSACTTANG	0	207.45	46.61	196.86	95.51	AR	1
TSSA_III	AR_P3	PO	13	LALCCCLSACTTANGG	0	207.18	2.59	188.05	46	AR	1
TSSA_III	AR_P3	PO	14	ALCCCLSACTTANGGS	1	259.19	50.54	233.87	12.64	AR	1
TSSA_III	AR_P3	PO	15	LCCCLSACTTANGGST	1	249.15	74.85	220.18	15.48	AR	1
TSSA_III	AR_P3	PO	16	CCCLSACTTANGGSTI	2	281.26	61.13	255.92	7.57	AR	1
TSSA_III	AR_P3	PO	17	CCLSACTTANGGSTIS	1	332.5	77.75	310.14	4.76	AR	1
TSSA_III	AR_P3	PO	18	CLSACTTANGGSTIST	1	250.04	10.05	234.22	73.31	AR	1
TSSA_III	AR_P3	PO	19	LSACTTANGGSTISTP	0	263.14	79.52	234.28	16.73	AR	1
TSSA_III	AR_P3	PO	20	SACTTANGGSTISTPP	0	179.42	31.16	166.2	70.05	AR	1
TSSA_III	AR_P3	PO	21	ACTTANGGSTISTPPS	1	259.14	77.15	230.43	15.31	AR	1
TSSA_III	AR_P3	PO	22	CTTANGGSTISTPPSG	0	274.16	52.4	249.56	14.86	AR	1
TSSA_III	AR_P3	PO	23	TTANGGSTISTPPSGT	0	216.08	49.36	190.17	1.85	AR	1
TSSA_III	AR_P3	PO	24	TANGGSTISTPPSGTE	0	189.95	118.6	157.36	70.72	AR	1
TSSA_III	AR_P3	PO	25	ANGGSTISTPPSGTEK	0	14997.94	4234.43	16696.59	139.51	AR	1
TSSA_III	AR_P3	PO	26	NGGSTISTPPSGTEKK	0	6259.42	2088.43	8005.7	676.06	AR	1
TSSA_III	AR_P3	PO	27	GGSTISTPPSGTEKKA	0	5812.31	388.33	7687.48	1300.74	AR	1
TSSA_III	AR_P3	PO	28	GSTISTPPSGTEKKAA	0	2444.99	342.62	3233.78	360.01	AR	1
TSSA_III	AR_P3	PO	29	STISTPPSGTEKKAAA	0	3580.48	1501.62	5055.55	3212.37	AR	1
TSSA_III	AR_P3	PO	30	TISTPPSGTEKKAAAG	0	2465.62	1117	3111.75	690.82	AR	1
TSSA_III	AR_P3	PO	31	ISTPPSGTEKKAAAGE	0	7763.75	4196.63	9342.1	2539.25	AR	1
TSSA_III	AR_P3	PO	32	STPPSGTEKKAAAGEA	0	16412.83	5515.83	18066.82	1209.88	AR	1
TSSA_III	AR_P3	PO	33	TPPSGTEKKAAAGEAP	0	3991.44	2129.18	5038.5	1547.62	AR	1
TSSA_III	AR_P3	PO	34	PPSGTEKKAAAGEAPS	0	3251.44	1875.81	4063.76	1460.64	AR	1
TSSA_III	AR_P3	PO	35	PSGTEKKAAAGEAPSP	0	685.62	103.82	747.33	91.39	AR	1
TSSA_III	AR_P3	PO	36	SGTEKKAAAGEAPSPS	0	122.76	36.29	103.93	8.68	AR	1
TSSA_III	AR_P3	PO	37	GTEKKAAAGEAPSPSG	0	127.67	42.73	107.61	13.37	AR	1
TSSA_III	AR_P3	PO	38	TEKKAAAGEAPSPSGA	0	219.82	99.96	187.88	47.19	AR	1
TSSA_III	AR_P3	PO	39	EKKAAAGEAPSPSGAS	0	138.05	25.04	119.1	5.13	AR	1
TSSA_III	AR_P3	PO	40	KKAAAGEAPSPSGASS	0	85.16	48.34	68.78	27.69	AR	1
TSSA_III	AR_P3	PO	41	KAAAGEAPSPSGASSG	0	124.11	38.81	104.84	10.6	AR	1
TSSA_III	AR_P3	PO	42	AAAGEAPSPSGASSGE	0	108.3	64.55	87.69	37.43	AR	1
TSSA_III	AR_P3	PO	43	AAGEAPSPSGASSGEA	0	326.41	16.33	313.04	71.45	AR	1
TSSA_III	AR_P3	PO	44	AGEAPSPSGASSGEAE	0	68.83	19.18	56.99	4.77	AR	1
TSSA_III	AR_P3	PO	45	GEAPSPSGASSGEAEA	0	64.48	32.27	52.08	17.03	AR	1
TSSA_III	AR_P3	PO	46	EAPSPSGASSGEAEAS	0	98.72	53.11	80.4	29.24	AR	1
TSSA_III	AR_P3	PO	47	APSPSGASSGEAEASS	0	106.86	47.61	88.29	22.47	AR	1
TSSA_III	AR_P3	PO	48	PSPSGASSGEAEASSN	0	282.85	16.33	270.52	92.37	AR	1
TSSA_III	AR_P3	PO	49	SPSGASSGEAEASSNK	0	586.86	223.93	685.93	482.18	AR	1
TSSA_III	AR_P3	PO	50	PSGASSGEAEASSNKN	0	444.69	108.35	478.72	267.99	AR	1
TSSA_III	AR_P3	PO	51	SGASSGEAEASSNKND	0	490.1	26.88	506.42	119.03	AR	1
TSSA_III	AR_P3	PO	52	GASSGEAEASSNKNDG	0	284.28	5.41	270.15	80.93	AR	1
TSSA_III	AR_P3	PO	53	ASSGEAEASSNKNDGS	0	391.62	32.65	386.28	76.42	AR	1
TSSA_III	AR_P3	PO	54	SSGEAEASSNKNDGSL	0	1894.54	496.23	2431.92	50.68	AR	1
TSSA_III	AR_P3	PO	55	SGEAEASSNKNDGSLS	0	306.47	7.26	292.31	74.78	AR	1
TSSA_III	AR_P3	PO	56	GEAEASSNKNDGSLSS	0	410.71	55.34	404.76	56.2	AR	1
TSSA_III	AR_P3	PO	57	EAEASSNKNDGSLSSS	0	797.47	260.67	877.78	90.69	AR	1
TSSA_III	AR_P3	PO	58	AEASSNKNDGSLSSSA	0	1172.68	252.03	1431.92	42.74	AR	1
TSSA_III	AR_P3	PO	59	EASSNKNDGSLSSSAW	0	4280.33	1250.08	5595.26	239.43	AR	1
TSSA_III	AR_P3	PO	60	ASSNKNDGSLSSSAWV	0	635.58	51.34	690.02	142.67	AR	1
TSSA_III	AR_P3	PO	61	SSNKNDGSLSSSAWVF	0	47.71	21.64	38.48	10.25	AR	1
TSSA_III	AR_P3	PO	62	SNKNDGSLSSSAWVFA	0	55.89	19.76	45.6	7.52	AR	1
TSSA_III	AR_P3	PO	63	NKNDGSLSSSAWVFAP	0	72.03	9.63	60.83	4.44	AR	1
TSSA_III	AR_P3	PO	64	KNDGSLSSSAWVFAPL	0	43.04	7.01	35.56	1.48	AR	1
TSSA_III	AR_P3	PO	65	NDGSLSSSAWVFAPLA	0	28.85	11.3	23.64	3.53	AR	1
TSSA_III	AR_P3	PO	66	DGSLSSSAWVFAPLAL	0	40.3	5.42	33.31	2.47	AR	1
TSSA_III	AR_P3	PO	67	GSLSSSAWVFAPLALT	0	72.04	14.71	63.39	26.45	AR	1
TSSA_III	AR_P3	PO	68	SLSSSAWVFAPLALTA	0	43.86	2.83	37.02	10.07	AR	1
TSSA_III	AR_P3	PO	69	LSSSAWVFAPLALTAS	0	87.62	68.41	83.89	79.05	AR	1
TSSA_III	AR_P3	PO	70	SSSAWVFAPLALTASA	0	118.15	43.09	98.95	15.92	AR	1
TSSA_III	AR_P3	PO	71	SSAWVFAPLALTASAL	0	52.6	33.66	41.9	19.67	AR	1
TSSA_III	AR_P3	PO	72	SAWVFAPLALTASALA	0	37.81	22.36	30.42	11.72	AR	1
TSSA_III	AR_P3	PO	73	AWVFAPLALTASALAY	0	53.17	6.1	44.34	3.9	AR	1
TSSA_III	AR_P3	PO	74	WVFAPLALTASALAYT	0	61.6	5.54	53	15.95	AR	1
TSSA_III	AR_P3	PO	75	VFAPLALTASALAYTA	0	57.05	19.25	46.65	6.92	AR	1
TSSA_III	AR_P3	PO	76	FAPLALTASALAYTAL	0	67.14	21.92	55.24	7.52	AR	1
TSSA_III	AR_P3	PO	77	APLALTASALAYTALG	0	74.46	16.1	62.34	0.94	AR	1
TSSA_IV	AR_P3	PO	1	MTTCRLLCALLALALC	0	42.02	3.04	35.47	9.88	AR	1
TSSA_IV	AR_P3	PO	2	TTCRLLCALLALALCC	0	52.21	19.35	42.48	7.71	AR	1
TSSA_IV	AR_P3	PO	3	TCRLLCALLALALCCC	0	60.02	22.27	53.41	30.75	AR	1
TSSA_IV	AR_P3	PO	4	CRLLCALLALALCCCL	0	39.26	12.05	33.89	17.17	AR	1
TSSA_IV	AR_P3	PO	5	RLLCALLALALCCCLS	0	55.72	3.17	46.86	6.96	AR	1
TSSA_IV	AR_P3	PO	6	LLCALLALALCCCLSA	0	35.7	14.62	31.07	18.72	AR	1
TSSA_IV	AR_P3	PO	7	LCALLALALCCCLSAC	0	58.48	13.22	48.38	1.41	AR	1
TSSA_IV	AR_P3	PO	8	CALLALALCCCLSACT	0	130.79	66.33	124.39	88.95	AR	1
TSSA_IV	AR_P3	PO	9	ALLALALCCCLSACTT	0	351.66	189.13	387.66	318.76	AR	1
TSSA_IV	AR_P3	PO	10	LLALALCCCLSACTTA	0	146.57	29.85	134.35	58.46	AR	1
TSSA_IV	AR_P3	PO	11	LALALCCCLSACTTAN	0	149.16	1.2	132.72	32.19	AR	1
TSSA_IV	AR_P3	PO	12	ALALCCCLSACTTANG	0	207.45	46.61	196.86	95.51	AR	1
TSSA_IV	AR_P3	PO	13	LALCCCLSACTTANGG	0	207.18	2.59	188.05	46	AR	1
TSSA_IV	AR_P3	PO	14	ALCCCLSACTTANGGS	1	259.19	50.54	233.87	12.64	AR	1
TSSA_IV	AR_P3	PO	15	LCCCLSACTTANGGST	1	249.15	74.85	220.18	15.48	AR	1
TSSA_IV	AR_P3	PO	16	CCCLSACTTANGGSTI	2	281.26	61.13	255.92	7.57	AR	1
TSSA_IV	AR_P3	PO	17	CCLSACTTANGGSTIS	1	332.5	77.75	310.14	4.76	AR	1
TSSA_IV	AR_P3	PO	18	CLSACTTANGGSTIST	1	250.04	10.05	234.22	73.31	AR	1
TSSA_IV	AR_P3	PO	19	LSACTTANGGSTISTP	0	263.14	79.52	234.28	16.73	AR	1
TSSA_IV	AR_P3	PO	20	SACTTANGGSTISTPP	0	179.42	31.16	166.2	70.05	AR	1
TSSA_IV	AR_P3	PO	21	ACTTANGGSTISTPPS	1	259.14	77.15	230.43	15.31	AR	1
TSSA_IV	AR_P3	PO	22	CTTANGGSTISTPPSG	0	274.16	52.4	249.56	14.86	AR	1
TSSA_IV	AR_P3	PO	23	TTANGGSTISTPPSGT	0	216.08	49.36	190.17	1.85	AR	1
TSSA_IV	AR_P3	PO	24	TANGGSTISTPPSGTD	0	231.5	33.21	207.96	22.4	AR	1
TSSA_IV	AR_P3	PO	25	ANGGSTISTPPSGTDK	0	20845.63	3844.74	23197.25	122.87	AR	1
TSSA_IV	AR_P3	PO	26	NGGSTISTPPSGTDKK	0	14846.03	3209.59	16702.43	811.12	AR	1
TSSA_IV	AR_P3	PO	27	GGSTISTPPSGTDKKT	0	11223.99	1172.64	13466.12	1780.3	AR	1
TSSA_IV	AR_P3	PO	28	GSTISTPPSGTDKKTA	0	12426.11	1464.02	14612.99	1797.53	AR	1
TSSA_IV	AR_P3	PO	29	STISTPPSGTDKKTAA	0	11441.26	2271.12	13506.9	736.34	AR	1
TSSA_IV	AR_P3	PO	30	TISTPPSGTDKKTAAG	0	10623.88	1324.96	12829.45	1436.03	AR	1
TSSA_IV	AR_P3	PO	31	ISTPPSGTDKKTAAGE	0	17484.15	8244.21	19458.96	4592.22	AR	1
TSSA_IV	AR_P3	PO	32	STPPSGTDKKTAAGEA	0	19103.16	5353.05	21172.82	1316.77	AR	1
TSSA_IV	AR_P3	PO	33	TPPSGTDKKTAAGEAP	0	9280.15	4336.41	10985.53	2076.6	AR	1
TSSA_IV	AR_P3	PO	34	PPSGTDKKTAAGEAPS	0	5960.74	3168.02	7434.82	2107.58	AR	1
TSSA_IV	AR_P3	PO	35	PSGTDKKTAAGEAPSP	0	1331.56	399.3	1640.57	118.5	AR	1
TSSA_IV	AR_P3	PO	36	SGTDKKTAAGEAPSPS	0	196.56	32.8	172.88	13.04	AR	1
TSSA_IV	AR_P3	PO	37	GTDKKTAAGEAPSPSG	0	154.03	30.22	133.06	4.31	AR	1
TSSA_IV	AR_P3	PO	38	TDKKTAAGEAPSPSGA	0	163.02	68.44	136.94	28.89	AR	1
TSSA_IV	AR_P3	PO	39	DKKTAAGEAPSPSGAS	0	110.18	5.7	97.25	26.57	AR	1
TSSA_IV	AR_P3	PO	40	KKTAAGEAPSPSGASS	0	85.94	40.07	70.29	20.21	AR	1
TSSA_IV	AR_P3	PO	41	KTAAGEAPSPSGASSG	0	236.74	176.68	198.41	120.11	AR	1
TSSA_IV	AR_P3	PO	42	TAAGEAPSPSGASSGE	0	79.86	14.95	67.4	1.21	AR	1
TSSA_IV	AR_P3	PO	43	AAGEAPSPSGASSGEA	0	326.41	16.33	313.04	71.45	AR	1
TSSA_IV	AR_P3	PO	44	AGEAPSPSGASSGEAE	0	68.83	19.18	56.99	4.77	AR	1
TSSA_IV	AR_P3	PO	45	GEAPSPSGASSGEAEA	0	64.48	32.27	52.08	17.03	AR	1
TSSA_IV	AR_P3	PO	46	EAPSPSGASSGEAEAS	0	98.72	53.11	80.4	29.24	AR	1
TSSA_IV	AR_P3	PO	47	APSPSGASSGEAEASS	0	106.86	47.61	88.29	22.47	AR	1
TSSA_IV	AR_P3	PO	48	PSPSGASSGEAEASSN	0	282.85	16.33	270.52	92.37	AR	1
TSSA_IV	AR_P3	PO	49	SPSGASSGEAEASSNK	0	586.86	223.93	685.93	482.18	AR	1
TSSA_IV	AR_P3	PO	50	PSGASSGEAEASSNKN	0	444.69	108.35	478.72	267.99	AR	1
TSSA_IV	AR_P3	PO	51	SGASSGEAEASSNKND	0	490.1	26.88	506.42	119.03	AR	1
TSSA_IV	AR_P3	PO	52	GASSGEAEASSNKNDG	0	284.28	5.41	270.15	80.93	AR	1
TSSA_IV	AR_P3	PO	53	ASSGEAEASSNKNDGS	0	391.62	32.65	386.28	76.42	AR	1
TSSA_IV	AR_P3	PO	54	SSGEAEASSNKNDGSL	0	1894.54	496.23	2431.92	50.68	AR	1
TSSA_IV	AR_P3	PO	55	SGEAEASSNKNDGSLS	0	306.47	7.26	292.31	74.78	AR	1
TSSA_IV	AR_P3	PO	56	GEAEASSNKNDGSLSS	0	410.71	55.34	404.76	56.2	AR	1
TSSA_IV	AR_P3	PO	57	EAEASSNKNDGSLSSS	0	797.47	260.67	877.78	90.69	AR	1
TSSA_IV	AR_P3	PO	58	AEASSNKNDGSLSSSA	0	1172.68	252.03	1431.92	42.74	AR	1
TSSA_IV	AR_P3	PO	59	EASSNKNDGSLSSSAW	0	4280.33	1250.08	5595.26	239.43	AR	1
TSSA_IV	AR_P3	PO	60	ASSNKNDGSLSSSAWV	0	635.58	51.34	690.02	142.67	AR	1
TSSA_IV	AR_P3	PO	61	SSNKNDGSLSSSAWVF	0	47.71	21.64	38.48	10.25	AR	1
TSSA_IV	AR_P3	PO	62	SNKNDGSLSSSAWVFA	0	55.89	19.76	45.6	7.52	AR	1
TSSA_IV	AR_P3	PO	63	NKNDGSLSSSAWVFAP	0	72.03	9.63	60.83	4.44	AR	1
TSSA_IV	AR_P3	PO	64	KNDGSLSSSAWVFAPL	0	43.04	7.01	35.56	1.48	AR	1
TSSA_IV	AR_P3	PO	65	NDGSLSSSAWVFAPLA	0	28.85	11.3	23.64	3.53	AR	1
TSSA_IV	AR_P3	PO	66	DGSLSSSAWVFAPLAL	0	40.3	5.42	33.31	2.47	AR	1
TSSA_IV	AR_P3	PO	67	GSLSSSAWVFAPLALA	0	34.42	7.67	28.32	0.21	AR	1
TSSA_IV	AR_P3	PO	68	SLSSSAWVFAPLALAA	0	33.76	4.08	27.94	2.74	AR	1
TSSA_IV	AR_P3	PO	69	LSSSAWVFAPLALAAS	0	54.99	14.17	47.97	22.32	AR	1
TSSA_IV	AR_P3	PO	70	SSSAWVFAPLALAASA	0	206.47	26.42	183.57	21.99	AR	1
TSSA_IV	AR_P3	PO	71	SSAWVFAPLALAASAL	0	44.7	23.09	35.92	11.75	AR	1
TSSA_IV	AR_P3	PO	72	SAWVFAPLALAASALA	0	40.11	15.31	32.58	5.89	AR	1
TSSA_IV	AR_P3	PO	73	AWVFAPLALAASALAY	0	51.08	22.63	41.27	10.68	AR	1
TSSA_IV	AR_P3	PO	74	WVFAPLALAASALAYT	0	64.54	47.54	51.2	30.09	AR	1
TSSA_IV	AR_P3	PO	75	VFAPLALAASALAYTA	0	74.76	9.01	65.28	21.88	AR	1
TSSA_IV	AR_P3	PO	76	FAPLALAASALAYTAL	0	69.42	12.64	58.16	1.2	AR	1
TSSA_IV	AR_P3	PO	77	APLALAASALAYTALG	0	63.46	20.32	52.11	6.78	AR	1
TSSA_I	AR_P4	PO	1	MTTCRLLCALLALALC	0	50.66	16.81	40.89	5.95	AR	1
TSSA_I	AR_P4	PO	2	TTCRLLCALLALALCC	0	24.77	7.41	21.7	10.33	AR	1
TSSA_I	AR_P4	PO	3	TCRLLCALLALALCCC	0	44.02	6.94	36.26	1.02	AR	1
TSSA_I	AR_P4	PO	4	CRLLCALLALALCCCL	0	31.62	11.66	26.15	4.02	AR	1
TSSA_I	AR_P4	PO	5	RLLCALLALALCCCLS	0	34.99	7.8	29	0.66	AR	1
TSSA_I	AR_P4	PO	6	LLCALLALALCCCLSA	0	31.32	9.5	26.01	2.36	AR	1
TSSA_I	AR_P4	PO	7	LCALLALALCCCLSAC	0	59.31	30.9	46.63	15.67	AR	1
TSSA_I	AR_P4	PO	8	CALLALALCCCLSACT	0	47.96	2.88	39.98	9.31	AR	1
TSSA_I	AR_P4	PO	9	ALLALALCCCLSACTT	0	40.41	6.55	34.15	11.35	AR	1
TSSA_I	AR_P4	PO	10	LLALALCCCLSACTTA	0	32.69	9.13	27.1	1.93	AR	1
TSSA_I	AR_P4	PO	11	LALALCCCLSACTTAN	0	65.44	16.38	52.46	3.56	AR	1
TSSA_I	AR_P4	PO	12	ALALCCCLSACTTANG	0	136.52	26.12	103.78	32.12	AR	1
TSSA_I	AR_P4	PO	13	LALCCCLSACTTANGG	0	113.63	1.64	88.6	15.34	AR	1
TSSA_I	AR_P4	PO	14	ALCCCLSACTTANGGS	1	152.51	23.68	111.34	3.83	AR	1
TSSA_I	AR_P4	PO	15	LCCCLSACTTANGGST	1	102.78	33.52	78.87	9.96	AR	1
TSSA_I	AR_P4	PO	16	CCCLSACTTANGGSTS	2	115.59	25.38	88.33	2.19	AR	1
TSSA_I	AR_P4	PO	17	CCLSACTTANGGSTSS	1	174.86	7.69	125.45	23.66	AR	1
TSSA_I	AR_P4	PO	18	CLSACTTANGGSTSST	1	147.85	0.59	109.87	17.52	AR	1
TSSA_I	AR_P4	PO	19	LSACTTANGGSTSSTP	0	146.46	46.39	106.12	10.57	AR	1
TSSA_I	AR_P4	PO	20	SACTTANGGSTSSTPP	0	223.96	126.84	142.44	41.6	AR	1
TSSA_I	AR_P4	PO	21	ACTTANGGSTSSTPPG	0	282.68	83.28	174.97	10.96	AR	1
TSSA_I	AR_P4	PO	22	CTTANGGSTSSTPPGT	0	1920.13	1157.99	780.65	297.04	AR	1
TSSA_I	AR_P4	PO	23	TTANGGSTSSTPPGTD	0	66.85	38.33	51.81	20.18	AR	1
TSSA_I	AR_P4	PO	24	TANGGSTSSTPPGTDK	0	331.48	37.14	202.32	48.08	AR	1
TSSA_I	AR_P4	PO	25	ANGGSTSSTPPGTDKK	0	271.45	58	171.17	0.3	AR	1
TSSA_I	AR_P4	PO	26	NGGSTSSTPPGTDKKT	0	1408.25	112.35	619.24	73.4	AR	1
TSSA_I	AR_P4	PO	27	GGSTSSTPPGTDKKTA	0	196.32	53.47	138.16	49.38	AR	1
TSSA_I	AR_P4	PO	28	GSTSSTPPGTDKKTAA	0	111.18	53.38	82.68	22.03	AR	1
TSSA_I	AR_P4	PO	29	STSSTPPGTDKKTAAG	0	190.38	108.35	125.74	38.21	AR	1
TSSA_I	AR_P4	PO	30	TSSTPPGTDKKTAAGG	0	422.78	124.66	234.66	13.71	AR	1
TSSA_I	AR_P4	PO	31	SSTPPGTDKKTAAGGT	0	1335.07	123.38	590.7	62.64	AR	1
TSSA_I	AR_P4	PO	32	STPPGTDKKTAAGGTP	0	734.82	123.31	360.76	14.26	AR	1
TSSA_I	AR_P4	PO	33	TPPGTDKKTAAGGTPS	0	512.7	172.53	269.88	25.19	AR	1
TSSA_I	AR_P4	PO	34	PPGTDKKTAAGGTPSP	0	259.34	10.94	167.71	21.09	AR	1
TSSA_I	AR_P4	PO	35	PGTDKKTAAGGTPSPS	0	4403.84	1345.65	2036.67	1105.76	AR	1
TSSA_I	AR_P4	PO	36	GTDKKTAAGGTPSPSG	0	136.27	40.49	103.76	40.96	AR	1
TSSA_I	AR_P4	PO	37	TDKKTAAGGTPSPSGA	0	192.27	91.08	136.01	69.69	AR	1
TSSA_I	AR_P4	PO	38	DKKTAAGGTPSPSGAS	0	240.11	87.26	154.02	18.26	AR	1
TSSA_I	AR_P4	PO	39	KKTAAGGTPSPSGASS	0	63.22	22.01	50.31	8.22	AR	1
TSSA_I	AR_P4	PO	40	KTAAGGTPSPSGASSG	0	206.2	69.91	143.56	58.26	AR	1
TSSA_I	AR_P4	PO	41	TAAGGTPSPSGASSGE	0	521.31	179.02	273.14	27.08	AR	1
TSSA_I	AR_P4	PO	42	AAGGTPSPSGASSGEA	0	1367.84	407.27	591.53	43.24	AR	1
TSSA_I	AR_P4	PO	43	AGGTPSPSGASSGEAE	0	552.53	148.04	287.42	11.21	AR	1
TSSA_I	AR_P4	PO	44	GGTPSPSGASSGEAEA	0	278.87	134.58	169.58	35.94	AR	1
TSSA_I	AR_P4	PO	45	GTPSPSGASSGEAEAS	0	217.21	70.02	143.56	12.86	AR	1
TSSA_I	AR_P4	PO	46	TPSPSGASSGEAEASS	0	264.4	98.41	165.22	20.51	AR	1
TSSA_I	AR_P4	PO	47	PSPSGASSGEAEASSN	0	165.43	16.91	119.1	9.06	AR	1
TSSA_I	AR_P4	PO	48	SPSGASSGEAEASSNK	0	170.45	84.52	116.83	28.78	AR	1
TSSA_I	AR_P4	PO	49	PSGASSGEAEASSNKN	0	169.56	33.11	120.49	0.47	AR	1
TSSA_I	AR_P4	PO	50	SGASSGEAEASSNKND	0	112.01	9.69	86.99	7.69	AR	1
TSSA_I	AR_P4	PO	51	GASSGEAEASSNKNDG	0	132.15	7.42	100	11.31	AR	1
TSSA_I	AR_P4	PO	52	ASSGEAEASSNKNDGS	0	192.26	6.34	134.26	17.39	AR	1
TSSA_I	AR_P4	PO	53	SSGEAEASSNKNDGSL	0	142.51	5.28	106.45	13.53	AR	1
TSSA_I	AR_P4	PO	54	SGEAEASSNKNDGSLS	0	109.81	32.56	83.8	8.04	AR	1
TSSA_I	AR_P4	PO	55	GEAEASSNKNDGSLSS	0	156.02	7.6	114.25	13.44	AR	1
TSSA_I	AR_P4	PO	56	EAEASSNKNDGSLSSS	0	182.53	27.83	127.93	4.87	AR	1
TSSA_I	AR_P4	PO	57	AEASSNKNDGSLSSSA	0	2850.99	827.99	1177.1	102.3	AR	1
TSSA_I	AR_P4	PO	58	EASSNKNDGSLSSSAW	0	118.91	25.41	90.52	1.73	AR	1
TSSA_I	AR_P4	PO	59	ASSNKNDGSLSSSAWV	0	380.92	170.72	214.13	38.1	AR	1
TSSA_I	AR_P4	PO	60	SSNKNDGSLSSSAWVF	0	35.48	19.01	28.86	9.45	AR	1
TSSA_I	AR_P4	PO	61	SNKNDGSLSSSAWVFA	0	66.97	5	55.16	13.31	AR	1
TSSA_I	AR_P4	PO	62	NKNDGSLSSSAWVFAP	0	49.73	1.56	41.3	8.45	AR	1
TSSA_I	AR_P4	PO	63	KNDGSLSSSAWVFAPL	0	39.7	11.9	32.55	3.43	AR	1
TSSA_I	AR_P4	PO	64	NDGSLSSSAWVFAPLA	0	39.83	12.93	32.58	4.24	AR	1
TSSA_I	AR_P4	PO	65	DGSLSSSAWVFAPLAL	0	27.35	1.97	23.19	3.3	AR	1
TSSA_I	AR_P4	PO	66	GSLSSSAWVFAPLALA	0	19.6	9.51	16.67	3.62	AR	1
TSSA_I	AR_P4	PO	67	SLSSSAWVFAPLALAA	0	42.69	25.63	34.1	13.85	AR	1
TSSA_I	AR_P4	PO	68	LSSSAWVFAPLALAAS	0	37.24	3.52	31.01	3.01	AR	1
TSSA_I	AR_P4	PO	69	SSSAWVFAPLALAASV	0	54.19	22.42	43.29	9.91	AR	1
TSSA_I	AR_P4	PO	70	SSAWVFAPLALAASVL	0	56.89	22.87	45.35	9.9	AR	1
TSSA_I	AR_P4	PO	71	SAWVFAPLALAASVLA	0	40.08	23.05	32.24	12.16	AR	1
TSSA_I	AR_P4	PO	72	AWVFAPLALAASVLAY	0	43.59	6.65	35.94	1.2	AR	1
TSSA_I	AR_P4	PO	73	WVFAPLALAASVLAYT	0	67.88	39.31	52.52	20.8	AR	1
TSSA_I	AR_P4	PO	74	VFAPLALAASVLAYTA	0	67.2	12.78	54.09	0.52	AR	1
TSSA_I	AR_P4	PO	75	FAPLALAASVLAYTAL	0	54.3	13.64	43.96	3.01	AR	1
TSSA_I	AR_P4	PO	76	APLALAASVLAYTALG	0	67.34	12.51	54.21	0.3	AR	1
TSSA_II	AR_P4	PO	1	MTTCRLLCALLALALC	0	50.66	16.81	40.89	5.95	AR	1
TSSA_II	AR_P4	PO	2	TTCRLLCALLALALCC	0	24.77	7.41	21.7	10.33	AR	1
TSSA_II	AR_P4	PO	3	TCRLLCALLALALCCC	0	44.02	6.94	36.26	1.02	AR	1
TSSA_II	AR_P4	PO	4	CRLLCALLALALCCCL	0	31.62	11.66	26.15	4.02	AR	1
TSSA_II	AR_P4	PO	5	RLLCALLALALCCCLT	0	40.42	9.23	33.27	1.23	AR	1
TSSA_II	AR_P4	PO	6	LLCALLALALCCCLTA	0	24.46	8.12	20.55	1.97	AR	1
TSSA_II	AR_P4	PO	7	LCALLALALCCCLTAC	0	48.95	4.21	40.34	3.76	AR	1
TSSA_II	AR_P4	PO	8	CALLALALCCCLTACT	0	31.49	7.86	27.06	11.52	AR	1
TSSA_II	AR_P4	PO	9	ALLALALCCCLTACTT	0	49.12	13.46	41.47	17.92	AR	1
TSSA_II	AR_P4	PO	10	LLALALCCCLTACTTA	0	61.75	5.95	50.33	4.03	AR	1
TSSA_II	AR_P4	PO	11	LALALCCCLTACTTAN	0	37.96	14.81	31.03	5.88	AR	1
TSSA_II	AR_P4	PO	12	ALALCCCLTACTTANG	0	129.93	24.9	99.72	31.22	AR	1
TSSA_II	AR_P4	PO	13	LALCCCLTACTTANGG	0	189.08	50.69	134.21	47.66	AR	1
TSSA_II	AR_P4	PO	14	ALCCCLTACTTANGGS	1	161.14	46.69	114.77	8.4	AR	1
TSSA_II	AR_P4	PO	15	LCCCLTACTTANGGST	1	98.56	19.76	77.06	1.01	AR	1
TSSA_II	AR_P4	PO	16	CCCLTACTTANGGSTS	2	140.9	36.23	103.54	5.31	AR	1
TSSA_II	AR_P4	PO	17	CCLTACTTANGGSTSS	1	129.43	31.07	96.83	3.79	AR	1
TSSA_II	AR_P4	PO	18	CLTACTTANGGSTSST	1	166.06	46.4	117.65	7.54	AR	1
TSSA_II	AR_P4	PO	19	LTACTTANGGSTSSTP	0	181.07	57.24	125.28	11.43	AR	1
TSSA_II	AR_P4	PO	20	TACTTANGGSTSSTPP	0	126	36.93	94.21	8.05	AR	1
TSSA_II	AR_P4	PO	21	ACTTANGGSTSSTPPS	1	324.72	206.44	185.74	62.87	AR	1
TSSA_II	AR_P4	PO	22	CTTANGGSTSSTPPSG	0	2001.02	1218.44	811.34	317.23	AR	1
TSSA_II	AR_P4	PO	23	TTANGGSTSSTPPSGT	0	215.25	75.09	142.11	15.84	AR	1
TSSA_II	AR_P4	PO	24	TANGGSTSSTPPSGTE	0	22434.42	5094.27	13370.17	1093.77	AR	1
TSSA_II	AR_P4	PO	25	ANGGSTSSTPPSGTEN	0	27216.46	4164.99	19236.78	1177.82	AR	1
TSSA_II	AR_P4	PO	26	NGGSTSSTPPSGTENK	0	34369.43	7190.48	32481.26	459.86	AR	1
TSSA_II	AR_P4	PO	27	GGSTSSTPPSGTENKP	0	35355.48	8098.81	34735.03	1574.94	AR	1
TSSA_II	AR_P4	PO	28	GSTSSTPPSGTENKPA	0	38896.9	9606.13	40393.82	974.1	AR	1
TSSA_II	AR_P4	PO	29	STSSTPPSGTENKPAT	0	37371.23	7322.83	39343.28	2830.77	AR	1
TSSA_II	AR_P4	PO	30	TSSTPPSGTENKPATG	0	35399.86	8637.85	34314.96	3029.67	AR	1
TSSA_II	AR_P4	PO	31	SSTPPSGTENKPATGE	0	34219.04	5394.36	32909.98	5016.6	AR	1
TSSA_II	AR_P4	PO	32	STPPSGTENKPATGEA	0	34983.98	6851.15	34609.12	1263.88	AR	1
TSSA_II	AR_P4	PO	33	TPPSGTENKPATGEAP	0	34289.53	6145.11	32708.68	2710.92	AR	1
TSSA_II	AR_P4	PO	34	PPSGTENKPATGEAPS	0	35886.38	5818.29	36993.95	4168.09	AR	1
TSSA_II	AR_P4	PO	35	PSGTENKPATGEAPSQ	0	34982.82	7644.81	34064.04	988.29	AR	1
TSSA_II	AR_P4	PO	36	SGTENKPATGEAPSQP	0	33974.69	5218.08	32218.68	5208.17	AR	1
TSSA_II	AR_P4	PO	37	GTENKPATGEAPSQPG	0	34588.19	6953.32	33374.38	482.3	AR	1
TSSA_II	AR_P4	PO	38	TENKPATGEAPSQPGA	0	31434.35	6230.88	25223.46	130.62	AR	1
TSSA_II	AR_P4	PO	39	ENKPATGEAPSQPGAS	0	33410.38	8184.77	29354.15	4106.9	AR	1
TSSA_II	AR_P4	PO	40	NKPATGEAPSQPGASS	0	31186.9	6856.58	24674.25	1311.1	AR	1
TSSA_II	AR_P4	PO	41	KPATGEAPSQPGASSG	0	31767.34	6778.18	25729.32	1009.38	AR	1
TSSA_II	AR_P4	PO	42	PATGEAPSQPGASSGE	0	28519.57	4778.21	20886.22	903.83	AR	1
TSSA_II	AR_P4	PO	43	ATGEAPSQPGASSGEA	0	19879.18	6183.75	10802.85	2150.21	AR	1
TSSA_II	AR_P4	PO	44	TGEAPSQPGASSGEAE	0	6334.23	2566.94	2704.5	545.58	AR	1
TSSA_II	AR_P4	PO	45	GEAPSQPGASSGEAEA	0	555.57	217.46	285.1	39.17	AR	1
TSSA_II	AR_P4	PO	46	EAPSQPGASSGEAEAS	0	535.46	135.01	281.02	7.56	AR	1
TSSA_II	AR_P4	PO	47	APSQPGASSGEAEASS	0	411.08	160.2	228.01	30.02	AR	1
TSSA_II	AR_P4	PO	48	PSQPGASSGEAEASSN	0	179.64	71.81	123.28	19.76	AR	1
TSSA_II	AR_P4	PO	49	SQPGASSGEAEASSNK	0	175.55	34.48	123.74	0.47	AR	1
TSSA_II	AR_P4	PO	50	QPGASSGEAEASSNKN	0	185.73	27.99	129.68	5.23	AR	1
TSSA_II	AR_P4	PO	51	PGASSGEAEASSNKND	0	181.47	65.32	124.88	15.79	AR	1
TSSA_II	AR_P4	PO	52	GASSGEAEASSNKNDG	0	132.15	7.42	100	11.31	AR	1
TSSA_II	AR_P4	PO	53	ASSGEAEASSNKNDGS	0	192.26	6.34	134.26	17.39	AR	1
TSSA_II	AR_P4	PO	54	SSGEAEASSNKNDGSL	0	142.51	5.28	106.45	13.53	AR	1
TSSA_II	AR_P4	PO	55	SGEAEASSNKNDGSLS	0	109.81	32.56	83.8	8.04	AR	1
TSSA_II	AR_P4	PO	56	GEAEASSNKNDGSLSS	0	156.02	7.6	114.25	13.44	AR	1
TSSA_II	AR_P4	PO	57	EAEASSNKNDGSLSSS	0	182.53	27.83	127.93	4.87	AR	1
TSSA_II	AR_P4	PO	58	AEASSNKNDGSLSSSA	0	2850.99	827.99	1177.1	102.3	AR	1
TSSA_II	AR_P4	PO	59	EASSNKNDGSLSSSAW	0	118.91	25.41	90.52	1.73	AR	1
TSSA_II	AR_P4	PO	60	ASSNKNDGSLSSSAWV	0	380.92	170.72	214.13	38.1	AR	1
TSSA_II	AR_P4	PO	61	SSNKNDGSLSSSAWVS	0	92.92	7.25	73.85	7.18	AR	1
TSSA_II	AR_P4	PO	62	SNKNDGSLSSSAWVSA	0	55.33	20.43	44.31	8.22	AR	1
TSSA_II	AR_P4	PO	63	NKNDGSLSSSAWVSAP	0	83.13	7.42	67.47	16.88	AR	1
TSSA_II	AR_P4	PO	64	KNDGSLSSSAWVSAPL	0	118.68	13.72	91.12	5.81	AR	1
TSSA_II	AR_P4	PO	65	NDGSLSSSAWVSAPLA	0	67.12	22.08	53.32	7.68	AR	1
TSSA_II	AR_P4	PO	66	DGSLSSSAWVSAPLAL	0	37.84	7.95	31.3	0.47	AR	1
TSSA_II	AR_P4	PO	67	GSLSSSAWVSAPLALA	0	85.71	14.76	68.08	0.76	AR	1
TSSA_II	AR_P4	PO	68	SLSSSAWVSAPLALAA	0	75.38	8.74	60.72	3.87	AR	1
TSSA_II	AR_P4	PO	69	LSSSAWVSAPLALAAS	0	64.36	21.66	51.22	7.76	AR	1
TSSA_II	AR_P4	PO	70	SSSAWVSAPLALAASA	0	125.66	26.42	94.82	1.44	AR	1
TSSA_II	AR_P4	PO	71	SSAWVSAPLALAASAL	0	139.52	30.61	105.63	34.92	AR	1
TSSA_II	AR_P4	PO	72	SAWVSAPLALAASALA	0	149.09	7.98	110.17	12.56	AR	1
TSSA_II	AR_P4	PO	73	AWVSAPLALAASALAY	0	120.79	25.82	91.69	1.73	AR	1
TSSA_II	AR_P4	PO	74	WVSAPLALAASALAYT	0	75.61	14.36	60.48	0.39	AR	1
TSSA_II	AR_P4	PO	75	VSAPLALAASALAYTA	0	243.4	209.98	143.2	82.76	AR	1
TSSA_II	AR_P4	PO	76	SAPLALAASALAYTAL	0	134.11	7.2	101.22	11.6	AR	1
TSSA_II	AR_P4	PO	77	APLALAASALAYTALG	0	76.36	24.92	60.16	8.39	AR	1
TSSA_III	AR_P4	PO	1	MATCRLLCALLALALC	0	32.51	16.79	26.58	8.12	AR	1
TSSA_III	AR_P4	PO	2	ATCRLLCALLALALCC	0	36.39	12.94	29.89	4.58	AR	1
TSSA_III	AR_P4	PO	3	TCRLLCALLALALCCC	0	44.02	6.94	36.26	1.02	AR	1
TSSA_III	AR_P4	PO	4	CRLLCALLALALCCCL	0	31.62	11.66	26.15	4.02	AR	1
TSSA_III	AR_P4	PO	5	RLLCALLALALCCCLS	0	34.99	7.8	29	0.66	AR	1
TSSA_III	AR_P4	PO	6	LLCALLALALCCCLSA	0	31.32	9.5	26.01	2.36	AR	1
TSSA_III	AR_P4	PO	7	LCALLALALCCCLSAC	0	59.31	30.9	46.63	15.67	AR	1
TSSA_III	AR_P4	PO	8	CALLALALCCCLSACT	0	47.96	2.88	39.98	9.31	AR	1
TSSA_III	AR_P4	PO	9	ALLALALCCCLSACTT	0	40.41	6.55	34.15	11.35	AR	1
TSSA_III	AR_P4	PO	10	LLALALCCCLSACTTA	0	32.69	9.13	27.1	1.93	AR	1
TSSA_III	AR_P4	PO	11	LALALCCCLSACTTAN	0	65.44	16.38	52.46	3.56	AR	1
TSSA_III	AR_P4	PO	12	ALALCCCLSACTTANG	0	136.52	26.12	103.78	32.12	AR	1
TSSA_III	AR_P4	PO	13	LALCCCLSACTTANGG	0	113.63	1.64	88.6	15.34	AR	1
TSSA_III	AR_P4	PO	14	ALCCCLSACTTANGGS	1	152.51	23.68	111.34	3.83	AR	1
TSSA_III	AR_P4	PO	15	LCCCLSACTTANGGST	1	102.78	33.52	78.87	9.96	AR	1
TSSA_III	AR_P4	PO	16	CCCLSACTTANGGSTI	2	115.59	25.38	88.33	2.19	AR	1
TSSA_III	AR_P4	PO	17	CCLSACTTANGGSTIS	1	180.47	25.03	126.99	6.14	AR	1
TSSA_III	AR_P4	PO	18	CLSACTTANGGSTIST	1	133.72	34.1	99.29	5.07	AR	1
TSSA_III	AR_P4	PO	19	LSACTTANGGSTISTP	0	122.54	4.69	94.53	18.02	AR	1
TSSA_III	AR_P4	PO	20	SACTTANGGSTISTPP	0	120.33	84.56	84.92	41.13	AR	1
TSSA_III	AR_P4	PO	21	ACTTANGGSTISTPPS	1	224.6	98.52	145.19	26.49	AR	1
TSSA_III	AR_P4	PO	22	CTTANGGSTISTPPSG	0	2699.92	1578.59	1089.93	428.8	AR	1
TSSA_III	AR_P4	PO	23	TTANGGSTISTPPSGT	0	193.94	97.03	128.94	31.15	AR	1
TSSA_III	AR_P4	PO	24	TANGGSTISTPPSGTE	0	22040.92	5566.91	12915.64	1646.17	AR	1
TSSA_III	AR_P4	PO	25	ANGGSTISTPPSGTEK	0	24971.79	4885.67	16291.13	409.72	AR	1
TSSA_III	AR_P4	PO	26	NGGSTISTPPSGTEKK	0	11767.08	2124.94	5444.18	349.15	AR	1
TSSA_III	AR_P4	PO	27	GGSTISTPPSGTEKKA	0	10991.47	3165.67	5440.34	2970.17	AR	1
TSSA_III	AR_P4	PO	28	GSTISTPPSGTEKKAA	0	7965.12	561.35	3657.31	677.09	AR	1
TSSA_III	AR_P4	PO	29	STISTPPSGTEKKAAA	0	6410.82	1503.75	3020.82	1495.46	AR	1
TSSA_III	AR_P4	PO	30	TISTPPSGTEKKAAAG	0	5402.8	1272.5	2511.41	1219.34	AR	1
TSSA_III	AR_P4	PO	31	ISTPPSGTEKKAAAGE	0	24675.21	4358.22	15985.94	154.24	AR	1
TSSA_III	AR_P4	PO	32	STPPSGTEKKAAAGEA	0	22902.12	2364.2	14118.06	2102.02	AR	1
TSSA_III	AR_P4	PO	33	TPPSGTEKKAAAGEAP	0	23908.88	6019.13	14942.08	1949.24	AR	1
TSSA_III	AR_P4	PO	34	PPSGTEKKAAAGEAPS	0	24267.39	4011.11	15550.25	477.91	AR	1
TSSA_III	AR_P4	PO	35	PSGTEKKAAAGEAPSP	0	16681.61	4667.07	8150.32	738.96	AR	1
TSSA_III	AR_P4	PO	36	SGTEKKAAAGEAPSPS	0	483.38	173.4	257.75	28.3	AR	1
TSSA_III	AR_P4	PO	37	GTEKKAAAGEAPSPSG	0	1150.76	286.4	537	205.39	AR	1
TSSA_III	AR_P4	PO	38	TEKKAAAGEAPSPSGA	0	2825.52	797.48	1168.06	92.49	AR	1
TSSA_III	AR_P4	PO	39	EKKAAAGEAPSPSGAS	0	1836.85	497.91	817.56	355.27	AR	1
TSSA_III	AR_P4	PO	40	KKAAAGEAPSPSGASS	0	90.02	28.89	70.14	8.97	AR	1
TSSA_III	AR_P4	PO	41	KAAAGEAPSPSGASSG	0	2892.08	980.95	1189.76	164.06	AR	1
TSSA_III	AR_P4	PO	42	AAAGEAPSPSGASSGE	0	2293.28	815.82	943.35	134.31	AR	1
TSSA_III	AR_P4	PO	43	AAGEAPSPSGASSGEA	0	1518.7	210.87	657.44	44.89	AR	1
TSSA_III	AR_P4	PO	44	AGEAPSPSGASSGEAE	0	580.92	211.16	295.72	34	AR	1
TSSA_III	AR_P4	PO	45	GEAPSPSGASSGEAEA	0	234.96	116.44	149.12	34.18	AR	1
TSSA_III	AR_P4	PO	46	EAPSPSGASSGEAEAS	0	300.28	90.16	182.86	11.84	AR	1
TSSA_III	AR_P4	PO	47	APSPSGASSGEAEASS	0	402.91	161.77	224.35	31.73	AR	1
TSSA_III	AR_P4	PO	48	PSPSGASSGEAEASSN	0	165.43	16.91	119.1	9.06	AR	1
TSSA_III	AR_P4	PO	49	SPSGASSGEAEASSNK	0	170.45	84.52	116.83	28.78	AR	1
TSSA_III	AR_P4	PO	50	PSGASSGEAEASSNKN	0	169.56	33.11	120.49	0.47	AR	1
TSSA_III	AR_P4	PO	51	SGASSGEAEASSNKND	0	112.01	9.69	86.99	7.69	AR	1
TSSA_III	AR_P4	PO	52	GASSGEAEASSNKNDG	0	132.15	7.42	100	11.31	AR	1
TSSA_III	AR_P4	PO	53	ASSGEAEASSNKNDGS	0	192.26	6.34	134.26	17.39	AR	1
TSSA_III	AR_P4	PO	54	SSGEAEASSNKNDGSL	0	142.51	5.28	106.45	13.53	AR	1
TSSA_III	AR_P4	PO	55	SGEAEASSNKNDGSLS	0	109.81	32.56	83.8	8.04	AR	1
TSSA_III	AR_P4	PO	56	GEAEASSNKNDGSLSS	0	156.02	7.6	114.25	13.44	AR	1
TSSA_III	AR_P4	PO	57	EAEASSNKNDGSLSSS	0	182.53	27.83	127.93	4.87	AR	1
TSSA_III	AR_P4	PO	58	AEASSNKNDGSLSSSA	0	2850.99	827.99	1177.1	102.3	AR	1
TSSA_III	AR_P4	PO	59	EASSNKNDGSLSSSAW	0	118.91	25.41	90.52	1.73	AR	1
TSSA_III	AR_P4	PO	60	ASSNKNDGSLSSSAWV	0	380.92	170.72	214.13	38.1	AR	1
TSSA_III	AR_P4	PO	61	SSNKNDGSLSSSAWVF	0	35.48	19.01	28.86	9.45	AR	1
TSSA_III	AR_P4	PO	62	SNKNDGSLSSSAWVFA	0	66.97	5	55.16	13.31	AR	1
TSSA_III	AR_P4	PO	63	NKNDGSLSSSAWVFAP	0	49.73	1.56	41.3	8.45	AR	1
TSSA_III	AR_P4	PO	64	KNDGSLSSSAWVFAPL	0	39.7	11.9	32.55	3.43	AR	1
TSSA_III	AR_P4	PO	65	NDGSLSSSAWVFAPLA	0	39.83	12.93	32.58	4.24	AR	1
TSSA_III	AR_P4	PO	66	DGSLSSSAWVFAPLAL	0	27.35	1.97	23.19	3.3	AR	1
TSSA_III	AR_P4	PO	67	GSLSSSAWVFAPLALT	0	45.24	8.56	37.14	0.14	AR	1
TSSA_III	AR_P4	PO	68	SLSSSAWVFAPLALTA	0	22.62	5.56	19.88	8.75	AR	1
TSSA_III	AR_P4	PO	69	LSSSAWVFAPLALTAS	0	58.7	13.05	47.48	1.94	AR	1
TSSA_III	AR_P4	PO	70	SSSAWVFAPLALTASA	0	57.8	16.84	46.5	5.06	AR	1
TSSA_III	AR_P4	PO	71	SSAWVFAPLALTASAL	0	42.57	33.71	33.48	20.24	AR	1
TSSA_III	AR_P4	PO	72	SAWVFAPLALTASALA	0	75.93	14.54	60.72	0.5	AR	1
TSSA_III	AR_P4	PO	73	AWVFAPLALTASALAY	0	86	13.06	68.4	2.06	AR	1
TSSA_III	AR_P4	PO	74	WVFAPLALTASALAYT	0	48.44	7.28	40.59	12.89	AR	1
TSSA_III	AR_P4	PO	75	VFAPLALTASALAYTA	0	75.33	29.72	59.01	12.25	AR	1
TSSA_III	AR_P4	PO	76	FAPLALTASALAYTAL	0	71.5	8.05	58.82	16.16	AR	1
TSSA_III	AR_P4	PO	77	APLALTASALAYTALG	0	72.48	14.54	58.05	1.02	AR	1
TSSA_IV	AR_P4	PO	1	MTTCRLLCALLALALC	0	50.66	16.81	40.89	5.95	AR	1
TSSA_IV	AR_P4	PO	2	TTCRLLCALLALALCC	0	24.77	7.41	21.7	10.33	AR	1
TSSA_IV	AR_P4	PO	3	TCRLLCALLALALCCC	0	44.02	6.94	36.26	1.02	AR	1
TSSA_IV	AR_P4	PO	4	CRLLCALLALALCCCL	0	31.62	11.66	26.15	4.02	AR	1
TSSA_IV	AR_P4	PO	5	RLLCALLALALCCCLS	0	34.99	7.8	29	0.66	AR	1
TSSA_IV	AR_P4	PO	6	LLCALLALALCCCLSA	0	31.32	9.5	26.01	2.36	AR	1
TSSA_IV	AR_P4	PO	7	LCALLALALCCCLSAC	0	59.31	30.9	46.63	15.67	AR	1
TSSA_IV	AR_P4	PO	8	CALLALALCCCLSACT	0	47.96	2.88	39.98	9.31	AR	1
TSSA_IV	AR_P4	PO	9	ALLALALCCCLSACTT	0	40.41	6.55	34.15	11.35	AR	1
TSSA_IV	AR_P4	PO	10	LLALALCCCLSACTTA	0	32.69	9.13	27.1	1.93	AR	1
TSSA_IV	AR_P4	PO	11	LALALCCCLSACTTAN	0	65.44	16.38	52.46	3.56	AR	1
TSSA_IV	AR_P4	PO	12	ALALCCCLSACTTANG	0	136.52	26.12	103.78	32.12	AR	1
TSSA_IV	AR_P4	PO	13	LALCCCLSACTTANGG	0	113.63	1.64	88.6	15.34	AR	1
TSSA_IV	AR_P4	PO	14	ALCCCLSACTTANGGS	1	152.51	23.68	111.34	3.83	AR	1
TSSA_IV	AR_P4	PO	15	LCCCLSACTTANGGST	1	102.78	33.52	78.87	9.96	AR	1
TSSA_IV	AR_P4	PO	16	CCCLSACTTANGGSTI	2	115.59	25.38	88.33	2.19	AR	1
TSSA_IV	AR_P4	PO	17	CCLSACTTANGGSTIS	1	180.47	25.03	126.99	6.14	AR	1
TSSA_IV	AR_P4	PO	18	CLSACTTANGGSTIST	1	133.72	34.1	99.29	5.07	AR	1
TSSA_IV	AR_P4	PO	19	LSACTTANGGSTISTP	0	122.54	4.69	94.53	18.02	AR	1
TSSA_IV	AR_P4	PO	20	SACTTANGGSTISTPP	0	120.33	84.56	84.92	41.13	AR	1
TSSA_IV	AR_P4	PO	21	ACTTANGGSTISTPPS	1	224.6	98.52	145.19	26.49	AR	1
TSSA_IV	AR_P4	PO	22	CTTANGGSTISTPPSG	0	2699.92	1578.59	1089.93	428.8	AR	1
TSSA_IV	AR_P4	PO	23	TTANGGSTISTPPSGT	0	193.94	97.03	128.94	31.15	AR	1
TSSA_IV	AR_P4	PO	24	TANGGSTISTPPSGTD	0	1504.78	56.84	664.24	147.45	AR	1
TSSA_IV	AR_P4	PO	25	ANGGSTISTPPSGTDK	0	22800.84	3419.77	13937.4	867.69	AR	1
TSSA_IV	AR_P4	PO	26	NGGSTISTPPSGTDKK	0	7000.46	1649.89	3096.49	0.1	AR	1
TSSA_IV	AR_P4	PO	27	GGSTISTPPSGTDKKT	0	2315.41	1023.65	945.54	219.68	AR	1
TSSA_IV	AR_P4	PO	28	GSTISTPPSGTDKKTA	0	3421.72	547.9	1504.4	573.56	AR	1
TSSA_IV	AR_P4	PO	29	STISTPPSGTDKKTAA	0	5137.93	231.28	2265.76	451.32	AR	1
TSSA_IV	AR_P4	PO	30	TISTPPSGTDKKTAAG	0	4583.68	771.96	1960.75	112.08	AR	1
TSSA_IV	AR_P4	PO	31	ISTPPSGTDKKTAAGE	0	16093.78	6327.67	7795.58	1843.99	AR	1
TSSA_IV	AR_P4	PO	32	STPPSGTDKKTAAGEA	0	17470.55	6170.41	8788.38	1883.12	AR	1
TSSA_IV	AR_P4	PO	33	TPPSGTDKKTAAGEAP	0	15483.4	6426.43	7395.95	1847.19	AR	1
TSSA_IV	AR_P4	PO	34	PPSGTDKKTAAGEAPS	0	16704.93	5593.55	8191.8	1380.48	AR	1
TSSA_IV	AR_P4	PO	35	PSGTDKKTAAGEAPSP	0	3148.68	1340.57	1286.33	299.3	AR	1
TSSA_IV	AR_P4	PO	36	SGTDKKTAAGEAPSPS	0	1250.05	717.08	595.54	383.74	AR	1
TSSA_IV	AR_P4	PO	37	GTDKKTAAGEAPSPSG	0	2428.24	1473.73	1128.39	839.7	AR	1
TSSA_IV	AR_P4	PO	38	TDKKTAAGEAPSPSGA	0	493.71	160.04	262.63	21.89	AR	1
TSSA_IV	AR_P4	PO	39	DKKTAAGEAPSPSGAS	0	555.28	21.88	295.08	57.18	AR	1
TSSA_IV	AR_P4	PO	40	KKTAAGEAPSPSGASS	0	53.98	16.78	43.5	5.53	AR	1
TSSA_IV	AR_P4	PO	41	KTAAGEAPSPSGASSG	0	1499.6	777.09	627.58	173.7	AR	1
TSSA_IV	AR_P4	PO	42	TAAGEAPSPSGASSGE	0	692.86	402.65	330.88	99.59	AR	1
TSSA_IV	AR_P4	PO	43	AAGEAPSPSGASSGEA	0	1518.7	210.87	657.44	44.89	AR	1
TSSA_IV	AR_P4	PO	44	AGEAPSPSGASSGEAE	0	580.92	211.16	295.72	34	AR	1
TSSA_IV	AR_P4	PO	45	GEAPSPSGASSGEAEA	0	234.96	116.44	149.12	34.18	AR	1
TSSA_IV	AR_P4	PO	46	EAPSPSGASSGEAEAS	0	300.28	90.16	182.86	11.84	AR	1
TSSA_IV	AR_P4	PO	47	APSPSGASSGEAEASS	0	402.91	161.77	224.35	31.73	AR	1
TSSA_IV	AR_P4	PO	48	PSPSGASSGEAEASSN	0	165.43	16.91	119.1	9.06	AR	1
TSSA_IV	AR_P4	PO	49	SPSGASSGEAEASSNK	0	170.45	84.52	116.83	28.78	AR	1
TSSA_IV	AR_P4	PO	50	PSGASSGEAEASSNKN	0	169.56	33.11	120.49	0.47	AR	1
TSSA_IV	AR_P4	PO	51	SGASSGEAEASSNKND	0	112.01	9.69	86.99	7.69	AR	1
TSSA_IV	AR_P4	PO	52	GASSGEAEASSNKNDG	0	132.15	7.42	100	11.31	AR	1
TSSA_IV	AR_P4	PO	53	ASSGEAEASSNKNDGS	0	192.26	6.34	134.26	17.39	AR	1
TSSA_IV	AR_P4	PO	54	SSGEAEASSNKNDGSL	0	142.51	5.28	106.45	13.53	AR	1
TSSA_IV	AR_P4	PO	55	SGEAEASSNKNDGSLS	0	109.81	32.56	83.8	8.04	AR	1
TSSA_IV	AR_P4	PO	56	GEAEASSNKNDGSLSS	0	156.02	7.6	114.25	13.44	AR	1
TSSA_IV	AR_P4	PO	57	EAEASSNKNDGSLSSS	0	182.53	27.83	127.93	4.87	AR	1
TSSA_IV	AR_P4	PO	58	AEASSNKNDGSLSSSA	0	2850.99	827.99	1177.1	102.3	AR	1
TSSA_IV	AR_P4	PO	59	EASSNKNDGSLSSSAW	0	118.91	25.41	90.52	1.73	AR	1
TSSA_IV	AR_P4	PO	60	ASSNKNDGSLSSSAWV	0	380.92	170.72	214.13	38.1	AR	1
TSSA_IV	AR_P4	PO	61	SSNKNDGSLSSSAWVF	0	35.48	19.01	28.86	9.45	AR	1
TSSA_IV	AR_P4	PO	62	SNKNDGSLSSSAWVFA	0	66.97	5	55.16	13.31	AR	1
TSSA_IV	AR_P4	PO	63	NKNDGSLSSSAWVFAP	0	49.73	1.56	41.3	8.45	AR	1
TSSA_IV	AR_P4	PO	64	KNDGSLSSSAWVFAPL	0	39.7	11.9	32.55	3.43	AR	1
TSSA_IV	AR_P4	PO	65	NDGSLSSSAWVFAPLA	0	39.83	12.93	32.58	4.24	AR	1
TSSA_IV	AR_P4	PO	66	DGSLSSSAWVFAPLAL	0	27.35	1.97	23.19	3.3	AR	1
TSSA_IV	AR_P4	PO	67	GSLSSSAWVFAPLALA	0	19.6	9.51	16.67	3.62	AR	1
TSSA_IV	AR_P4	PO	68	SLSSSAWVFAPLALAA	0	42.69	25.63	34.1	13.85	AR	1
TSSA_IV	AR_P4	PO	69	LSSSAWVFAPLALAAS	0	37.24	3.52	31.01	3.01	AR	1
TSSA_IV	AR_P4	PO	70	SSSAWVFAPLALAASA	0	51.42	2.38	42.41	5.52	AR	1
TSSA_IV	AR_P4	PO	71	SSAWVFAPLALAASAL	0	43.65	0.35	36.35	6.23	AR	1
TSSA_IV	AR_P4	PO	72	SAWVFAPLALAASALA	0	66.83	22.44	53.06	8.02	AR	1
TSSA_IV	AR_P4	PO	73	AWVFAPLALAASALAY	0	69.03	14.93	55.31	1.89	AR	1
TSSA_IV	AR_P4	PO	74	WVFAPLALAASALAYT	0	28.82	11.08	23.94	3.91	AR	1
TSSA_IV	AR_P4	PO	75	VFAPLALAASALAYTA	0	68.28	12.35	54.95	0.01	AR	1
TSSA_IV	AR_P4	PO	76	FAPLALAASALAYTAL	0	68.96	16.38	55.16	3.02	AR	1
TSSA_IV	AR_P4	PO	77	APLALAASALAYTALG	0	76.36	24.92	60.16	8.39	AR	1
TSSA_I	AR_P5	PO	1	MTTCRLLCALLALALC	0	45.93	17.18	28.24	5.56	AR	1
TSSA_I	AR_P5	PO	2	TTCRLLCALLALALCC	0	61.3	5.53	37.09	7.46	AR	1
TSSA_I	AR_P5	PO	3	TCRLLCALLALALCCC	0	60.7	26.72	37.78	19.73	AR	1
TSSA_I	AR_P5	PO	4	CRLLCALLALALCCCL	0	29.72	5.32	19.38	6.71	AR	1
TSSA_I	AR_P5	PO	5	RLLCALLALALCCCLS	0	55.82	19.91	33.3	6.26	AR	1
TSSA_I	AR_P5	PO	6	LLCALLALALCCCLSA	0	43.34	11.62	27.03	2.76	AR	1
TSSA_I	AR_P5	PO	7	LCALLALALCCCLSAC	0	51.63	14.37	31.98	11.77	AR	1
TSSA_I	AR_P5	PO	8	CALLALALCCCLSACT	0	41.4	18.64	26.09	14.23	AR	1
TSSA_I	AR_P5	PO	9	ALLALALCCCLSACTT	0	60.89	12.4	37.2	11.24	AR	1
TSSA_I	AR_P5	PO	10	LLALALCCCLSACTTA	0	74.43	23.97	45.97	19.95	AR	1
TSSA_I	AR_P5	PO	11	LALALCCCLSACTTAN	0	116.65	25.42	67.39	2.85	AR	1
TSSA_I	AR_P5	PO	12	ALALCCCLSACTTANG	0	103.88	26.28	59.3	5.09	AR	1
TSSA_I	AR_P5	PO	13	LALCCCLSACTTANGG	0	88.61	19.88	50.69	3.32	AR	1
TSSA_I	AR_P5	PO	14	ALCCCLSACTTANGGS	1	146.64	75.65	83.94	32	AR	1
TSSA_I	AR_P5	PO	15	LCCCLSACTTANGGST	1	138.5	37.6	80.88	7.81	AR	1
TSSA_I	AR_P5	PO	16	CCCLSACTTANGGSTS	2	151.07	43.94	88.89	10.23	AR	1
TSSA_I	AR_P5	PO	17	CCLSACTTANGGSTSS	1	145.46	89.3	82.57	40.91	AR	1
TSSA_I	AR_P5	PO	18	CLSACTTANGGSTSST	1	163.7	37.3	97.94	3.91	AR	1
TSSA_I	AR_P5	PO	19	LSACTTANGGSTSSTP	0	238.3	37.12	150.46	6.77	AR	1
TSSA_I	AR_P5	PO	20	SACTTANGGSTSSTPP	0	178.02	63.7	105.98	20.04	AR	1
TSSA_I	AR_P5	PO	21	ACTTANGGSTSSTPPG	0	246.45	74.22	153.88	18.75	AR	1
TSSA_I	AR_P5	PO	22	CTTANGGSTSSTPPGT	0	227.42	30.74	143.12	9.86	AR	1
TSSA_I	AR_P5	PO	23	TTANGGSTSSTPPGTD	0	163.36	42.94	97.33	7.79	AR	1
TSSA_I	AR_P5	PO	24	TANGGSTSSTPPGTDK	0	423.24	88.89	288.31	116.16	AR	1
TSSA_I	AR_P5	PO	25	ANGGSTSSTPPGTDKK	0	417.07	76.65	275.38	0.24	AR	1
TSSA_I	AR_P5	PO	26	NGGSTSSTPPGTDKKT	0	176.24	14.69	110.81	33.89	AR	1
TSSA_I	AR_P5	PO	27	GGSTSSTPPGTDKKTA	0	118.95	13.36	69.79	5.23	AR	1
TSSA_I	AR_P5	PO	28	GSTSSTPPGTDKKTAA	0	133.81	13.38	79.62	7.69	AR	1
TSSA_I	AR_P5	PO	29	STSSTPPGTDKKTAAG	0	137.88	66.62	78.69	26.95	AR	1
TSSA_I	AR_P5	PO	30	TSSTPPGTDKKTAAGG	0	255.15	83.85	171.02	94.7	AR	1
TSSA_I	AR_P5	PO	31	SSTPPGTDKKTAAGGT	0	379.47	30.21	251.76	28.54	AR	1
TSSA_I	AR_P5	PO	32	STPPGTDKKTAAGGTP	0	3282.56	177.7	1868.32	342.92	AR	1
TSSA_I	AR_P5	PO	33	TPPGTDKKTAAGGTPS	0	2431.39	1061.5	1483.35	741.77	AR	1
TSSA_I	AR_P5	PO	34	PPGTDKKTAAGGTPSP	0	3846.97	1232.83	2108.74	786.01	AR	1
TSSA_I	AR_P5	PO	35	PGTDKKTAAGGTPSPS	0	13842.53	3905.92	6370.55	3251.55	AR	1
TSSA_I	AR_P5	PO	36	GTDKKTAAGGTPSPSG	0	2376.34	1798.98	1427.42	1110.65	AR	1
TSSA_I	AR_P5	PO	37	TDKKTAAGGTPSPSGA	0	4200.9	591.8	2244.62	537.96	AR	1
TSSA_I	AR_P5	PO	38	DKKTAAGGTPSPSGAS	0	812.6	716.21	571.34	565.29	AR	1
TSSA_I	AR_P5	PO	39	KKTAAGGTPSPSGASS	0	116.88	33.5	73.16	34.85	AR	1
TSSA_I	AR_P5	PO	40	KTAAGGTPSPSGASSG	0	1299.78	1023.35	876.37	759.91	AR	1
TSSA_I	AR_P5	PO	41	TAAGGTPSPSGASSGE	0	2913.31	108.46	1700.03	199	AR	1
TSSA_I	AR_P5	PO	42	AAGGTPSPSGASSGEA	0	302.45	123.25	191.1	46.87	AR	1
TSSA_I	AR_P5	PO	43	AGGTPSPSGASSGEAE	0	243.9	50.49	153.55	2	AR	1
TSSA_I	AR_P5	PO	44	GGTPSPSGASSGEAEA	0	184.24	44.17	111.69	5.58	AR	1
TSSA_I	AR_P5	PO	45	GTPSPSGASSGEAEAS	0	185.27	12.7	114.72	16.37	AR	1
TSSA_I	AR_P5	PO	46	TPSPSGASSGEAEASS	0	268.88	34.29	172.5	12.78	AR	1
TSSA_I	AR_P5	PO	47	PSPSGASSGEAEASSN	0	245.36	36.05	160.62	59.91	AR	1
TSSA_I	AR_P5	PO	48	SPSGASSGEAEASSNK	0	241.71	121.59	147.56	53.29	AR	1
TSSA_I	AR_P5	PO	49	PSGASSGEAEASSNKN	0	174.6	29.22	106.1	3.37	AR	1
TSSA_I	AR_P5	PO	50	SGASSGEAEASSNKND	0	167.71	39.38	100.58	4.7	AR	1
TSSA_I	AR_P5	PO	51	GASSGEAEASSNKNDG	0	159.44	50.28	94.12	13.34	AR	1
TSSA_I	AR_P5	PO	52	ASSGEAEASSNKNDGS	0	199	19.76	123.77	13.64	AR	1
TSSA_I	AR_P5	PO	53	SSGEAEASSNKNDGSL	0	168.38	40.72	100.92	5.55	AR	1
TSSA_I	AR_P5	PO	54	SGEAEASSNKNDGSLS	0	161.56	54.78	95.25	16.13	AR	1
TSSA_I	AR_P5	PO	55	GEAEASSNKNDGSLSS	0	137.72	47.58	79.64	14.55	AR	1
TSSA_I	AR_P5	PO	56	EAEASSNKNDGSLSSS	0	90.82	27.49	51.47	7.35	AR	1
TSSA_I	AR_P5	PO	57	AEASSNKNDGSLSSSA	0	177.44	77.02	104.8	29.44	AR	1
TSSA_I	AR_P5	PO	58	EASSNKNDGSLSSSAW	0	240.78	34.44	152.48	9.07	AR	1
TSSA_I	AR_P5	PO	59	ASSNKNDGSLSSSAWV	0	184.83	26.5	113.34	6.78	AR	1
TSSA_I	AR_P5	PO	60	SSNKNDGSLSSSAWVF	0	39.45	17.76	24.67	6.38	AR	1
TSSA_I	AR_P5	PO	61	SNKNDGSLSSSAWVFA	0	47.08	8.18	29.12	0.69	AR	1
TSSA_I	AR_P5	PO	62	NKNDGSLSSSAWVFAP	0	79.78	19.82	45.76	4.29	AR	1
TSSA_I	AR_P5	PO	63	KNDGSLSSSAWVFAPL	0	39.48	9.09	25.1	8.73	AR	1
TSSA_I	AR_P5	PO	64	NDGSLSSSAWVFAPLA	0	77.73	31.96	44.18	10.9	AR	1
TSSA_I	AR_P5	PO	65	DGSLSSSAWVFAPLAL	0	40.5	7.31	25.68	7.72	AR	1
TSSA_I	AR_P5	PO	66	GSLSSSAWVFAPLALA	0	25.11	10.63	16.24	3.42	AR	1
TSSA_I	AR_P5	PO	67	SLSSSAWVFAPLALAA	0	43.76	24.94	26.7	9.93	AR	1
TSSA_I	AR_P5	PO	68	LSSSAWVFAPLALAAS	0	131.15	10.31	79.87	22.94	AR	1
TSSA_I	AR_P5	PO	69	SSSAWVFAPLALAASV	0	61.26	18.1	36.17	4.95	AR	1
TSSA_I	AR_P5	PO	70	SSAWVFAPLALAASVL	0	37.95	2.54	24.21	4.92	AR	1
TSSA_I	AR_P5	PO	71	SAWVFAPLALAASVLA	0	40.88	32.25	24.48	14.67	AR	1
TSSA_I	AR_P5	PO	72	AWVFAPLALAASVLAY	0	49.88	12.31	30.49	2.74	AR	1
TSSA_I	AR_P5	PO	73	WVFAPLALAASVLAYT	0	24.75	8.44	16.38	8.69	AR	1
TSSA_I	AR_P5	PO	74	VFAPLALAASVLAYTA	0	63.58	4	37.92	2.55	AR	1
TSSA_I	AR_P5	PO	75	FAPLALAASVLAYTAL	0	106.51	7.33	62.35	7.01	AR	1
TSSA_I	AR_P5	PO	76	APLALAASVLAYTALG	0	294.7	18.83	192.13	27.38	AR	1
TSSA_II	AR_P5	PO	1	MTTCRLLCALLALALC	0	45.93	17.18	28.24	5.56	AR	1
TSSA_II	AR_P5	PO	2	TTCRLLCALLALALCC	0	61.3	5.53	37.09	7.46	AR	1
TSSA_II	AR_P5	PO	3	TCRLLCALLALALCCC	0	60.7	26.72	37.78	19.73	AR	1
TSSA_II	AR_P5	PO	4	CRLLCALLALALCCCL	0	29.72	5.32	19.38	6.71	AR	1
TSSA_II	AR_P5	PO	5	RLLCALLALALCCCLT	0	50.76	5.28	31.33	6.73	AR	1
TSSA_II	AR_P5	PO	6	LLCALLALALCCCLTA	0	53.99	1.03	33	4.56	AR	1
TSSA_II	AR_P5	PO	7	LCALLALALCCCLTAC	0	60.78	24.51	37.7	18.4	AR	1
TSSA_II	AR_P5	PO	8	CALLALALCCCLTACT	0	51.92	6.82	31.98	7.6	AR	1
TSSA_II	AR_P5	PO	9	ALLALALCCCLTACTT	0	56.06	11.84	34.42	10.53	AR	1
TSSA_II	AR_P5	PO	10	LLALALCCCLTACTTA	0	74.39	12.9	45.03	13.37	AR	1
TSSA_II	AR_P5	PO	11	LALALCCCLTACTTAN	0	82.11	38.8	52.01	30.46	AR	1
TSSA_II	AR_P5	PO	12	ALALCCCLTACTTANG	0	140.86	27.5	83.2	0.62	AR	1
TSSA_II	AR_P5	PO	13	LALCCCLTACTTANGG	0	129.68	28.48	75.67	3.01	AR	1
TSSA_II	AR_P5	PO	14	ALCCCLTACTTANGGS	1	185.16	81.23	109.88	31.4	AR	1
TSSA_II	AR_P5	PO	15	LCCCLTACTTANGGST	1	129.01	10.98	78.51	22.98	AR	1
TSSA_II	AR_P5	PO	16	CCCLTACTTANGGSTS	2	122.68	22.54	71.48	0.13	AR	1
TSSA_II	AR_P5	PO	17	CCLTACTTANGGSTSS	1	135.52	45.7	78.33	13.62	AR	1
TSSA_II	AR_P5	PO	18	CLTACTTANGGSTSST	1	128.82	44.71	74.01	13.75	AR	1
TSSA_II	AR_P5	PO	19	LTACTTANGGSTSSTP	0	239.86	11.46	153.38	25.42	AR	1
TSSA_II	AR_P5	PO	20	TACTTANGGSTSSTPP	0	223.27	70.7	137.51	19.23	AR	1
TSSA_II	AR_P5	PO	21	ACTTANGGSTSSTPPS	1	239.78	80.33	148.68	23.99	AR	1
TSSA_II	AR_P5	PO	22	CTTANGGSTSSTPPSG	0	267.49	25.44	172.1	19.04	AR	1
TSSA_II	AR_P5	PO	23	TTANGGSTSSTPPSGT	0	250.78	84.03	156.35	25.17	AR	1
TSSA_II	AR_P5	PO	24	TANGGSTSSTPPSGTE	0	232.99	36.77	146.64	6.34	AR	1
TSSA_II	AR_P5	PO	25	ANGGSTSSTPPSGTEN	0	3708.01	2055.81	1939.66	564	AR	1
TSSA_II	AR_P5	PO	26	NGGSTSSTPPSGTENK	0	32685.79	10521.32	22904.8	6161.32	AR	1
TSSA_II	AR_P5	PO	27	GGSTSSTPPSGTENKP	0	42692.37	16075.73	33245.51	5742.1	AR	1
TSSA_II	AR_P5	PO	28	GSTSSTPPSGTENKPA	0	39744.48	11636.76	31090.46	2251.74	AR	1
TSSA_II	AR_P5	PO	29	STSSTPPSGTENKPAT	0	39089.46	11793.25	30135.89	3140.88	AR	1
TSSA_II	AR_P5	PO	30	TSSTPPSGTENKPATG	0	37679.65	12360.35	28182.63	5016.27	AR	1
TSSA_II	AR_P5	PO	31	SSTPPSGTENKPATGE	0	33325.11	5548.74	24923.71	845.11	AR	1
TSSA_II	AR_P5	PO	32	STPPSGTENKPATGEA	0	37845.85	14622.2	27584.1	7539.71	AR	1
TSSA_II	AR_P5	PO	33	TPPSGTENKPATGEAP	0	40334.92	11686.51	32145.95	1535.23	AR	1
TSSA_II	AR_P5	PO	34	PPSGTENKPATGEAPS	0	38937.1	9718.06	31183.44	237.86	AR	1
TSSA_II	AR_P5	PO	35	PSGTENKPATGEAPSQ	0	41589.3	14035.22	32576.69	3780.3	AR	1
TSSA_II	AR_P5	PO	36	SGTENKPATGEAPSQP	0	41283.4	11418.42	33937.7	98.8	AR	1
TSSA_II	AR_P5	PO	37	GTENKPATGEAPSQPG	0	43772.56	15509.24	35486.85	3636.46	AR	1
TSSA_II	AR_P5	PO	38	TENKPATGEAPSQPGA	0	39067.93	8692.4	32113.72	1553.48	AR	1
TSSA_II	AR_P5	PO	39	ENKPATGEAPSQPGAS	0	43206.26	13639.61	35350.57	1025.28	AR	1
TSSA_II	AR_P5	PO	40	NKPATGEAPSQPGASS	0	38513.45	6748.19	32441.85	3715.58	AR	1
TSSA_II	AR_P5	PO	41	KPATGEAPSQPGASSG	0	47458.02	16861.06	41395.87	3759.84	AR	1
TSSA_II	AR_P5	PO	42	PATGEAPSQPGASSGE	0	35606.46	9532.84	26790.56	3232.55	AR	1
TSSA_II	AR_P5	PO	43	ATGEAPSQPGASSGEA	0	2396.6	2.98	1460.38	222.96	AR	1
TSSA_II	AR_P5	PO	44	TGEAPSQPGASSGEAE	0	1508.58	627.82	945.05	212.64	AR	1
TSSA_II	AR_P5	PO	45	GEAPSQPGASSGEAEA	0	224.16	137.76	134.09	66.71	AR	1
TSSA_II	AR_P5	PO	46	EAPSQPGASSGEAEAS	0	180.99	83.5	106.85	33.47	AR	1
TSSA_II	AR_P5	PO	47	APSQPGASSGEAEASS	0	209.12	97.21	125.79	39.77	AR	1
TSSA_II	AR_P5	PO	48	PSQPGASSGEAEASSN	0	177.55	24.8	108.45	6.84	AR	1
TSSA_II	AR_P5	PO	49	SQPGASSGEAEASSNK	0	220.99	117.29	133.01	52.66	AR	1
TSSA_II	AR_P5	PO	50	QPGASSGEAEASSNKN	0	168.73	28.96	102.06	2.58	AR	1
TSSA_II	AR_P5	PO	51	PGASSGEAEASSNKND	0	173.51	53.49	103.51	13.6	AR	1
TSSA_II	AR_P5	PO	52	GASSGEAEASSNKNDG	0	159.44	50.28	94.12	13.34	AR	1
TSSA_II	AR_P5	PO	53	ASSGEAEASSNKNDGS	0	199	19.76	123.77	13.64	AR	1
TSSA_II	AR_P5	PO	54	SSGEAEASSNKNDGSL	0	168.38	40.72	100.92	5.55	AR	1
TSSA_II	AR_P5	PO	55	SGEAEASSNKNDGSLS	0	161.56	54.78	95.25	16.13	AR	1
TSSA_II	AR_P5	PO	56	GEAEASSNKNDGSLSS	0	137.72	47.58	79.64	14.55	AR	1
TSSA_II	AR_P5	PO	57	EAEASSNKNDGSLSSS	0	90.82	27.49	51.47	7.35	AR	1
TSSA_II	AR_P5	PO	58	AEASSNKNDGSLSSSA	0	177.44	77.02	104.8	29.44	AR	1
TSSA_II	AR_P5	PO	59	EASSNKNDGSLSSSAW	0	240.78	34.44	152.48	9.07	AR	1
TSSA_II	AR_P5	PO	60	ASSNKNDGSLSSSAWV	0	184.83	26.5	113.34	6.78	AR	1
TSSA_II	AR_P5	PO	61	SSNKNDGSLSSSAWVS	0	130.01	8.68	78.96	21.63	AR	1
TSSA_II	AR_P5	PO	62	SNKNDGSLSSSAWVSA	0	123.92	5.61	73.72	11.19	AR	1
TSSA_II	AR_P5	PO	63	NKNDGSLSSSAWVSAP	0	167.29	30.98	100.93	0.98	AR	1
TSSA_II	AR_P5	PO	64	KNDGSLSSSAWVSAPL	0	272.9	40.69	174.99	8.68	AR	1
TSSA_II	AR_P5	PO	65	NDGSLSSSAWVSAPLA	0	216.17	15.1	136.22	19.42	AR	1
TSSA_II	AR_P5	PO	66	DGSLSSSAWVSAPLAL	0	76.78	5.59	45.81	9.5	AR	1
TSSA_II	AR_P5	PO	67	GSLSSSAWVSAPLALA	0	110.15	17.54	63.82	1.23	AR	1
TSSA_II	AR_P5	PO	68	SLSSSAWVSAPLALAA	0	141.84	4.42	86.47	20.99	AR	1
TSSA_II	AR_P5	PO	69	LSSSAWVSAPLALAAS	0	263.63	18.34	169.82	23.6	AR	1
TSSA_II	AR_P5	PO	70	SSSAWVSAPLALAASA	0	111.1	14.22	67.41	21.45	AR	1
TSSA_II	AR_P5	PO	71	SSAWVSAPLALAASAL	0	82.9	11.28	49.89	13.87	AR	1
TSSA_II	AR_P5	PO	72	SAWVSAPLALAASALA	0	124.59	16.5	73.22	4.12	AR	1
TSSA_II	AR_P5	PO	73	AWVSAPLALAASALAY	0	80.5	2.32	47.7	8.22	AR	1
TSSA_II	AR_P5	PO	74	WVSAPLALAASALAYT	0	103.54	1.55	61.03	10.03	AR	1
TSSA_II	AR_P5	PO	75	VSAPLALAASALAYTA	0	131.46	44.33	75.77	13.22	AR	1
TSSA_II	AR_P5	PO	76	SAPLALAASALAYTAL	0	79.88	43.4	44.96	16.79	AR	1
TSSA_II	AR_P5	PO	77	APLALAASALAYTALG	0	73.12	13.17	44.32	13.28	AR	1
TSSA_III	AR_P5	PO	1	MATCRLLCALLALALC	0	46.64	2.18	29.02	2.54	AR	1
TSSA_III	AR_P5	PO	2	ATCRLLCALLALALCC	0	37.24	4.02	23.8	5.81	AR	1
TSSA_III	AR_P5	PO	3	TCRLLCALLALALCCC	0	60.7	26.72	37.78	19.73	AR	1
TSSA_III	AR_P5	PO	4	CRLLCALLALALCCCL	0	29.72	5.32	19.38	6.71	AR	1
TSSA_III	AR_P5	PO	5	RLLCALLALALCCCLS	0	55.82	19.91	33.3	6.26	AR	1
TSSA_III	AR_P5	PO	6	LLCALLALALCCCLSA	0	43.34	11.62	27.03	2.76	AR	1
TSSA_III	AR_P5	PO	7	LCALLALALCCCLSAC	0	51.63	14.37	31.98	11.77	AR	1
TSSA_III	AR_P5	PO	8	CALLALALCCCLSACT	0	41.4	18.64	26.09	14.23	AR	1
TSSA_III	AR_P5	PO	9	ALLALALCCCLSACTT	0	60.89	12.4	37.2	11.24	AR	1
TSSA_III	AR_P5	PO	10	LLALALCCCLSACTTA	0	74.43	23.97	45.97	19.95	AR	1
TSSA_III	AR_P5	PO	11	LALALCCCLSACTTAN	0	116.65	25.42	67.39	2.85	AR	1
TSSA_III	AR_P5	PO	12	ALALCCCLSACTTANG	0	103.88	26.28	59.3	5.09	AR	1
TSSA_III	AR_P5	PO	13	LALCCCLSACTTANGG	0	88.61	19.88	50.69	3.32	AR	1
TSSA_III	AR_P5	PO	14	ALCCCLSACTTANGGS	1	146.64	75.65	83.94	32	AR	1
TSSA_III	AR_P5	PO	15	LCCCLSACTTANGGST	1	138.5	37.6	80.88	7.81	AR	1
TSSA_III	AR_P5	PO	16	CCCLSACTTANGGSTI	2	151.07	43.94	88.89	10.23	AR	1
TSSA_III	AR_P5	PO	17	CCLSACTTANGGSTIS	1	125.75	65.94	70.96	27.67	AR	1
TSSA_III	AR_P5	PO	18	CLSACTTANGGSTIST	1	144.26	8.37	87	12.73	AR	1
TSSA_III	AR_P5	PO	19	LSACTTANGGSTISTP	0	202.42	32.94	130.46	51.01	AR	1
TSSA_III	AR_P5	PO	20	SACTTANGGSTISTPP	0	171.08	30.42	103.56	1.97	AR	1
TSSA_III	AR_P5	PO	21	ACTTANGGSTISTPPS	1	178.12	66.83	105.84	22.27	AR	1
TSSA_III	AR_P5	PO	22	CTTANGGSTISTPPSG	0	178.28	51.13	107.03	11.31	AR	1
TSSA_III	AR_P5	PO	23	TTANGGSTISTPPSGT	0	231.23	48.79	144.62	2.54	AR	1
TSSA_III	AR_P5	PO	24	TANGGSTISTPPSGTE	0	504.74	55.85	337.24	24.44	AR	1
TSSA_III	AR_P5	PO	25	ANGGSTISTPPSGTEK	0	16083.73	7803.21	6686.12	2290.65	AR	1
TSSA_III	AR_P5	PO	26	NGGSTISTPPSGTEKK	0	1722.09	23.31	1108.15	193.44	AR	1
TSSA_III	AR_P5	PO	27	GGSTISTPPSGTEKKA	0	1695.89	1174.73	1095.17	831.67	AR	1
TSSA_III	AR_P5	PO	28	GSTISTPPSGTEKKAA	0	783.31	85.97	523.31	40.33	AR	1
TSSA_III	AR_P5	PO	29	STISTPPSGTEKKAAA	0	1059.33	652.23	729.6	534.28	AR	1
TSSA_III	AR_P5	PO	30	TISTPPSGTEKKAAAG	0	979.04	420.42	671.77	382.88	AR	1
TSSA_III	AR_P5	PO	31	ISTPPSGTEKKAAAGE	0	5789.16	2013.08	2748.65	323.2	AR	1
TSSA_III	AR_P5	PO	32	STPPSGTEKKAAAGEA	0	16180.76	4938.81	6654.29	725.72	AR	1
TSSA_III	AR_P5	PO	33	TPPSGTEKKAAAGEAP	0	3776.41	1111.16	2026.06	159.68	AR	1
TSSA_III	AR_P5	PO	34	PPSGTEKKAAAGEAPS	0	3251.94	1450.36	1782.82	363.54	AR	1
TSSA_III	AR_P5	PO	35	PSGTEKKAAAGEAPSP	0	3520.14	2112.91	1852.37	618.03	AR	1
TSSA_III	AR_P5	PO	36	SGTEKKAAAGEAPSPS	0	583.1	270.97	376.35	110.85	AR	1
TSSA_III	AR_P5	PO	37	GTEKKAAAGEAPSPSG	0	1137.87	331.8	739.07	74.37	AR	1
TSSA_III	AR_P5	PO	38	TEKKAAAGEAPSPSGA	0	633.39	305.91	407.83	127.25	AR	1
TSSA_III	AR_P5	PO	39	EKKAAAGEAPSPSGAS	0	225.67	26.85	145.94	50.34	AR	1
TSSA_III	AR_P5	PO	40	KKAAAGEAPSPSGASS	0	108.55	46.06	61.14	16.75	AR	1
TSSA_III	AR_P5	PO	41	KAAAGEAPSPSGASSG	0	435.18	148.35	283.79	47.43	AR	1
TSSA_III	AR_P5	PO	42	AAAGEAPSPSGASSGE	0	334.92	22.56	220.78	29.42	AR	1
TSSA_III	AR_P5	PO	43	AAGEAPSPSGASSGEA	0	387.01	61.22	261.66	93.78	AR	1
TSSA_III	AR_P5	PO	44	AGEAPSPSGASSGEAE	0	241.66	64.08	151.05	12.06	AR	1
TSSA_III	AR_P5	PO	45	GEAPSPSGASSGEAEA	0	164.42	38.98	98.32	4.95	AR	1
TSSA_III	AR_P5	PO	46	EAPSPSGASSGEAEAS	0	158.02	17.82	95.59	8.57	AR	1
TSSA_III	AR_P5	PO	47	APSPSGASSGEAEASS	0	306.46	27.93	199.98	22.29	AR	1
TSSA_III	AR_P5	PO	48	PSPSGASSGEAEASSN	0	245.36	36.05	160.62	59.91	AR	1
TSSA_III	AR_P5	PO	49	SPSGASSGEAEASSNK	0	241.71	121.59	147.56	53.29	AR	1
TSSA_III	AR_P5	PO	50	PSGASSGEAEASSNKN	0	174.6	29.22	106.1	3.37	AR	1
TSSA_III	AR_P5	PO	51	SGASSGEAEASSNKND	0	167.71	39.38	100.58	4.7	AR	1
TSSA_III	AR_P5	PO	52	GASSGEAEASSNKNDG	0	159.44	50.28	94.12	13.34	AR	1
TSSA_III	AR_P5	PO	53	ASSGEAEASSNKNDGS	0	199	19.76	123.77	13.64	AR	1
TSSA_III	AR_P5	PO	54	SSGEAEASSNKNDGSL	0	168.38	40.72	100.92	5.55	AR	1
TSSA_III	AR_P5	PO	55	SGEAEASSNKNDGSLS	0	161.56	54.78	95.25	16.13	AR	1
TSSA_III	AR_P5	PO	56	GEAEASSNKNDGSLSS	0	137.72	47.58	79.64	14.55	AR	1
TSSA_III	AR_P5	PO	57	EAEASSNKNDGSLSSS	0	90.82	27.49	51.47	7.35	AR	1
TSSA_III	AR_P5	PO	58	AEASSNKNDGSLSSSA	0	177.44	77.02	104.8	29.44	AR	1
TSSA_III	AR_P5	PO	59	EASSNKNDGSLSSSAW	0	240.78	34.44	152.48	9.07	AR	1
TSSA_III	AR_P5	PO	60	ASSNKNDGSLSSSAWV	0	184.83	26.5	113.34	6.78	AR	1
TSSA_III	AR_P5	PO	61	SSNKNDGSLSSSAWVF	0	39.45	17.76	24.67	6.38	AR	1
TSSA_III	AR_P5	PO	62	SNKNDGSLSSSAWVFA	0	47.08	8.18	29.12	0.69	AR	1
TSSA_III	AR_P5	PO	63	NKNDGSLSSSAWVFAP	0	79.78	19.82	45.76	4.29	AR	1
TSSA_III	AR_P5	PO	64	KNDGSLSSSAWVFAPL	0	39.48	9.09	25.1	8.73	AR	1
TSSA_III	AR_P5	PO	65	NDGSLSSSAWVFAPLA	0	77.73	31.96	44.18	10.9	AR	1
TSSA_III	AR_P5	PO	66	DGSLSSSAWVFAPLAL	0	40.5	7.31	25.68	7.72	AR	1
TSSA_III	AR_P5	PO	67	GSLSSSAWVFAPLALT	0	53.94	2.84	32.9	2.55	AR	1
TSSA_III	AR_P5	PO	68	SLSSSAWVFAPLALTA	0	36.2	3.61	23.23	1.4	AR	1
TSSA_III	AR_P5	PO	69	LSSSAWVFAPLALTAS	0	112.66	0.49	66.86	12.45	AR	1
TSSA_III	AR_P5	PO	70	SSSAWVFAPLALTASA	0	76.57	4.34	44.95	3.81	AR	1
TSSA_III	AR_P5	PO	71	SSAWVFAPLALTASAL	0	46.29	4.29	28.78	1.34	AR	1
TSSA_III	AR_P5	PO	72	SAWVFAPLALTASALA	0	98.17	14.33	56.72	1.39	AR	1
TSSA_III	AR_P5	PO	73	AWVFAPLALTASALAY	0	68.92	27.85	39.75	9.4	AR	1
TSSA_III	AR_P5	PO	74	WVFAPLALTASALAYT	0	31.3	12.89	20.07	4.29	AR	1
TSSA_III	AR_P5	PO	75	VFAPLALTASALAYTA	0	77.62	3.68	45.59	4.33	AR	1
TSSA_III	AR_P5	PO	76	FAPLALTASALAYTAL	0	67.41	17.86	39.36	4.36	AR	1
TSSA_III	AR_P5	PO	77	APLALTASALAYTALG	0	103.32	65.14	57.61	28.19	AR	1
TSSA_IV	AR_P5	PO	1	MTTCRLLCALLALALC	0	45.93	17.18	28.24	5.56	AR	1
TSSA_IV	AR_P5	PO	2	TTCRLLCALLALALCC	0	61.3	5.53	37.09	7.46	AR	1
TSSA_IV	AR_P5	PO	3	TCRLLCALLALALCCC	0	60.7	26.72	37.78	19.73	AR	1
TSSA_IV	AR_P5	PO	4	CRLLCALLALALCCCL	0	29.72	5.32	19.38	6.71	AR	1
TSSA_IV	AR_P5	PO	5	RLLCALLALALCCCLS	0	55.82	19.91	33.3	6.26	AR	1
TSSA_IV	AR_P5	PO	6	LLCALLALALCCCLSA	0	43.34	11.62	27.03	2.76	AR	1
TSSA_IV	AR_P5	PO	7	LCALLALALCCCLSAC	0	51.63	14.37	31.98	11.77	AR	1
TSSA_IV	AR_P5	PO	8	CALLALALCCCLSACT	0	41.4	18.64	26.09	14.23	AR	1
TSSA_IV	AR_P5	PO	9	ALLALALCCCLSACTT	0	60.89	12.4	37.2	11.24	AR	1
TSSA_IV	AR_P5	PO	10	LLALALCCCLSACTTA	0	74.43	23.97	45.97	19.95	AR	1
TSSA_IV	AR_P5	PO	11	LALALCCCLSACTTAN	0	116.65	25.42	67.39	2.85	AR	1
TSSA_IV	AR_P5	PO	12	ALALCCCLSACTTANG	0	103.88	26.28	59.3	5.09	AR	1
TSSA_IV	AR_P5	PO	13	LALCCCLSACTTANGG	0	88.61	19.88	50.69	3.32	AR	1
TSSA_IV	AR_P5	PO	14	ALCCCLSACTTANGGS	1	146.64	75.65	83.94	32	AR	1
TSSA_IV	AR_P5	PO	15	LCCCLSACTTANGGST	1	138.5	37.6	80.88	7.81	AR	1
TSSA_IV	AR_P5	PO	16	CCCLSACTTANGGSTI	2	151.07	43.94	88.89	10.23	AR	1
TSSA_IV	AR_P5	PO	17	CCLSACTTANGGSTIS	1	125.75	65.94	70.96	27.67	AR	1
TSSA_IV	AR_P5	PO	18	CLSACTTANGGSTIST	1	144.26	8.37	87	12.73	AR	1
TSSA_IV	AR_P5	PO	19	LSACTTANGGSTISTP	0	202.42	32.94	130.46	51.01	AR	1
TSSA_IV	AR_P5	PO	20	SACTTANGGSTISTPP	0	171.08	30.42	103.56	1.97	AR	1
TSSA_IV	AR_P5	PO	21	ACTTANGGSTISTPPS	1	178.12	66.83	105.84	22.27	AR	1
TSSA_IV	AR_P5	PO	22	CTTANGGSTISTPPSG	0	178.28	51.13	107.03	11.31	AR	1
TSSA_IV	AR_P5	PO	23	TTANGGSTISTPPSGT	0	231.23	48.79	144.62	2.54	AR	1
TSSA_IV	AR_P5	PO	24	TANGGSTISTPPSGTD	0	836.72	72.63	560.07	56.24	AR	1
TSSA_IV	AR_P5	PO	25	ANGGSTISTPPSGTDK	0	22822	6615.3	11379.11	2081.57	AR	1
TSSA_IV	AR_P5	PO	26	NGGSTISTPPSGTDKK	0	6688.7	152.04	3127.78	482.28	AR	1
TSSA_IV	AR_P5	PO	27	GGSTISTPPSGTDKKT	0	5865.12	867.81	2859.36	695.33	AR	1
TSSA_IV	AR_P5	PO	28	GSTISTPPSGTDKKTA	0	5908.23	1328.14	2882.32	857.63	AR	1
TSSA_IV	AR_P5	PO	29	STISTPPSGTDKKTAA	0	4633.73	1450.5	2347.5	216.92	AR	1
TSSA_IV	AR_P5	PO	30	TISTPPSGTDKKTAAG	0	4795.69	316.84	2449.5	222.52	AR	1
TSSA_IV	AR_P5	PO	31	ISTPPSGTDKKTAAGE	0	14129.23	5003.16	5661.73	819.35	AR	1
TSSA_IV	AR_P5	PO	32	STPPSGTDKKTAAGEA	0	20111.68	2634.93	9263.85	1026.46	AR	1
TSSA_IV	AR_P5	PO	33	TPPSGTDKKTAAGEAP	0	4406.84	1314.77	2266.89	181.14	AR	1
TSSA_IV	AR_P5	PO	34	PPSGTDKKTAAGEAPS	0	3093.65	1364.07	1718.85	347.95	AR	1
TSSA_IV	AR_P5	PO	35	PSGTDKKTAAGEAPSP	0	454.29	183.12	294.84	68.85	AR	1
TSSA_IV	AR_P5	PO	36	SGTDKKTAAGEAPSPS	0	293.4	0.33	192.38	40.89	AR	1
TSSA_IV	AR_P5	PO	37	GTDKKTAAGEAPSPSG	0	443.68	15.68	297.6	45.59	AR	1
TSSA_IV	AR_P5	PO	38	TDKKTAAGEAPSPSGA	0	439.12	260.03	278.62	125.02	AR	1
TSSA_IV	AR_P5	PO	39	DKKTAAGEAPSPSGAS	0	267.05	53.26	170.12	0.88	AR	1
TSSA_IV	AR_P5	PO	40	KKTAAGEAPSPSGASS	0	114.81	41.32	65.25	13.22	AR	1
TSSA_IV	AR_P5	PO	41	KTAAGEAPSPSGASSG	0	252	33.54	165.12	59.04	AR	1
TSSA_IV	AR_P5	PO	42	TAAGEAPSPSGASSGE	0	271.94	156.02	167.12	74.32	AR	1
TSSA_IV	AR_P5	PO	43	AAGEAPSPSGASSGEA	0	387.01	61.22	261.66	93.78	AR	1
TSSA_IV	AR_P5	PO	44	AGEAPSPSGASSGEAE	0	241.66	64.08	151.05	12.06	AR	1
TSSA_IV	AR_P5	PO	45	GEAPSPSGASSGEAEA	0	164.42	38.98	98.32	4.95	AR	1
TSSA_IV	AR_P5	PO	46	EAPSPSGASSGEAEAS	0	158.02	17.82	95.59	8.57	AR	1
TSSA_IV	AR_P5	PO	47	APSPSGASSGEAEASS	0	306.46	27.93	199.98	22.29	AR	1
TSSA_IV	AR_P5	PO	48	PSPSGASSGEAEASSN	0	245.36	36.05	160.62	59.91	AR	1
TSSA_IV	AR_P5	PO	49	SPSGASSGEAEASSNK	0	241.71	121.59	147.56	53.29	AR	1
TSSA_IV	AR_P5	PO	50	PSGASSGEAEASSNKN	0	174.6	29.22	106.1	3.37	AR	1
TSSA_IV	AR_P5	PO	51	SGASSGEAEASSNKND	0	167.71	39.38	100.58	4.7	AR	1
TSSA_IV	AR_P5	PO	52	GASSGEAEASSNKNDG	0	159.44	50.28	94.12	13.34	AR	1
TSSA_IV	AR_P5	PO	53	ASSGEAEASSNKNDGS	0	199	19.76	123.77	13.64	AR	1
TSSA_IV	AR_P5	PO	54	SSGEAEASSNKNDGSL	0	168.38	40.72	100.92	5.55	AR	1
TSSA_IV	AR_P5	PO	55	SGEAEASSNKNDGSLS	0	161.56	54.78	95.25	16.13	AR	1
TSSA_IV	AR_P5	PO	56	GEAEASSNKNDGSLSS	0	137.72	47.58	79.64	14.55	AR	1
TSSA_IV	AR_P5	PO	57	EAEASSNKNDGSLSSS	0	90.82	27.49	51.47	7.35	AR	1
TSSA_IV	AR_P5	PO	58	AEASSNKNDGSLSSSA	0	177.44	77.02	104.8	29.44	AR	1
TSSA_IV	AR_P5	PO	59	EASSNKNDGSLSSSAW	0	240.78	34.44	152.48	9.07	AR	1
TSSA_IV	AR_P5	PO	60	ASSNKNDGSLSSSAWV	0	184.83	26.5	113.34	6.78	AR	1
TSSA_IV	AR_P5	PO	61	SSNKNDGSLSSSAWVF	0	39.45	17.76	24.67	6.38	AR	1
TSSA_IV	AR_P5	PO	62	SNKNDGSLSSSAWVFA	0	47.08	8.18	29.12	0.69	AR	1
TSSA_IV	AR_P5	PO	63	NKNDGSLSSSAWVFAP	0	79.78	19.82	45.76	4.29	AR	1
TSSA_IV	AR_P5	PO	64	KNDGSLSSSAWVFAPL	0	39.48	9.09	25.1	8.73	AR	1
TSSA_IV	AR_P5	PO	65	NDGSLSSSAWVFAPLA	0	77.73	31.96	44.18	10.9	AR	1
TSSA_IV	AR_P5	PO	66	DGSLSSSAWVFAPLAL	0	40.5	7.31	25.68	7.72	AR	1
TSSA_IV	AR_P5	PO	67	GSLSSSAWVFAPLALA	0	25.11	10.63	16.24	3.42	AR	1
TSSA_IV	AR_P5	PO	68	SLSSSAWVFAPLALAA	0	43.76	24.94	26.7	9.93	AR	1
TSSA_IV	AR_P5	PO	69	LSSSAWVFAPLALAAS	0	131.15	10.31	79.87	22.94	AR	1
TSSA_IV	AR_P5	PO	70	SSSAWVFAPLALAASA	0	82	22.87	46.81	5.71	AR	1
TSSA_IV	AR_P5	PO	71	SSAWVFAPLALAASAL	0	78.66	0.7	46.39	6.17	AR	1
TSSA_IV	AR_P5	PO	72	SAWVFAPLALAASALA	0	49.58	9.21	30.4	1.1	AR	1
TSSA_IV	AR_P5	PO	73	AWVFAPLALAASALAY	0	56.43	3.61	34.2	2.22	AR	1
TSSA_IV	AR_P5	PO	74	WVFAPLALAASALAYT	0	51.17	26.69	31.92	19.08	AR	1
TSSA_IV	AR_P5	PO	75	VFAPLALAASALAYTA	0	92.02	20.44	52.59	3.16	AR	1
TSSA_IV	AR_P5	PO	76	FAPLALAASALAYTAL	0	74.84	22.21	43.03	6.02	AR	1
TSSA_IV	AR_P5	PO	77	APLALAASALAYTALG	0	73.12	13.17	44.32	13.28	AR	1
TSSA_I	AR_P6	PO	1	MTTCRLLCALLALALC	0	29.05	2.83	28.26	8.34	AR	1
TSSA_I	AR_P6	PO	2	TTCRLLCALLALALCC	0	23.6	9.31	23.38	13.84	AR	1
TSSA_I	AR_P6	PO	3	TCRLLCALLALALCCC	0	34.42	6.68	34.27	13.61	AR	1
TSSA_I	AR_P6	PO	4	CRLLCALLALALCCCL	0	37.08	24.9	39.56	33.87	AR	1
TSSA_I	AR_P6	PO	5	RLLCALLALALCCCLS	0	31.52	0.74	30.62	6.64	AR	1
TSSA_I	AR_P6	PO	6	LLCALLALALCCCLSA	0	53.01	19.29	56.45	31.97	AR	1
TSSA_I	AR_P6	PO	7	LCALLALALCCCLSAC	0	48.11	11.32	49.96	21.76	AR	1
TSSA_I	AR_P6	PO	8	CALLALALCCCLSACT	0	50.43	4.19	50.98	4.67	AR	1
TSSA_I	AR_P6	PO	9	ALLALALCCCLSACTT	0	44.28	16.26	43.09	9.84	AR	1
TSSA_I	AR_P6	PO	10	LLALALCCCLSACTTA	0	84.26	16.97	91.3	34.84	AR	1
TSSA_I	AR_P6	PO	11	LALALCCCLSACTTAN	0	55.6	28.12	54.8	21.4	AR	1
TSSA_I	AR_P6	PO	12	ALALCCCLSACTTANG	0	102.86	3.27	110.41	22.81	AR	1
TSSA_I	AR_P6	PO	13	LALCCCLSACTTANGG	0	80.35	13.79	84.25	0.21	AR	1
TSSA_I	AR_P6	PO	14	ALCCCLSACTTANGGS	1	94.59	25.34	98.57	9.56	AR	1
TSSA_I	AR_P6	PO	15	LCCCLSACTTANGGST	1	82.97	5	88.07	10.13	AR	1
TSSA_I	AR_P6	PO	16	CCCLSACTTANGGSTS	2	111.16	34.95	114.94	15.51	AR	1
TSSA_I	AR_P6	PO	17	CCLSACTTANGGSTSS	1	119.37	55.02	120.74	34.27	AR	1
TSSA_I	AR_P6	PO	18	CLSACTTANGGSTSST	1	153.28	90.42	149.45	59.35	AR	1
TSSA_I	AR_P6	PO	19	LSACTTANGGSTSSTP	0	112.1	56.29	112.98	37.75	AR	1
TSSA_I	AR_P6	PO	20	SACTTANGGSTSSTPP	0	145.32	88.95	141.78	60.58	AR	1
TSSA_I	AR_P6	PO	21	ACTTANGGSTSSTPPG	0	212.98	128.06	200.95	76.88	AR	1
TSSA_I	AR_P6	PO	22	CTTANGGSTSSTPPGT	0	125.52	78.79	123.47	57.03	AR	1
TSSA_I	AR_P6	PO	23	TTANGGSTSSTPPGTD	0	68.97	28.64	69.75	19.54	AR	1
TSSA_I	AR_P6	PO	24	TANGGSTSSTPPGTDK	0	311.43	47.77	298.6	19	AR	1
TSSA_I	AR_P6	PO	25	ANGGSTSSTPPGTDKK	0	755.84	651.7	614.04	401.03	AR	1
TSSA_I	AR_P6	PO	26	NGGSTSSTPPGTDKKT	0	493.3	164.92	487.01	254.09	AR	1
TSSA_I	AR_P6	PO	27	GGSTSSTPPGTDKKTA	0	218.39	48.07	216.31	2.38	AR	1
TSSA_I	AR_P6	PO	28	GSTSSTPPGTDKKTAA	0	634.92	149.43	607.46	274.23	AR	1
TSSA_I	AR_P6	PO	29	STSSTPPGTDKKTAAG	0	689.12	51.65	643.19	201.55	AR	1
TSSA_I	AR_P6	PO	30	TSSTPPGTDKKTAAGG	0	1130.45	29.5	1010.24	222.79	AR	1
TSSA_I	AR_P6	PO	31	SSTPPGTDKKTAAGGT	0	1905.7	471.59	1580.63	4.04	AR	1
TSSA_I	AR_P6	PO	32	STPPGTDKKTAAGGTP	0	2396.62	803.92	1925.09	164.81	AR	1
TSSA_I	AR_P6	PO	33	TPPGTDKKTAAGGTPS	0	4399.02	809.45	3472.18	141.6	AR	1
TSSA_I	AR_P6	PO	34	PPGTDKKTAAGGTPSP	0	7968.28	1011.28	6167.92	596.81	AR	1
TSSA_I	AR_P6	PO	35	PGTDKKTAAGGTPSPS	0	14583.07	1275.92	12828.96	5012.73	AR	1
TSSA_I	AR_P6	PO	36	GTDKKTAAGGTPSPSG	0	98.7	27.85	107.71	48.44	AR	1
TSSA_I	AR_P6	PO	37	TDKKTAAGGTPSPSGA	0	132.09	37.17	136.17	12.57	AR	1
TSSA_I	AR_P6	PO	38	DKKTAAGGTPSPSGAS	0	103.25	14.96	109.04	3.57	AR	1
TSSA_I	AR_P6	PO	39	KKTAAGGTPSPSGASS	0	65.39	20.44	66.5	11.04	AR	1
TSSA_I	AR_P6	PO	40	KTAAGGTPSPSGASSG	0	140.24	0.35	148.14	25.8	AR	1
TSSA_I	AR_P6	PO	41	TAAGGTPSPSGASSGE	0	146.35	76.82	144.85	48.18	AR	1
TSSA_I	AR_P6	PO	42	AAGGTPSPSGASSGEA	0	832.02	484.69	704.34	233.45	AR	1
TSSA_I	AR_P6	PO	43	AGGTPSPSGASSGEAE	0	714.38	259.54	629.58	64.85	AR	1
TSSA_I	AR_P6	PO	44	GGTPSPSGASSGEAEA	0	311.61	64.43	296.6	4.86	AR	1
TSSA_I	AR_P6	PO	45	GTPSPSGASSGEAEAS	0	129.2	46.46	132.07	22.69	AR	1
TSSA_I	AR_P6	PO	46	TPSPSGASSGEAEASS	0	95.82	14.54	101.15	2.42	AR	1
TSSA_I	AR_P6	PO	47	PSPSGASSGEAEASSN	0	96.61	21.55	101.16	4.99	AR	1
TSSA_I	AR_P6	PO	48	SPSGASSGEAEASSNK	0	129.71	36.95	133.82	12.94	AR	1
TSSA_I	AR_P6	PO	49	PSGASSGEAEASSNKN	0	126.88	24.76	132.38	1.24	AR	1
TSSA_I	AR_P6	PO	50	SGASSGEAEASSNKND	0	113.67	18.89	119.54	1.82	AR	1
TSSA_I	AR_P6	PO	51	GASSGEAEASSNKNDG	0	129.62	51.26	131.86	27.45	AR	1
TSSA_I	AR_P6	PO	52	ASSGEAEASSNKNDGS	0	278.5	109.81	262.25	42.72	AR	1
TSSA_I	AR_P6	PO	53	SSGEAEASSNKNDGSL	0	93.12	39.14	95.15	24.94	AR	1
TSSA_I	AR_P6	PO	54	SGEAEASSNKNDGSLS	0	88.34	23.2	91.99	8.73	AR	1
TSSA_I	AR_P6	PO	55	GEAEASSNKNDGSLSS	0	115.04	8.78	122.03	12.52	AR	1
TSSA_I	AR_P6	PO	56	EAEASSNKNDGSLSSS	0	107.94	12.52	116.5	33.4	AR	1
TSSA_I	AR_P6	PO	57	AEASSNKNDGSLSSSA	0	167.84	35.52	171.15	2.52	AR	1
TSSA_I	AR_P6	PO	58	EASSNKNDGSLSSSAW	0	80.65	5.44	85.46	9.24	AR	1
TSSA_I	AR_P6	PO	59	ASSNKNDGSLSSSAWV	0	988.86	476.64	841.74	185.27	AR	1
TSSA_I	AR_P6	PO	60	SSNKNDGSLSSSAWVF	0	29.77	9.39	28.09	4.01	AR	1
TSSA_I	AR_P6	PO	61	SNKNDGSLSSSAWVFA	0	109.89	14.47	116.11	5.55	AR	1
TSSA_I	AR_P6	PO	62	NKNDGSLSSSAWVFAP	0	61.2	0.34	63.71	11.27	AR	1
TSSA_I	AR_P6	PO	63	KNDGSLSSSAWVFAPL	0	20.48	12.25	20.67	15.94	AR	1
TSSA_I	AR_P6	PO	64	NDGSLSSSAWVFAPLA	0	31.4	2.04	30.58	7.97	AR	1
TSSA_I	AR_P6	PO	65	DGSLSSSAWVFAPLAL	0	34.5	7.36	33.14	1.48	AR	1
TSSA_I	AR_P6	PO	66	GSLSSSAWVFAPLALA	0	58.19	9.31	61.25	21.79	AR	1
TSSA_I	AR_P6	PO	67	SLSSSAWVFAPLALAA	0	2428.89	754.43	2085	1034.45	AR	1
TSSA_I	AR_P6	PO	68	LSSSAWVFAPLALAAS	0	128.32	38.47	139.09	62.61	AR	1
TSSA_I	AR_P6	PO	69	SSSAWVFAPLALAASV	0	49.07	0.99	49.94	10.34	AR	1
TSSA_I	AR_P6	PO	70	SSAWVFAPLALAASVL	0	37.73	23.36	35.9	17.88	AR	1
TSSA_I	AR_P6	PO	71	SAWVFAPLALAASVLA	0	38.22	11.52	39	19.71	AR	1
TSSA_I	AR_P6	PO	72	AWVFAPLALAASVLAY	0	29.96	2.09	28.74	3.37	AR	1
TSSA_I	AR_P6	PO	73	WVFAPLALAASVLAYT	0	22.43	2.86	21.23	1.7	AR	1
TSSA_I	AR_P6	PO	74	VFAPLALAASVLAYTA	0	57.27	0.49	59.26	11.39	AR	1
TSSA_I	AR_P6	PO	75	FAPLALAASVLAYTAL	0	44.76	28.45	43.07	22.85	AR	1
TSSA_I	AR_P6	PO	76	APLALAASVLAYTALG	0	57.59	15.04	58.13	6.36	AR	1
TSSA_II	AR_P6	PO	1	MTTCRLLCALLALALC	0	29.05	2.83	28.26	8.34	AR	1
TSSA_II	AR_P6	PO	2	TTCRLLCALLALALCC	0	23.6	9.31	23.38	13.84	AR	1
TSSA_II	AR_P6	PO	3	TCRLLCALLALALCCC	0	34.42	6.68	34.27	13.61	AR	1
TSSA_II	AR_P6	PO	4	CRLLCALLALALCCCL	0	37.08	24.9	39.56	33.87	AR	1
TSSA_II	AR_P6	PO	5	RLLCALLALALCCCLT	0	74.13	31.28	75.12	21.31	AR	1
TSSA_II	AR_P6	PO	6	LLCALLALALCCCLTA	0	47.63	20.51	50.55	32.02	AR	1
TSSA_II	AR_P6	PO	7	LCALLALALCCCLTAC	0	90.19	11.09	95.36	4.93	AR	1
TSSA_II	AR_P6	PO	8	CALLALALCCCLTACT	0	47.86	1.19	48.34	7.6	AR	1
TSSA_II	AR_P6	PO	9	ALLALALCCCLTACTT	0	29.86	6.19	29.45	11.92	AR	1
TSSA_II	AR_P6	PO	10	LLALALCCCLTACTTA	0	68.58	8.94	71.36	2.84	AR	1
TSSA_II	AR_P6	PO	11	LALALCCCLTACTTAN	0	86.62	8.14	93.27	25.39	AR	1
TSSA_II	AR_P6	PO	12	ALALCCCLTACTTANG	0	86.78	13.05	91.47	2.11	AR	1
TSSA_II	AR_P6	PO	13	LALCCCLTACTTANGG	0	116	13.87	122.5	7.45	AR	1
TSSA_II	AR_P6	PO	14	ALCCCLTACTTANGGS	1	78.94	18.71	82.1	6	AR	1
TSSA_II	AR_P6	PO	15	LCCCLTACTTANGGST	1	122.84	22.22	128.56	0.47	AR	1
TSSA_II	AR_P6	PO	16	CCCLTACTTANGGSTS	2	123.24	55.11	124.75	33.21	AR	1
TSSA_II	AR_P6	PO	17	CCLTACTTANGGSTSS	1	153.62	52.22	155.54	21.99	AR	1
TSSA_II	AR_P6	PO	18	CLTACTTANGGSTSST	1	104.28	36.73	107.46	19.21	AR	1
TSSA_II	AR_P6	PO	19	LTACTTANGGSTSSTP	0	124.82	36.24	128.94	13.39	AR	1
TSSA_II	AR_P6	PO	20	TACTTANGGSTSSTPP	0	135.1	67.01	135.18	41.91	AR	1
TSSA_II	AR_P6	PO	21	ACTTANGGSTSSTPPS	1	190.24	77.12	186.92	35.86	AR	1
TSSA_II	AR_P6	PO	22	CTTANGGSTSSTPPSG	0	206.85	111.7	197.8	63.63	AR	1
TSSA_II	AR_P6	PO	23	TTANGGSTSSTPPSGT	0	187.44	12.59	191.96	23.21	AR	1
TSSA_II	AR_P6	PO	24	TANGGSTSSTPPSGTE	0	796.42	36.7	727.11	148.01	AR	1
TSSA_II	AR_P6	PO	25	ANGGSTSSTPPSGTEN	0	4555.08	1499.83	3546.46	361.52	AR	1
TSSA_II	AR_P6	PO	26	NGGSTSSTPPSGTENK	0	27113.29	5809.1	29996.28	425.12	AR	1
TSSA_II	AR_P6	PO	27	GGSTSSTPPSGTENKP	0	30568.31	7222.54	36223.23	816.51	AR	1
TSSA_II	AR_P6	PO	28	GSTSSTPPSGTENKPA	0	31848.96	6072.82	38972.3	1999.17	AR	1
TSSA_II	AR_P6	PO	29	STSSTPPSGTENKPAT	0	32929.22	5831.5	42150.52	3944.23	AR	1
TSSA_II	AR_P6	PO	30	TSSTPPSGTENKPATG	0	31627.33	7481.1	38204.44	1378.05	AR	1
TSSA_II	AR_P6	PO	31	SSTPPSGTENKPATGE	0	31002.6	7240.44	37003.9	731.82	AR	1
TSSA_II	AR_P6	PO	32	STPPSGTENKPATGEA	0	32937.37	6995.99	41112.3	746.1	AR	1
TSSA_II	AR_P6	PO	33	TPPSGTENKPATGEAP	0	32686.39	8659.75	40111.57	2903.89	AR	1
TSSA_II	AR_P6	PO	34	PPSGTENKPATGEAPS	0	30211.88	7555.99	35435.57	1525.19	AR	1
TSSA_II	AR_P6	PO	35	PSGTENKPATGEAPSQ	0	23733.34	7017.75	23814	3048.03	AR	1
TSSA_II	AR_P6	PO	36	SGTENKPATGEAPSQP	0	8384.71	3684.05	6250.69	1422.68	AR	1
TSSA_II	AR_P6	PO	37	GTENKPATGEAPSQPG	0	3116.81	1187.37	2446.16	348.68	AR	1
TSSA_II	AR_P6	PO	38	TENKPATGEAPSQPGA	0	660.52	296.72	577.04	112.37	AR	1
TSSA_II	AR_P6	PO	39	ENKPATGEAPSQPGAS	0	877.24	306.71	766.24	66.04	AR	1
TSSA_II	AR_P6	PO	40	NKPATGEAPSQPGASS	0	853.92	418.44	732.28	168.73	AR	1
TSSA_II	AR_P6	PO	41	KPATGEAPSQPGASSG	0	801.32	340.22	695.98	113.13	AR	1
TSSA_II	AR_P6	PO	42	PATGEAPSQPGASSGE	0	739.8	263.92	651.83	62.08	AR	1
TSSA_II	AR_P6	PO	43	ATGEAPSQPGASSGEA	0	824.68	386.77	710.79	148.63	AR	1
TSSA_II	AR_P6	PO	44	TGEAPSQPGASSGEAE	0	109.78	21.09	115.24	1.42	AR	1
TSSA_II	AR_P6	PO	45	GEAPSQPGASSGEAEA	0	174.36	14.35	179.76	18.79	AR	1
TSSA_II	AR_P6	PO	46	EAPSQPGASSGEAEAS	0	107.56	3.92	114.69	16.14	AR	1
TSSA_II	AR_P6	PO	47	APSQPGASSGEAEASS	0	86.92	52.4	86.48	41.17	AR	1
TSSA_II	AR_P6	PO	48	PSQPGASSGEAEASSN	0	78.1	13.84	81.74	0.71	AR	1
TSSA_II	AR_P6	PO	49	SQPGASSGEAEASSNK	0	88.33	53.88	87.78	42.38	AR	1
TSSA_II	AR_P6	PO	50	QPGASSGEAEASSNKN	0	114.31	21.47	119.88	0.7	AR	1
TSSA_II	AR_P6	PO	51	PGASSGEAEASSNKND	0	94.91	12.59	100.37	4.33	AR	1
TSSA_II	AR_P6	PO	52	GASSGEAEASSNKNDG	0	129.62	51.26	131.86	27.45	AR	1
TSSA_II	AR_P6	PO	53	ASSGEAEASSNKNDGS	0	278.5	109.81	262.25	42.72	AR	1
TSSA_II	AR_P6	PO	54	SSGEAEASSNKNDGSL	0	93.12	39.14	95.15	24.94	AR	1
TSSA_II	AR_P6	PO	55	SGEAEASSNKNDGSLS	0	88.34	23.2	91.99	8.73	AR	1
TSSA_II	AR_P6	PO	56	GEAEASSNKNDGSLSS	0	115.04	8.78	122.03	12.52	AR	1
TSSA_II	AR_P6	PO	57	EAEASSNKNDGSLSSS	0	107.94	12.52	116.5	33.4	AR	1
TSSA_II	AR_P6	PO	58	AEASSNKNDGSLSSSA	0	167.84	35.52	171.15	2.52	AR	1
TSSA_II	AR_P6	PO	59	EASSNKNDGSLSSSAW	0	80.65	5.44	85.46	9.24	AR	1
TSSA_II	AR_P6	PO	60	ASSNKNDGSLSSSAWV	0	988.86	476.64	841.74	185.27	AR	1
TSSA_II	AR_P6	PO	61	SSNKNDGSLSSSAWVS	0	119.48	10.73	128.32	33.35	AR	1
TSSA_II	AR_P6	PO	62	SNKNDGSLSSSAWVSA	0	201.76	79.28	213.04	111.27	AR	1
TSSA_II	AR_P6	PO	63	NKNDGSLSSSAWVSAP	0	73.93	10.56	79.26	26.04	AR	1
TSSA_II	AR_P6	PO	64	KNDGSLSSSAWVSAPL	0	49.6	8.92	49.61	0.81	AR	1
TSSA_II	AR_P6	PO	65	NDGSLSSSAWVSAPLA	0	133.02	33.22	143.48	57.93	AR	1
TSSA_II	AR_P6	PO	66	DGSLSSSAWVSAPLAL	0	32.44	18.5	33.66	25.7	AR	1
TSSA_II	AR_P6	PO	67	GSLSSSAWVSAPLALA	0	124.06	7.46	132.7	30.66	AR	1
TSSA_II	AR_P6	PO	68	SLSSSAWVSAPLALAA	0	4329.71	637.91	3433.24	262.82	AR	1
TSSA_II	AR_P6	PO	69	LSSSAWVSAPLALAAS	0	261.93	210.07	279.86	245.68	AR	1
TSSA_II	AR_P6	PO	70	SSSAWVSAPLALAASA	0	248.42	42.82	252.62	85.61	AR	1
TSSA_II	AR_P6	PO	71	SSAWVSAPLALAASAL	0	58.9	15.98	59.53	7.18	AR	1
TSSA_II	AR_P6	PO	72	SAWVSAPLALAASALA	0	112.72	32.94	122.81	55.26	AR	1
TSSA_II	AR_P6	PO	73	AWVSAPLALAASALAY	0	66.57	30.18	66.87	21.77	AR	1
TSSA_II	AR_P6	PO	74	WVSAPLALAASALAYT	0	58.91	21.05	59.07	12.94	AR	1
TSSA_II	AR_P6	PO	75	VSAPLALAASALAYTA	0	116.12	14.18	122.58	7.16	AR	1
TSSA_II	AR_P6	PO	76	SAPLALAASALAYTAL	0	86.4	41.1	87.48	29.06	AR	1
TSSA_II	AR_P6	PO	77	APLALAASALAYTALG	0	48.79	23.86	47.61	17.57	AR	1
TSSA_III	AR_P6	PO	1	MATCRLLCALLALALC	0	36.73	5.95	35.61	0.34	AR	1
TSSA_III	AR_P6	PO	2	ATCRLLCALLALALCC	0	61.03	1.97	63.75	13.92	AR	1
TSSA_III	AR_P6	PO	3	TCRLLCALLALALCCC	0	34.42	6.68	34.27	13.61	AR	1
TSSA_III	AR_P6	PO	4	CRLLCALLALALCCCL	0	37.08	24.9	39.56	33.87	AR	1
TSSA_III	AR_P6	PO	5	RLLCALLALALCCCLS	0	31.52	0.74	30.62	6.64	AR	1
TSSA_III	AR_P6	PO	6	LLCALLALALCCCLSA	0	53.01	19.29	56.45	31.97	AR	1
TSSA_III	AR_P6	PO	7	LCALLALALCCCLSAC	0	48.11	11.32	49.96	21.76	AR	1
TSSA_III	AR_P6	PO	8	CALLALALCCCLSACT	0	50.43	4.19	50.98	4.67	AR	1
TSSA_III	AR_P6	PO	9	ALLALALCCCLSACTT	0	44.28	16.26	43.09	9.84	AR	1
TSSA_III	AR_P6	PO	10	LLALALCCCLSACTTA	0	84.26	16.97	91.3	34.84	AR	1
TSSA_III	AR_P6	PO	11	LALALCCCLSACTTAN	0	55.6	28.12	54.8	21.4	AR	1
TSSA_III	AR_P6	PO	12	ALALCCCLSACTTANG	0	102.86	3.27	110.41	22.81	AR	1
TSSA_III	AR_P6	PO	13	LALCCCLSACTTANGG	0	80.35	13.79	84.25	0.21	AR	1
TSSA_III	AR_P6	PO	14	ALCCCLSACTTANGGS	1	94.59	25.34	98.57	9.56	AR	1
TSSA_III	AR_P6	PO	15	LCCCLSACTTANGGST	1	82.97	5	88.07	10.13	AR	1
TSSA_III	AR_P6	PO	16	CCCLSACTTANGGSTI	2	111.16	34.95	114.94	15.51	AR	1
TSSA_III	AR_P6	PO	17	CCLSACTTANGGSTIS	1	132.52	51.66	134.78	27.1	AR	1
TSSA_III	AR_P6	PO	18	CLSACTTANGGSTIST	1	128.19	58.31	129.4	35.1	AR	1
TSSA_III	AR_P6	PO	19	LSACTTANGGSTISTP	0	98.53	31.53	102.02	15.25	AR	1
TSSA_III	AR_P6	PO	20	SACTTANGGSTISTPP	0	126.85	62.4	127.38	39.65	AR	1
TSSA_III	AR_P6	PO	21	ACTTANGGSTISTPPS	1	160.27	91.11	156.32	57.84	AR	1
TSSA_III	AR_P6	PO	22	CTTANGGSTISTPPSG	0	218.06	55.85	215.12	9.47	AR	1
TSSA_III	AR_P6	PO	23	TTANGGSTISTPPSGT	0	192.42	27.32	194.86	10.73	AR	1
TSSA_III	AR_P6	PO	24	TANGGSTISTPPSGTE	0	648.73	248.05	630.63	362.34	AR	1
TSSA_III	AR_P6	PO	25	ANGGSTISTPPSGTEK	0	9450.95	2695.49	7187.57	467.41	AR	1
TSSA_III	AR_P6	PO	26	NGGSTISTPPSGTEKK	0	8176.42	849.88	6617.38	2222.36	AR	1
TSSA_III	AR_P6	PO	27	GGSTISTPPSGTEKKA	0	7720.77	907.28	5984.06	631.57	AR	1
TSSA_III	AR_P6	PO	28	GSTISTPPSGTEKKAA	0	6185.99	162.2	4874.53	886.88	AR	1
TSSA_III	AR_P6	PO	29	STISTPPSGTEKKAAA	0	5408.26	1084.53	4223.94	77.35	AR	1
TSSA_III	AR_P6	PO	30	TISTPPSGTEKKAAAG	0	4664.45	1258.89	3809.48	1755.32	AR	1
TSSA_III	AR_P6	PO	31	ISTPPSGTEKKAAAGE	0	8612.72	3252.56	6460.06	1045.25	AR	1
TSSA_III	AR_P6	PO	32	STPPSGTEKKAAAGEA	0	8205.64	2761.41	6173.13	715.27	AR	1
TSSA_III	AR_P6	PO	33	TPPSGTEKKAAAGEAP	0	10099.57	2410.22	7784.51	54.96	AR	1
TSSA_III	AR_P6	PO	34	PPSGTEKKAAAGEAPS	0	9779.84	3380.17	7406.9	970.88	AR	1
TSSA_III	AR_P6	PO	35	PSGTEKKAAAGEAPSP	0	3347.06	1136.18	2634.58	272.6	AR	1
TSSA_III	AR_P6	PO	36	SGTEKKAAAGEAPSPS	0	144.21	9.84	151.16	17.18	AR	1
TSSA_III	AR_P6	PO	37	GTEKKAAAGEAPSPSG	0	523.44	376.22	445.29	217.74	AR	1
TSSA_III	AR_P6	PO	38	TEKKAAAGEAPSPSGA	0	121.52	44.24	124.49	22.5	AR	1
TSSA_III	AR_P6	PO	39	EKKAAAGEAPSPSGAS	0	122.56	0.3	130.5	22.61	AR	1
TSSA_III	AR_P6	PO	40	KKAAAGEAPSPSGASS	0	70.6	16.65	72.88	5.61	AR	1
TSSA_III	AR_P6	PO	41	KAAAGEAPSPSGASSG	0	311.6	91.78	293.68	19.07	AR	1
TSSA_III	AR_P6	PO	42	AAAGEAPSPSGASSGE	0	249.9	134.39	233.78	72.37	AR	1
TSSA_III	AR_P6	PO	43	AAGEAPSPSGASSGEA	0	402.16	90.65	373.07	5.25	AR	1
TSSA_III	AR_P6	PO	44	AGEAPSPSGASSGEAE	0	129.83	9.22	138.66	33.43	AR	1
TSSA_III	AR_P6	PO	45	GEAPSPSGASSGEAEA	0	188.31	6.6	193.44	29	AR	1
TSSA_III	AR_P6	PO	46	EAPSPSGASSGEAEAS	0	99.63	12.2	107.74	31.78	AR	1
TSSA_III	AR_P6	PO	47	APSPSGASSGEAEASS	0	163.8	41.95	166.54	9.52	AR	1
TSSA_III	AR_P6	PO	48	PSPSGASSGEAEASSN	0	96.61	21.55	101.16	4.99	AR	1
TSSA_III	AR_P6	PO	49	SPSGASSGEAEASSNK	0	129.71	36.95	133.82	12.94	AR	1
TSSA_III	AR_P6	PO	50	PSGASSGEAEASSNKN	0	126.88	24.76	132.38	1.24	AR	1
TSSA_III	AR_P6	PO	51	SGASSGEAEASSNKND	0	113.67	18.89	119.54	1.82	AR	1
TSSA_III	AR_P6	PO	52	GASSGEAEASSNKNDG	0	129.62	51.26	131.86	27.45	AR	1
TSSA_III	AR_P6	PO	53	ASSGEAEASSNKNDGS	0	278.5	109.81	262.25	42.72	AR	1
TSSA_III	AR_P6	PO	54	SSGEAEASSNKNDGSL	0	93.12	39.14	95.15	24.94	AR	1
TSSA_III	AR_P6	PO	55	SGEAEASSNKNDGSLS	0	88.34	23.2	91.99	8.73	AR	1
TSSA_III	AR_P6	PO	56	GEAEASSNKNDGSLSS	0	115.04	8.78	122.03	12.52	AR	1
TSSA_III	AR_P6	PO	57	EAEASSNKNDGSLSSS	0	107.94	12.52	116.5	33.4	AR	1
TSSA_III	AR_P6	PO	58	AEASSNKNDGSLSSSA	0	167.84	35.52	171.15	2.52	AR	1
TSSA_III	AR_P6	PO	59	EASSNKNDGSLSSSAW	0	80.65	5.44	85.46	9.24	AR	1
TSSA_III	AR_P6	PO	60	ASSNKNDGSLSSSAWV	0	988.86	476.64	841.74	185.27	AR	1
TSSA_III	AR_P6	PO	61	SSNKNDGSLSSSAWVF	0	29.77	9.39	28.09	4.01	AR	1
TSSA_III	AR_P6	PO	62	SNKNDGSLSSSAWVFA	0	109.89	14.47	116.11	5.55	AR	1
TSSA_III	AR_P6	PO	63	NKNDGSLSSSAWVFAP	0	61.2	0.34	63.71	11.27	AR	1
TSSA_III	AR_P6	PO	64	KNDGSLSSSAWVFAPL	0	20.48	12.25	20.67	15.94	AR	1
TSSA_III	AR_P6	PO	65	NDGSLSSSAWVFAPLA	0	31.4	2.04	30.58	7.97	AR	1
TSSA_III	AR_P6	PO	66	DGSLSSSAWVFAPLAL	0	34.5	7.36	33.14	1.48	AR	1
TSSA_III	AR_P6	PO	67	GSLSSSAWVFAPLALT	0	63.95	7.32	66.18	3.76	AR	1
TSSA_III	AR_P6	PO	68	SLSSSAWVFAPLALTA	0	42.76	2.99	42.47	4.6	AR	1
TSSA_III	AR_P6	PO	69	LSSSAWVFAPLALTAS	0	62.38	10.02	66.13	23.42	AR	1
TSSA_III	AR_P6	PO	70	SSSAWVFAPLALTASA	0	73.98	9.1	77.56	3.77	AR	1
TSSA_III	AR_P6	PO	71	SSAWVFAPLALTASAL	0	41.35	10.38	40.27	3.79	AR	1
TSSA_III	AR_P6	PO	72	SAWVFAPLALTASALA	0	160.49	82.53	173.42	109.86	AR	1
TSSA_III	AR_P6	PO	73	AWVFAPLALTASALAY	0	42.38	6.22	41.76	0.99	AR	1
TSSA_III	AR_P6	PO	74	WVFAPLALTASALAYT	0	32.84	1.97	31.79	4.05	AR	1
TSSA_III	AR_P6	PO	75	VFAPLALTASALAYTA	0	58.07	9.89	59.15	0.38	AR	1
TSSA_III	AR_P6	PO	76	FAPLALTASALAYTAL	0	76.67	3.01	81.72	18	AR	1
TSSA_III	AR_P6	PO	77	APLALTASALAYTALG	0	69.92	23.44	71.34	13.52	AR	1
TSSA_IV	AR_P6	PO	1	MTTCRLLCALLALALC	0	29.05	2.83	28.26	8.34	AR	1
TSSA_IV	AR_P6	PO	2	TTCRLLCALLALALCC	0	23.6	9.31	23.38	13.84	AR	1
TSSA_IV	AR_P6	PO	3	TCRLLCALLALALCCC	0	34.42	6.68	34.27	13.61	AR	1
TSSA_IV	AR_P6	PO	4	CRLLCALLALALCCCL	0	37.08	24.9	39.56	33.87	AR	1
TSSA_IV	AR_P6	PO	5	RLLCALLALALCCCLS	0	31.52	0.74	30.62	6.64	AR	1
TSSA_IV	AR_P6	PO	6	LLCALLALALCCCLSA	0	53.01	19.29	56.45	31.97	AR	1
TSSA_IV	AR_P6	PO	7	LCALLALALCCCLSAC	0	48.11	11.32	49.96	21.76	AR	1
TSSA_IV	AR_P6	PO	8	CALLALALCCCLSACT	0	50.43	4.19	50.98	4.67	AR	1
TSSA_IV	AR_P6	PO	9	ALLALALCCCLSACTT	0	44.28	16.26	43.09	9.84	AR	1
TSSA_IV	AR_P6	PO	10	LLALALCCCLSACTTA	0	84.26	16.97	91.3	34.84	AR	1
TSSA_IV	AR_P6	PO	11	LALALCCCLSACTTAN	0	55.6	28.12	54.8	21.4	AR	1
TSSA_IV	AR_P6	PO	12	ALALCCCLSACTTANG	0	102.86	3.27	110.41	22.81	AR	1
TSSA_IV	AR_P6	PO	13	LALCCCLSACTTANGG	0	80.35	13.79	84.25	0.21	AR	1
TSSA_IV	AR_P6	PO	14	ALCCCLSACTTANGGS	1	94.59	25.34	98.57	9.56	AR	1
TSSA_IV	AR_P6	PO	15	LCCCLSACTTANGGST	1	82.97	5	88.07	10.13	AR	1
TSSA_IV	AR_P6	PO	16	CCCLSACTTANGGSTI	2	111.16	34.95	114.94	15.51	AR	1
TSSA_IV	AR_P6	PO	17	CCLSACTTANGGSTIS	1	132.52	51.66	134.78	27.1	AR	1
TSSA_IV	AR_P6	PO	18	CLSACTTANGGSTIST	1	128.19	58.31	129.4	35.1	AR	1
TSSA_IV	AR_P6	PO	19	LSACTTANGGSTISTP	0	98.53	31.53	102.02	15.25	AR	1
TSSA_IV	AR_P6	PO	20	SACTTANGGSTISTPP	0	126.85	62.4	127.38	39.65	AR	1
TSSA_IV	AR_P6	PO	21	ACTTANGGSTISTPPS	1	160.27	91.11	156.32	57.84	AR	1
TSSA_IV	AR_P6	PO	22	CTTANGGSTISTPPSG	0	218.06	55.85	215.12	9.47	AR	1
TSSA_IV	AR_P6	PO	23	TTANGGSTISTPPSGT	0	192.42	27.32	194.86	10.73	AR	1
TSSA_IV	AR_P6	PO	24	TANGGSTISTPPSGTD	0	197.24	13.91	203.72	49.41	AR	1
TSSA_IV	AR_P6	PO	25	ANGGSTISTPPSGTDK	0	11935.37	463.57	9926.86	3170.57	AR	1
TSSA_IV	AR_P6	PO	26	NGGSTISTPPSGTDKK	0	2182.56	738.92	1767.9	153.96	AR	1
TSSA_IV	AR_P6	PO	27	GGSTISTPPSGTDKKT	0	1510.45	62.58	1308.61	256.34	AR	1
TSSA_IV	AR_P6	PO	28	GSTISTPPSGTDKKTA	0	1054.98	187.85	966.54	387.38	AR	1
TSSA_IV	AR_P6	PO	29	STISTPPSGTDKKTAA	0	2138.04	958.32	1872.93	1143.71	AR	1
TSSA_IV	AR_P6	PO	30	TISTPPSGTDKKTAAG	0	1914.05	558.09	1665.49	795.52	AR	1
TSSA_IV	AR_P6	PO	31	ISTPPSGTDKKTAAGE	0	2660.47	814.91	2119.02	132.72	AR	1
TSSA_IV	AR_P6	PO	32	STPPSGTDKKTAAGEA	0	1856.91	686.98	1525.8	168.44	AR	1
TSSA_IV	AR_P6	PO	33	TPPSGTDKKTAAGEAP	0	1990.87	897.45	1608.35	304.67	AR	1
TSSA_IV	AR_P6	PO	34	PPSGTDKKTAAGEAPS	0	4509.54	1275.2	3527.51	203.26	AR	1
TSSA_IV	AR_P6	PO	35	PSGTDKKTAAGEAPSP	0	1936.6	849.84	1573.32	280.34	AR	1
TSSA_IV	AR_P6	PO	36	SGTDKKTAAGEAPSPS	0	198.62	59.8	196.79	17.75	AR	1
TSSA_IV	AR_P6	PO	37	GTDKKTAAGEAPSPSG	0	308.48	96.7	290.42	24.18	AR	1
TSSA_IV	AR_P6	PO	38	TDKKTAAGEAPSPSGA	0	202.69	48	201.97	5.85	AR	1
TSSA_IV	AR_P6	PO	39	DKKTAAGEAPSPSGAS	0	207.43	23.24	209.14	17.74	AR	1
TSSA_IV	AR_P6	PO	40	KKTAAGEAPSPSGASS	0	66.89	12.48	69.04	1.61	AR	1
TSSA_IV	AR_P6	PO	41	KTAAGEAPSPSGASSG	0	448.19	133.08	408.26	20.32	AR	1
TSSA_IV	AR_P6	PO	42	TAAGEAPSPSGASSGE	0	70.05	24.88	71.32	15.12	AR	1
TSSA_IV	AR_P6	PO	43	AAGEAPSPSGASSGEA	0	402.16	90.65	373.07	5.25	AR	1
TSSA_IV	AR_P6	PO	44	AGEAPSPSGASSGEAE	0	129.83	9.22	138.66	33.43	AR	1
TSSA_IV	AR_P6	PO	45	GEAPSPSGASSGEAEA	0	188.31	6.6	193.44	29	AR	1
TSSA_IV	AR_P6	PO	46	EAPSPSGASSGEAEAS	0	99.63	12.2	107.74	31.78	AR	1
TSSA_IV	AR_P6	PO	47	APSPSGASSGEAEASS	0	163.8	41.95	166.54	9.52	AR	1
TSSA_IV	AR_P6	PO	48	PSPSGASSGEAEASSN	0	96.61	21.55	101.16	4.99	AR	1
TSSA_IV	AR_P6	PO	49	SPSGASSGEAEASSNK	0	129.71	36.95	133.82	12.94	AR	1
TSSA_IV	AR_P6	PO	50	PSGASSGEAEASSNKN	0	126.88	24.76	132.38	1.24	AR	1
TSSA_IV	AR_P6	PO	51	SGASSGEAEASSNKND	0	113.67	18.89	119.54	1.82	AR	1
TSSA_IV	AR_P6	PO	52	GASSGEAEASSNKNDG	0	129.62	51.26	131.86	27.45	AR	1
TSSA_IV	AR_P6	PO	53	ASSGEAEASSNKNDGS	0	278.5	109.81	262.25	42.72	AR	1
TSSA_IV	AR_P6	PO	54	SSGEAEASSNKNDGSL	0	93.12	39.14	95.15	24.94	AR	1
TSSA_IV	AR_P6	PO	55	SGEAEASSNKNDGSLS	0	88.34	23.2	91.99	8.73	AR	1
TSSA_IV	AR_P6	PO	56	GEAEASSNKNDGSLSS	0	115.04	8.78	122.03	12.52	AR	1
TSSA_IV	AR_P6	PO	57	EAEASSNKNDGSLSSS	0	107.94	12.52	116.5	33.4	AR	1
TSSA_IV	AR_P6	PO	58	AEASSNKNDGSLSSSA	0	167.84	35.52	171.15	2.52	AR	1
TSSA_IV	AR_P6	PO	59	EASSNKNDGSLSSSAW	0	80.65	5.44	85.46	9.24	AR	1
TSSA_IV	AR_P6	PO	60	ASSNKNDGSLSSSAWV	0	988.86	476.64	841.74	185.27	AR	1
TSSA_IV	AR_P6	PO	61	SSNKNDGSLSSSAWVF	0	29.77	9.39	28.09	4.01	AR	1
TSSA_IV	AR_P6	PO	62	SNKNDGSLSSSAWVFA	0	109.89	14.47	116.11	5.55	AR	1
TSSA_IV	AR_P6	PO	63	NKNDGSLSSSAWVFAP	0	61.2	0.34	63.71	11.27	AR	1
TSSA_IV	AR_P6	PO	64	KNDGSLSSSAWVFAPL	0	20.48	12.25	20.67	15.94	AR	1
TSSA_IV	AR_P6	PO	65	NDGSLSSSAWVFAPLA	0	31.4	2.04	30.58	7.97	AR	1
TSSA_IV	AR_P6	PO	66	DGSLSSSAWVFAPLAL	0	34.5	7.36	33.14	1.48	AR	1
TSSA_IV	AR_P6	PO	67	GSLSSSAWVFAPLALA	0	58.19	9.31	61.25	21.79	AR	1
TSSA_IV	AR_P6	PO	68	SLSSSAWVFAPLALAA	0	2428.89	754.43	2085	1034.45	AR	1
TSSA_IV	AR_P6	PO	69	LSSSAWVFAPLALAAS	0	128.32	38.47	139.09	62.61	AR	1
TSSA_IV	AR_P6	PO	70	SSSAWVFAPLALAASA	0	162.52	18.29	171.31	47.6	AR	1
TSSA_IV	AR_P6	PO	71	SSAWVFAPLALAASAL	0	38.51	10.43	39.16	18.56	AR	1
TSSA_IV	AR_P6	PO	72	SAWVFAPLALAASALA	0	75.39	56.8	84.26	76.95	AR	1
TSSA_IV	AR_P6	PO	73	AWVFAPLALAASALAY	0	36.18	3.79	35.17	2.57	AR	1
TSSA_IV	AR_P6	PO	74	WVFAPLALAASALAYT	0	55.44	18.53	55.4	10.68	AR	1
TSSA_IV	AR_P6	PO	75	VFAPLALAASALAYTA	0	66.16	42.21	65.19	35.04	AR	1
TSSA_IV	AR_P6	PO	76	FAPLALAASALAYTAL	0	66.71	7.91	69.3	3.67	AR	1
TSSA_IV	AR_P6	PO	77	APLALAASALAYTALG	0	48.79	23.86	47.61	17.57	AR	1
TSSA_I	AR_E1	PO	1	MTTCRLLCALLALALC	0	14.19	3.52	38.48	12.7	AR	0
TSSA_I	AR_E1	PO	2	TTCRLLCALLALALCC	0	19.87	4.45	55.85	11.67	AR	0
TSSA_I	AR_E1	PO	3	TCRLLCALLALALCCC	0	21.93	1.03	63.51	8.36	AR	0
TSSA_I	AR_E1	PO	4	CRLLCALLALALCCCL	0	14.75	6.16	41.08	20.94	AR	0
TSSA_I	AR_E1	PO	5	RLLCALLALALCCCLS	0	20.63	1.32	58.76	8.85	AR	0
TSSA_I	AR_E1	PO	6	LLCALLALALCCCLSA	0	18.58	0.71	51.57	6.01	AR	0
TSSA_I	AR_E1	PO	7	LCALLALALCCCLSAC	0	15.21	6.94	42.84	23.75	AR	0
TSSA_I	AR_E1	PO	8	CALLALALCCCLSACT	0	19.26	1.29	53.62	0.63	AR	0
TSSA_I	AR_E1	PO	9	ALLALALCCCLSACTT	0	18.36	6.67	51.07	18.74	AR	0
TSSA_I	AR_E1	PO	10	LLALALCCCLSACTTA	0	21.69	0.29	62.36	3.32	AR	0
TSSA_I	AR_E1	PO	11	LALALCCCLSACTTAN	0	22.34	15.38	74.14	63.89	AR	0
TSSA_I	AR_E1	PO	12	ALALCCCLSACTTANG	0	27.8	4.36	87.44	13.48	AR	0
TSSA_I	AR_E1	PO	13	LALCCCLSACTTANGG	0	38.92	2.75	146.32	6.74	AR	0
TSSA_I	AR_E1	PO	14	ALCCCLSACTTANGGS	1	29.5	5.93	95.59	21.4	AR	0
TSSA_I	AR_E1	PO	15	LCCCLSACTTANGGST	1	18	7.85	52.19	29.5	AR	0
TSSA_I	AR_E1	PO	16	CCCLSACTTANGGSTS	2	31.56	8.58	109.55	50.87	AR	0
TSSA_I	AR_E1	PO	17	CCLSACTTANGGSTSS	1	27.16	1.01	84.49	1.46	AR	0
TSSA_I	AR_E1	PO	18	CLSACTTANGGSTSST	1	27.91	13.32	91.98	54.11	AR	0
TSSA_I	AR_E1	PO	19	LSACTTANGGSTSSTP	0	32.23	17.39	116.98	82.09	AR	0
TSSA_I	AR_E1	PO	20	SACTTANGGSTSSTPP	0	34.74	1.99	121.82	2.67	AR	0
TSSA_I	AR_E1	PO	21	ACTTANGGSTSSTPPG	0	77.42	4.31	465.29	15.35	AR	0
TSSA_I	AR_E1	PO	22	CTTANGGSTSSTPPGT	0	47.62	14.67	210.72	95.54	AR	0
TSSA_I	AR_E1	PO	23	TTANGGSTSSTPPGTD	0	23.7	11.01	72.38	38.74	AR	0
TSSA_I	AR_E1	PO	24	TANGGSTSSTPPGTDK	0	106.38	30.79	698.82	260.93	AR	0
TSSA_I	AR_E1	PO	25	ANGGSTSSTPPGTDKK	0	1087.64	667.74	4217.99	1312.29	AR	0
TSSA_I	AR_E1	PO	26	NGGSTSSTPPGTDKKT	0	189.37	23.02	1265.47	120.17	AR	0
TSSA_I	AR_E1	PO	27	GGSTSSTPPGTDKKTA	0	66.97	43.89	383.72	351.45	AR	0
TSSA_I	AR_E1	PO	28	GSTSSTPPGTDKKTAA	0	281.58	18.3	1756.11	24.38	AR	0
TSSA_I	AR_E1	PO	29	STSSTPPGTDKKTAAG	0	326.45	93.75	1986.86	520.08	AR	0
TSSA_I	AR_E1	PO	30	TSSTPPGTDKKTAAGG	0	391	4.91	2258.92	103.99	AR	0
TSSA_I	AR_E1	PO	31	SSTPPGTDKKTAAGGT	0	1613.98	1788.8	4695.93	3600.27	AR	0
TSSA_I	AR_E1	PO	32	STPPGTDKKTAAGGTP	0	881.06	180.74	3910.57	190.38	AR	0
TSSA_I	AR_E1	PO	33	TPPGTDKKTAAGGTPS	0	2008.1	483.46	6304.12	216.62	AR	0
TSSA_I	AR_E1	PO	34	PPGTDKKTAAGGTPSP	0	2841.69	487.85	7680.26	27.06	AR	0
TSSA_I	AR_E1	PO	35	PGTDKKTAAGGTPSPS	0	18178.62	7243.5	19718.9	2524.31	AR	0
TSSA_I	AR_E1	PO	36	GTDKKTAAGGTPSPSG	0	30.48	3.46	99.89	9.87	AR	0
TSSA_I	AR_E1	PO	37	TDKKTAAGGTPSPSGA	0	33.17	3.88	113.53	12.68	AR	0
TSSA_I	AR_E1	PO	38	DKKTAAGGTPSPSGAS	0	26.25	2.43	80.52	4.73	AR	0
TSSA_I	AR_E1	PO	39	KKTAAGGTPSPSGASS	0	30.16	2.13	98.26	3.4	AR	0
TSSA_I	AR_E1	PO	40	KTAAGGTPSPSGASSG	0	39.8	16.25	159.22	91.92	AR	0
TSSA_I	AR_E1	PO	41	TAAGGTPSPSGASSGE	0	28.75	7.01	92.42	25.94	AR	0
TSSA_I	AR_E1	PO	42	AAGGTPSPSGASSGEA	0	497	473.92	2568.96	2079.31	AR	0
TSSA_I	AR_E1	PO	43	AGGTPSPSGASSGEAE	0	322.2	51.17	1964.27	323.08	AR	0
TSSA_I	AR_E1	PO	44	GGTPSPSGASSGEAEA	0	33.16	3.61	114.73	26.94	AR	0
TSSA_I	AR_E1	PO	45	GTPSPSGASSGEAEAS	0	25.38	3.01	77.71	18	AR	0
TSSA_I	AR_E1	PO	46	TPSPSGASSGEAEASS	0	16.12	11.31	48.21	38.5	AR	0
TSSA_I	AR_E1	PO	47	PSPSGASSGEAEASSN	0	29.94	2.71	97.17	6.15	AR	0
TSSA_I	AR_E1	PO	48	SPSGASSGEAEASSNK	0	26.56	8.95	83.34	32.97	AR	0
TSSA_I	AR_E1	PO	49	PSGASSGEAEASSNKN	0	22.88	3.62	67.81	18.73	AR	0
TSSA_I	AR_E1	PO	50	SGASSGEAEASSNKND	0	32.08	16.2	120.77	92.14	AR	0
TSSA_I	AR_E1	PO	51	GASSGEAEASSNKNDG	0	34.78	0.91	122.53	13.46	AR	0
TSSA_I	AR_E1	PO	52	ASSGEAEASSNKNDGS	0	34.01	10.82	124.78	67.46	AR	0
TSSA_I	AR_E1	PO	53	SSGEAEASSNKNDGSL	0	19.82	9.21	59.25	36.35	AR	0
TSSA_I	AR_E1	PO	54	SGEAEASSNKNDGSLS	0	32.85	2.76	112.72	22.19	AR	0
TSSA_I	AR_E1	PO	55	GEAEASSNKNDGSLSS	0	36.3	16.92	138.85	88.43	AR	0
TSSA_I	AR_E1	PO	56	EAEASSNKNDGSLSSS	0	20.02	5.04	57.77	21.78	AR	0
TSSA_I	AR_E1	PO	57	AEASSNKNDGSLSSSA	0	48.06	12.79	212.64	82.2	AR	0
TSSA_I	AR_E1	PO	58	EASSNKNDGSLSSSAW	0	39.92	8.01	157.4	61.93	AR	0
TSSA_I	AR_E1	PO	59	ASSNKNDGSLSSSAWV	0	65.02	8.61	355.42	98.02	AR	0
TSSA_I	AR_E1	PO	60	SSNKNDGSLSSSAWVF	0	18.68	7.81	52.45	22.75	AR	0
TSSA_I	AR_E1	PO	61	SNKNDGSLSSSAWVFA	0	16.91	5.92	47.62	22.08	AR	0
TSSA_I	AR_E1	PO	62	NKNDGSLSSSAWVFAP	0	19.47	0.79	54.61	6.63	AR	0
TSSA_I	AR_E1	PO	63	KNDGSLSSSAWVFAPL	0	35.68	11.31	130.22	55.18	AR	0
TSSA_I	AR_E1	PO	64	NDGSLSSSAWVFAPLA	0	22.48	2.37	65.25	4.36	AR	0
TSSA_I	AR_E1	PO	65	DGSLSSSAWVFAPLAL	0	21.17	1.5	60.42	1.17	AR	0
TSSA_I	AR_E1	PO	66	GSLSSSAWVFAPLALA	0	26.26	1.44	80.56	0.5	AR	0
TSSA_I	AR_E1	PO	67	SLSSSAWVFAPLALAA	0	43.58	33.73	221.95	239.52	AR	0
TSSA_I	AR_E1	PO	68	LSSSAWVFAPLALAAS	0	26.48	3.37	81.6	8.85	AR	0
TSSA_I	AR_E1	PO	69	SSSAWVFAPLALAASV	0	22.86	7.78	69.78	34.88	AR	0
TSSA_I	AR_E1	PO	70	SSAWVFAPLALAASVL	0	24.06	8.59	72.76	29.47	AR	0
TSSA_I	AR_E1	PO	71	SAWVFAPLALAASVLA	0	22.2	0.86	64.48	7.83	AR	0
TSSA_I	AR_E1	PO	72	AWVFAPLALAASVLAY	0	18.44	5.77	52.61	22.95	AR	0
TSSA_I	AR_E1	PO	73	WVFAPLALAASVLAYT	0	17.96	10.76	51.22	32.08	AR	0
TSSA_I	AR_E1	PO	74	VFAPLALAASVLAYTA	0	16.09	3.2	44.09	12.96	AR	0
TSSA_I	AR_E1	PO	75	FAPLALAASVLAYTAL	0	43.84	1.26	179.05	3.85	AR	0
TSSA_I	AR_E1	PO	76	APLALAASVLAYTALG	0	35.7	15.24	139.72	96.77	AR	0
TSSA_II	AR_E1	PO	1	MTTCRLLCALLALALC	0	14.19	3.52	38.48	12.7	AR	0
TSSA_II	AR_E1	PO	2	TTCRLLCALLALALCC	0	19.87	4.45	55.85	11.67	AR	0
TSSA_II	AR_E1	PO	3	TCRLLCALLALALCCC	0	21.93	1.03	63.51	8.36	AR	0
TSSA_II	AR_E1	PO	4	CRLLCALLALALCCCL	0	14.75	6.16	41.08	20.94	AR	0
TSSA_II	AR_E1	PO	5	RLLCALLALALCCCLT	0	23.34	5.15	68.89	15.27	AR	0
TSSA_II	AR_E1	PO	6	LLCALLALALCCCLTA	0	14.34	1.17	38.02	0.85	AR	0
TSSA_II	AR_E1	PO	7	LCALLALALCCCLTAC	0	14.11	4.85	37.56	11.47	AR	0
TSSA_II	AR_E1	PO	8	CALLALALCCCLTACT	0	14.66	1.44	38.97	1.63	AR	0
TSSA_II	AR_E1	PO	9	ALLALALCCCLTACTT	0	21.5	5.47	63.34	24.59	AR	0
TSSA_II	AR_E1	PO	10	LLALALCCCLTACTTA	0	30.7	4.79	102.62	30.53	AR	0
TSSA_II	AR_E1	PO	11	LALALCCCLTACTTAN	0	23.29	5.81	68.8	17.84	AR	0
TSSA_II	AR_E1	PO	12	ALALCCCLTACTTANG	0	24.61	5.57	74.06	17.52	AR	0
TSSA_II	AR_E1	PO	13	LALCCCLTACTTANGG	0	27.78	1.98	87.23	2.87	AR	0
TSSA_II	AR_E1	PO	14	ALCCCLTACTTANGGS	1	26.36	11.26	83.7	42.87	AR	0
TSSA_II	AR_E1	PO	15	LCCCLTACTTANGGST	1	17.59	8.56	49.08	24.51	AR	0
TSSA_II	AR_E1	PO	16	CCCLTACTTANGGSTS	2	26.43	15.09	91.33	72.12	AR	0
TSSA_II	AR_E1	PO	17	CCLTACTTANGGSTSS	1	48.42	6.71	212.82	36.49	AR	0
TSSA_II	AR_E1	PO	18	CLTACTTANGGSTSST	1	15.43	0.28	41.41	3.73	AR	0
TSSA_II	AR_E1	PO	19	LTACTTANGGSTSSTP	0	30.14	2.76	98.96	20.03	AR	0
TSSA_II	AR_E1	PO	20	TACTTANGGSTSSTPP	0	68.98	45.31	399.95	365.69	AR	0
TSSA_II	AR_E1	PO	21	ACTTANGGSTSSTPPS	1	51.09	18.45	239.56	129.14	AR	0
TSSA_II	AR_E1	PO	22	CTTANGGSTSSTPPSG	0	52.16	21.56	259.56	186.06	AR	0
TSSA_II	AR_E1	PO	23	TTANGGSTSSTPPSGT	0	61.18	16.96	320.97	128.17	AR	0
TSSA_II	AR_E1	PO	24	TANGGSTSSTPPSGTE	0	47.6	6.9	210.31	67.16	AR	0
TSSA_II	AR_E1	PO	25	ANGGSTSSTPPSGTEN	0	2300.38	84.51	6861.31	552.11	AR	0
TSSA_II	AR_E1	PO	26	NGGSTSSTPPSGTENK	0	33834.32	9982.4	35035.04	3927.09	AR	0
TSSA_II	AR_E1	PO	27	GGSTSSTPPSGTENKP	0	36667.47	8609.06	38865.57	41.02	AR	0
TSSA_II	AR_E1	PO	28	GSTSSTPPSGTENKPA	0	40705.28	13436.12	42092.93	2774.04	AR	0
TSSA_II	AR_E1	PO	29	STSSTPPSGTENKPAT	0	38067.46	8907.26	40566.8	1517.56	AR	0
TSSA_II	AR_E1	PO	30	TSSTPPSGTENKPATG	0	38724.95	13397.33	39061.09	3430.05	AR	0
TSSA_II	AR_E1	PO	31	SSTPPSGTENKPATGE	0	31781.2	5655.09	33512.72	1194.12	AR	0
TSSA_II	AR_E1	PO	32	STPPSGTENKPATGEA	0	35768.9	9677.31	37341.34	1891.28	AR	0
TSSA_II	AR_E1	PO	33	TPPSGTENKPATGEAP	0	36192.54	10781.35	37409.6	2760.45	AR	0
TSSA_II	AR_E1	PO	34	PPSGTENKPATGEAPS	0	34075.61	6513.13	36628.76	622.11	AR	0
TSSA_II	AR_E1	PO	35	PSGTENKPATGEAPSQ	0	33079.65	9005.41	34491.37	3350.22	AR	0
TSSA_II	AR_E1	PO	36	SGTENKPATGEAPSQP	0	17808.2	4732.28	19597.99	871.21	AR	0
TSSA_II	AR_E1	PO	37	GTENKPATGEAPSQPG	0	6674	2144.77	12846.08	973.58	AR	0
TSSA_II	AR_E1	PO	38	TENKPATGEAPSQPGA	0	6222.74	1260.79	12632.03	254.86	AR	0
TSSA_II	AR_E1	PO	39	ENKPATGEAPSQPGAS	0	5850.2	1124.01	12201.12	319.25	AR	0
TSSA_II	AR_E1	PO	40	NKPATGEAPSQPGASS	0	6479.29	1078.01	12940.86	78.84	AR	0
TSSA_II	AR_E1	PO	41	KPATGEAPSQPGASSG	0	6090.82	988.97	12543.18	21.06	AR	0
TSSA_II	AR_E1	PO	42	PATGEAPSQPGASSGE	0	4321.1	548.87	9979.83	192.89	AR	0
TSSA_II	AR_E1	PO	43	ATGEAPSQPGASSGEA	0	242.79	135.59	1548.45	777.08	AR	0
TSSA_II	AR_E1	PO	44	TGEAPSQPGASSGEAE	0	33.6	2.52	115.61	5.53	AR	0
TSSA_II	AR_E1	PO	45	GEAPSQPGASSGEAEA	0	19.25	2.97	54.34	13.95	AR	0
TSSA_II	AR_E1	PO	46	EAPSQPGASSGEAEAS	0	22.81	4.25	67.8	21.09	AR	0
TSSA_II	AR_E1	PO	47	APSQPGASSGEAEASS	0	19.09	3.93	53.1	9.69	AR	0
TSSA_II	AR_E1	PO	48	PSQPGASSGEAEASSN	0	10.99	3.41	28.86	6.93	AR	0
TSSA_II	AR_E1	PO	49	SQPGASSGEAEASSNK	0	40.76	7.38	158.95	36.93	AR	0
TSSA_II	AR_E1	PO	50	QPGASSGEAEASSNKN	0	18.62	6.28	53.46	24.86	AR	0
TSSA_II	AR_E1	PO	51	PGASSGEAEASSNKND	0	25.84	5.12	80.48	27.27	AR	0
TSSA_II	AR_E1	PO	52	GASSGEAEASSNKNDG	0	34.78	0.91	122.53	13.46	AR	0
TSSA_II	AR_E1	PO	53	ASSGEAEASSNKNDGS	0	34.01	10.82	124.78	67.46	AR	0
TSSA_II	AR_E1	PO	54	SSGEAEASSNKNDGSL	0	19.82	9.21	59.25	36.35	AR	0
TSSA_II	AR_E1	PO	55	SGEAEASSNKNDGSLS	0	32.85	2.76	112.72	22.19	AR	0
TSSA_II	AR_E1	PO	56	GEAEASSNKNDGSLSS	0	36.3	16.92	138.85	88.43	AR	0
TSSA_II	AR_E1	PO	57	EAEASSNKNDGSLSSS	0	20.02	5.04	57.77	21.78	AR	0
TSSA_II	AR_E1	PO	58	AEASSNKNDGSLSSSA	0	48.06	12.79	212.64	82.2	AR	0
TSSA_II	AR_E1	PO	59	EASSNKNDGSLSSSAW	0	39.92	8.01	157.4	61.93	AR	0
TSSA_II	AR_E1	PO	60	ASSNKNDGSLSSSAWV	0	65.02	8.61	355.42	98.02	AR	0
TSSA_II	AR_E1	PO	61	SSNKNDGSLSSSAWVS	0	23.13	0.62	67.84	2.39	AR	0
TSSA_II	AR_E1	PO	62	SNKNDGSLSSSAWVSA	0	37.01	4.74	134.9	18.52	AR	0
TSSA_II	AR_E1	PO	63	NKNDGSLSSSAWVSAP	0	29.06	3.9	94.24	24.61	AR	0
TSSA_II	AR_E1	PO	64	KNDGSLSSSAWVSAPL	0	31.41	8.76	108.98	51.59	AR	0
TSSA_II	AR_E1	PO	65	NDGSLSSSAWVSAPLA	0	39.14	24.05	175.34	161.84	AR	0
TSSA_II	AR_E1	PO	66	DGSLSSSAWVSAPLAL	0	23.92	6.08	71.38	19.21	AR	0
TSSA_II	AR_E1	PO	67	GSLSSSAWVSAPLALA	0	20.02	11.27	61.52	44.08	AR	0
TSSA_II	AR_E1	PO	68	SLSSSAWVSAPLALAA	0	172.92	108.21	1125.35	716.43	AR	0
TSSA_II	AR_E1	PO	69	LSSSAWVSAPLALAAS	0	16.51	0.13	44.73	3.48	AR	0
TSSA_II	AR_E1	PO	70	SSSAWVSAPLALAASA	0	27.94	6.19	90.2	34.07	AR	0
TSSA_II	AR_E1	PO	71	SSAWVSAPLALAASAL	0	30.41	11.52	106.46	63.75	AR	0
TSSA_II	AR_E1	PO	72	SAWVSAPLALAASALA	0	28.02	4.69	89.84	27.39	AR	0
TSSA_II	AR_E1	PO	73	AWVSAPLALAASALAY	0	17.14	2.33	46.58	4.18	AR	0
TSSA_II	AR_E1	PO	74	WVSAPLALAASALAYT	0	34.95	1.34	123.64	16.02	AR	0
TSSA_II	AR_E1	PO	75	VSAPLALAASALAYTA	0	17.62	11.46	50.41	34.06	AR	0
TSSA_II	AR_E1	PO	76	SAPLALAASALAYTAL	0	26.74	3.06	83.49	19.13	AR	0
TSSA_II	AR_E1	PO	77	APLALAASALAYTALG	0	26.37	7.81	82.03	27.84	AR	0
TSSA_III	AR_E1	PO	1	MATCRLLCALLALALC	0	19.38	10.44	55.95	32.36	AR	0
TSSA_III	AR_E1	PO	2	ATCRLLCALLALALCC	0	21.87	5.28	64.63	24.18	AR	0
TSSA_III	AR_E1	PO	3	TCRLLCALLALALCCC	0	21.93	1.03	63.51	8.36	AR	0
TSSA_III	AR_E1	PO	4	CRLLCALLALALCCCL	0	14.75	6.16	41.08	20.94	AR	0
[truncated: 19,798 more rows]
