# Supplementary material for: Deep serological profiling of the Trypanosoma cruzi TSSA antigen reveals different epitopes and modes of recognition by Chagas disease patients
Source: PLoS Negl Trop Dis. 2023 Aug 9;17(8):e0011542. doi: 10.1371/journal.pntd.0011542 (PMC10441789; doi:10.1371/journal.pntd.0011542)
Supplement: S2 File — (TSV) [file pntd.0011542.s011.tsv]

protein	source	type	sequence	start	end	sequence_length	raw_signal	normalized_signal
>AAQ73324.1 trypomastigote small surface antigen [Trypanosoma cruzi]	AR	PO	ANGGSTISTPPSGTD	7	21	15	2253.02	1725.11
>AAQ73324.1 trypomastigote small surface antigen [Trypanosoma cruzi]	AR	PO	NGGSTISTPPSGTDK	8	22	15	34727.62	36804.62
>AAQ73324.1 trypomastigote small surface antigen [Trypanosoma cruzi]	AR	PO	GGSTISTPPSGTDKK	9	23	15	28128.05	29566.46
>AAQ73324.1 trypomastigote small surface antigen [Trypanosoma cruzi]	AR	PO	GSTISTPPSGTDKKT	10	24	15	15943.44	15605.81
>AAQ73324.1 trypomastigote small surface antigen [Trypanosoma cruzi]	AR	PO	STISTPPSGTDKKTA	11	25	15	20790.99	20822.25
>AAQ73324.1 trypomastigote small surface antigen [Trypanosoma cruzi]	AR	PO	TISTPPSGTDKKTAA	12	26	15	32941.4	34841.93
>AAQ73324.1 trypomastigote small surface antigen [Trypanosoma cruzi]	AR	PO	ISTPPSGTDKKTAAG	13	27	15	20578.34	20635.14
>AAQ73324.1 trypomastigote small surface antigen [Trypanosoma cruzi]	AR	PO	STPPSGTDKKTAAGE	14	28	15	27800.02	29908.71
>AAQ73324.1 trypomastigote small surface antigen [Trypanosoma cruzi]	AR	PO	TPPSGTDKKTAAGEA	15	29	15	11940.54	10141.24
>AAQ73324.1 trypomastigote small surface antigen [Trypanosoma cruzi]	AR	PO	PPSGTDKKTAAGEAP	16	30	15	9815.35	8925.14
>AAQ73324.1 trypomastigote small surface antigen [Trypanosoma cruzi]	AR	PO	PSGTDKKTAAGEAPS	17	31	15	5109.24	4571.97
>AAQ73324.1 trypomastigote small surface antigen [Trypanosoma cruzi]	AR	PO	SGTDKKTAAGEAPSP	18	32	15	245.72	243.84
>AAQ73324.1 trypomastigote small surface antigen [Trypanosoma cruzi]	AR	PO	GTDKKTAAGEAPSPS	19	33	15	197	200.71
>AAQ73324.1 trypomastigote small surface antigen [Trypanosoma cruzi]	AR	PO	TDKKTAAGEAPSPSG	20	34	15	528.58	440.67
>AAQ73324.1 trypomastigote small surface antigen [Trypanosoma cruzi]	AR	PO	DKKTAAGEAPSPSGA	21	35	15	700.77	577.03
>AAQ73324.1 trypomastigote small surface antigen [Trypanosoma cruzi]	AR	PO	KKTAAGEAPSPSGAS	22	36	15	177.36	181.01
>AAQ73324.1 trypomastigote small surface antigen [Trypanosoma cruzi]	AR	PO	KTAAGEAPSPSGASS	23	37	15	151.86	161.51
>AAQ73324.1 trypomastigote small surface antigen [Trypanosoma cruzi]	AR	PO	TAAGEAPSPSGASSG	24	38	15	470.64	401.25
>AAQ73324.1 trypomastigote small surface antigen [Trypanosoma cruzi]	AR	NE	ANGGSTISTPPSGTD	7	21	15	318.61	256.76
>AAQ73324.1 trypomastigote small surface antigen [Trypanosoma cruzi]	AR	NE	NGGSTISTPPSGTDK	8	22	15	997.43	676.05
>AAQ73324.1 trypomastigote small surface antigen [Trypanosoma cruzi]	AR	NE	GGSTISTPPSGTDKK	9	23	15	551.42	413.97
>AAQ73324.1 trypomastigote small surface antigen [Trypanosoma cruzi]	AR	NE	GSTISTPPSGTDKKT	10	24	15	554.4	411.54
>AAQ73324.1 trypomastigote small surface antigen [Trypanosoma cruzi]	AR	NE	STISTPPSGTDKKTA	11	25	15	629.1	458.21
>AAQ73324.1 trypomastigote small surface antigen [Trypanosoma cruzi]	AR	NE	TISTPPSGTDKKTAA	12	26	15	2008.49	1294.68
>AAQ73324.1 trypomastigote small surface antigen [Trypanosoma cruzi]	AR	NE	ISTPPSGTDKKTAAG	13	27	15	616.08	455.01
>AAQ73324.1 trypomastigote small surface antigen [Trypanosoma cruzi]	AR	NE	STPPSGTDKKTAAGE	14	28	15	920.76	632.58
>AAQ73324.1 trypomastigote small surface antigen [Trypanosoma cruzi]	AR	NE	TPPSGTDKKTAAGEA	15	29	15	265.55	229.32
>AAQ73324.1 trypomastigote small surface antigen [Trypanosoma cruzi]	AR	NE	PPSGTDKKTAAGEAP	16	30	15	459.56	354.9
>AAQ73324.1 trypomastigote small surface antigen [Trypanosoma cruzi]	AR	NE	PSGTDKKTAAGEAPS	17	31	15	860.91	593.11
>AAQ73324.1 trypomastigote small surface antigen [Trypanosoma cruzi]	AR	NE	SGTDKKTAAGEAPSP	18	32	15	225.34	196.43
>AAQ73324.1 trypomastigote small surface antigen [Trypanosoma cruzi]	AR	NE	GTDKKTAAGEAPSPS	19	33	15	169.96	160.12
>AAQ73324.1 trypomastigote small surface antigen [Trypanosoma cruzi]	AR	NE	TDKKTAAGEAPSPSG	20	34	15	189.8	171.91
>AAQ73324.1 trypomastigote small surface antigen [Trypanosoma cruzi]	AR	NE	DKKTAAGEAPSPSGA	21	35	15	257.7	221.61
>AAQ73324.1 trypomastigote small surface antigen [Trypanosoma cruzi]	AR	NE	KKTAAGEAPSPSGAS	22	36	15	300.5	253.22
>AAQ73324.1 trypomastigote small surface antigen [Trypanosoma cruzi]	AR	NE	KTAAGEAPSPSGASS	23	37	15	254.34	219.39
>AAQ73324.1 trypomastigote small surface antigen [Trypanosoma cruzi]	AR	NE	TAAGEAPSPSGASSG	24	38	15	158.06	147.28
>AAQ73324.1 trypomastigote small surface antigen [Trypanosoma cruzi]	BO	PO	ANGGSTISTPPSGTD	7	21	15	6322.46	3361.88
>AAQ73324.1 trypomastigote small surface antigen [Trypanosoma cruzi]	BO	PO	NGGSTISTPPSGTDK	8	22	15	43544.45	26103.2
>AAQ73324.1 trypomastigote small surface antigen [Trypanosoma cruzi]	BO	PO	GGSTISTPPSGTDKK	9	23	15	6700.66	3487.9
>AAQ73324.1 trypomastigote small surface antigen [Trypanosoma cruzi]	BO	PO	GSTISTPPSGTDKKT	10	24	15	5960.18	3127.72
>AAQ73324.1 trypomastigote small surface antigen [Trypanosoma cruzi]	BO	PO	STISTPPSGTDKKTA	11	25	15	30614.58	17239.81
>AAQ73324.1 trypomastigote small surface antigen [Trypanosoma cruzi]	BO	PO	TISTPPSGTDKKTAA	12	26	15	10101.75	5232.55
>AAQ73324.1 trypomastigote small surface antigen [Trypanosoma cruzi]	BO	PO	ISTPPSGTDKKTAAG	13	27	15	10586.14	5499.82
>AAQ73324.1 trypomastigote small surface antigen [Trypanosoma cruzi]	BO	PO	STPPSGTDKKTAAGE	14	28	15	49129.62	30578.87
>AAQ73324.1 trypomastigote small surface antigen [Trypanosoma cruzi]	BO	PO	TPPSGTDKKTAAGEA	15	29	15	28358.08	15968.83
>AAQ73324.1 trypomastigote small surface antigen [Trypanosoma cruzi]	BO	PO	PPSGTDKKTAAGEAP	16	30	15	18414.04	9774.07
>AAQ73324.1 trypomastigote small surface antigen [Trypanosoma cruzi]	BO	PO	PSGTDKKTAAGEAPS	17	31	15	2463.97	1292.36
>AAQ73324.1 trypomastigote small surface antigen [Trypanosoma cruzi]	BO	PO	SGTDKKTAAGEAPSP	18	32	15	1264.68	668.79
>AAQ73324.1 trypomastigote small surface antigen [Trypanosoma cruzi]	BO	PO	GTDKKTAAGEAPSPS	19	33	15	489.48	254.83
>AAQ73324.1 trypomastigote small surface antigen [Trypanosoma cruzi]	BO	PO	TDKKTAAGEAPSPSG	20	34	15	565.12	296.72
>AAQ73324.1 trypomastigote small surface antigen [Trypanosoma cruzi]	BO	PO	DKKTAAGEAPSPSGA	21	35	15	448.52	231.23
>AAQ73324.1 trypomastigote small surface antigen [Trypanosoma cruzi]	BO	PO	KKTAAGEAPSPSGAS	22	36	15	419	213.96
>AAQ73324.1 trypomastigote small surface antigen [Trypanosoma cruzi]	BO	PO	KTAAGEAPSPSGASS	23	37	15	496.35	258.18
>AAQ73324.1 trypomastigote small surface antigen [Trypanosoma cruzi]	BO	PO	TAAGEAPSPSGASSG	24	38	15	520.47	272.45
>AAQ73324.1 trypomastigote small surface antigen [Trypanosoma cruzi]	BO	NE	ANGGSTISTPPSGTD	7	21	15	199.34	240.31
>AAQ73324.1 trypomastigote small surface antigen [Trypanosoma cruzi]	BO	NE	NGGSTISTPPSGTDK	8	22	15	184.28	221.14
>AAQ73324.1 trypomastigote small surface antigen [Trypanosoma cruzi]	BO	NE	GGSTISTPPSGTDKK	9	23	15	93.65	106.86
>AAQ73324.1 trypomastigote small surface antigen [Trypanosoma cruzi]	BO	NE	GSTISTPPSGTDKKT	10	24	15	88.87	101.27
>AAQ73324.1 trypomastigote small surface antigen [Trypanosoma cruzi]	BO	NE	STISTPPSGTDKKTA	11	25	15	110.82	128.13
>AAQ73324.1 trypomastigote small surface antigen [Trypanosoma cruzi]	BO	NE	TISTPPSGTDKKTAA	12	26	15	107.17	122.66
>AAQ73324.1 trypomastigote small surface antigen [Trypanosoma cruzi]	BO	NE	ISTPPSGTDKKTAAG	13	27	15	104.94	120.85
>AAQ73324.1 trypomastigote small surface antigen [Trypanosoma cruzi]	BO	NE	STPPSGTDKKTAAGE	14	28	15	135.56	160.42
>AAQ73324.1 trypomastigote small surface antigen [Trypanosoma cruzi]	BO	NE	TPPSGTDKKTAAGEA	15	29	15	136.28	161.27
>AAQ73324.1 trypomastigote small surface antigen [Trypanosoma cruzi]	BO	NE	PPSGTDKKTAAGEAP	16	30	15	289.5	355.67
>AAQ73324.1 trypomastigote small surface antigen [Trypanosoma cruzi]	BO	NE	PSGTDKKTAAGEAPS	17	31	15	560.72	665.9
>AAQ73324.1 trypomastigote small surface antigen [Trypanosoma cruzi]	BO	NE	SGTDKKTAAGEAPSP	18	32	15	146.26	173.62
>AAQ73324.1 trypomastigote small surface antigen [Trypanosoma cruzi]	BO	NE	GTDKKTAAGEAPSPS	19	33	15	210.55	251.71
>AAQ73324.1 trypomastigote small surface antigen [Trypanosoma cruzi]	BO	NE	TDKKTAAGEAPSPSG	20	34	15	131.46	155.94
>AAQ73324.1 trypomastigote small surface antigen [Trypanosoma cruzi]	BO	NE	DKKTAAGEAPSPSGA	21	35	15	132.93	155.92
>AAQ73324.1 trypomastigote small surface antigen [Trypanosoma cruzi]	BO	NE	KKTAAGEAPSPSGAS	22	36	15	133.82	156.72
>AAQ73324.1 trypomastigote small surface antigen [Trypanosoma cruzi]	BO	NE	KTAAGEAPSPSGASS	23	37	15	159.17	188.62
>AAQ73324.1 trypomastigote small surface antigen [Trypanosoma cruzi]	BO	NE	TAAGEAPSPSGASSG	24	38	15	90.76	102.4
>AAQ73324.1 trypomastigote small surface antigen [Trypanosoma cruzi]	BR	PO	ANGGSTISTPPSGTD	7	21	15	3590.73	5918.56
>AAQ73324.1 trypomastigote small surface antigen [Trypanosoma cruzi]	BR	PO	NGGSTISTPPSGTDK	8	22	15	30044.71	33010.83
>AAQ73324.1 trypomastigote small surface antigen [Trypanosoma cruzi]	BR	PO	GGSTISTPPSGTDKK	9	23	15	31820.69	34117.52
>AAQ73324.1 trypomastigote small surface antigen [Trypanosoma cruzi]	BR	PO	GSTISTPPSGTDKKT	10	24	15	34511.57	36191.93
>AAQ73324.1 trypomastigote small surface antigen [Trypanosoma cruzi]	BR	PO	STISTPPSGTDKKTA	11	25	15	38800.06	39345.19
>AAQ73324.1 trypomastigote small surface antigen [Trypanosoma cruzi]	BR	PO	TISTPPSGTDKKTAA	12	26	15	30630.6	33384.14
>AAQ73324.1 trypomastigote small surface antigen [Trypanosoma cruzi]	BR	PO	ISTPPSGTDKKTAAG	13	27	15	29852.9	32934.29
>AAQ73324.1 trypomastigote small surface antigen [Trypanosoma cruzi]	BR	PO	STPPSGTDKKTAAGE	14	28	15	28192.54	31801.13
>AAQ73324.1 trypomastigote small surface antigen [Trypanosoma cruzi]	BR	PO	TPPSGTDKKTAAGEA	15	29	15	25012.39	29324.7
>AAQ73324.1 trypomastigote small surface antigen [Trypanosoma cruzi]	BR	PO	PPSGTDKKTAAGEAP	16	30	15	14895.89	20032.53
>AAQ73324.1 trypomastigote small surface antigen [Trypanosoma cruzi]	BR	PO	PSGTDKKTAAGEAPS	17	31	15	4000.89	6698.87
>AAQ73324.1 trypomastigote small surface antigen [Trypanosoma cruzi]	BR	PO	SGTDKKTAAGEAPSP	18	32	15	1247.36	1587.52
>AAQ73324.1 trypomastigote small surface antigen [Trypanosoma cruzi]	BR	PO	GTDKKTAAGEAPSPS	19	33	15	582.72	575.82
>AAQ73324.1 trypomastigote small surface antigen [Trypanosoma cruzi]	BR	PO	TDKKTAAGEAPSPSG	20	34	15	663.88	685.42
>AAQ73324.1 trypomastigote small surface antigen [Trypanosoma cruzi]	BR	PO	DKKTAAGEAPSPSGA	21	35	15	451.83	413.53
>AAQ73324.1 trypomastigote small surface antigen [Trypanosoma cruzi]	BR	PO	KKTAAGEAPSPSGAS	22	36	15	505.3	476.42
>AAQ73324.1 trypomastigote small surface antigen [Trypanosoma cruzi]	BR	PO	KTAAGEAPSPSGASS	23	37	15	757.2	820.8
>AAQ73324.1 trypomastigote small surface antigen [Trypanosoma cruzi]	BR	PO	TAAGEAPSPSGASSG	24	38	15	826.14	919.74
>AAQ73324.1 trypomastigote small surface antigen [Trypanosoma cruzi]	BR	NE	ANGGSTISTPPSGTD	7	21	15	117.05	135.36
>AAQ73324.1 trypomastigote small surface antigen [Trypanosoma cruzi]	BR	NE	NGGSTISTPPSGTDK	8	22	15	367.02	636.56
>AAQ73324.1 trypomastigote small surface antigen [Trypanosoma cruzi]	BR	NE	GGSTISTPPSGTDKK	9	23	15	130.95	151.33
>AAQ73324.1 trypomastigote small surface antigen [Trypanosoma cruzi]	BR	NE	GSTISTPPSGTDKKT	10	24	15	154.74	185.05
>AAQ73324.1 trypomastigote small surface antigen [Trypanosoma cruzi]	BR	NE	STISTPPSGTDKKTA	11	25	15	187.5	233.26
>AAQ73324.1 trypomastigote small surface antigen [Trypanosoma cruzi]	BR	NE	TISTPPSGTDKKTAA	12	26	15	180.06	224.66
>AAQ73324.1 trypomastigote small surface antigen [Trypanosoma cruzi]	BR	NE	ISTPPSGTDKKTAAG	13	27	15	129.78	150.22
>AAQ73324.1 trypomastigote small surface antigen [Trypanosoma cruzi]	BR	NE	STPPSGTDKKTAAGE	14	28	15	222.36	300.58
>AAQ73324.1 trypomastigote small surface antigen [Trypanosoma cruzi]	BR	NE	TPPSGTDKKTAAGEA	15	29	15	284.46	422.75
>AAQ73324.1 trypomastigote small surface antigen [Trypanosoma cruzi]	BR	NE	PPSGTDKKTAAGEAP	16	30	15	260.91	368.91
>AAQ73324.1 trypomastigote small surface antigen [Trypanosoma cruzi]	BR	NE	PSGTDKKTAAGEAPS	17	31	15	212.04	268.97
>AAQ73324.1 trypomastigote small surface antigen [Trypanosoma cruzi]	BR	NE	SGTDKKTAAGEAPSP	18	32	15	208.25	273.55
>AAQ73324.1 trypomastigote small surface antigen [Trypanosoma cruzi]	BR	NE	GTDKKTAAGEAPSPS	19	33	15	165.19	203.84
>AAQ73324.1 trypomastigote small surface antigen [Trypanosoma cruzi]	BR	NE	TDKKTAAGEAPSPSG	20	34	15	154.08	183.93
>AAQ73324.1 trypomastigote small surface antigen [Trypanosoma cruzi]	BR	NE	DKKTAAGEAPSPSGA	21	35	15	109.47	122.7
>AAQ73324.1 trypomastigote small surface antigen [Trypanosoma cruzi]	BR	NE	KKTAAGEAPSPSGAS	22	36	15	88.16	95.16
>AAQ73324.1 trypomastigote small surface antigen [Trypanosoma cruzi]	BR	NE	KTAAGEAPSPSGASS	23	37	15	181.24	222.17
>AAQ73324.1 trypomastigote small surface antigen [Trypanosoma cruzi]	BR	NE	TAAGEAPSPSGASSG	24	38	15	1214.49	2407.95
>AAQ73324.1 trypomastigote small surface antigen [Trypanosoma cruzi]	CO	PO	ANGGSTISTPPSGTD	7	21	15	1914.09	2365
>AAQ73324.1 trypomastigote small surface antigen [Trypanosoma cruzi]	CO	PO	NGGSTISTPPSGTDK	8	22	15	260.04	442.91
>AAQ73324.1 trypomastigote small surface antigen [Trypanosoma cruzi]	CO	PO	GGSTISTPPSGTDKK	9	23	15	1587.2	2134.43
>AAQ73324.1 trypomastigote small surface antigen [Trypanosoma cruzi]	CO	PO	GSTISTPPSGTDKKT	10	24	15	2314.41	2502.25
>AAQ73324.1 trypomastigote small surface antigen [Trypanosoma cruzi]	CO	PO	STISTPPSGTDKKTA	11	25	15	3286.75	3665.41
>AAQ73324.1 trypomastigote small surface antigen [Trypanosoma cruzi]	CO	PO	TISTPPSGTDKKTAA	12	26	15	5148.77	7342.53
>AAQ73324.1 trypomastigote small surface antigen [Trypanosoma cruzi]	CO	PO	ISTPPSGTDKKTAAG	13	27	15	3190.85	4182.81
>AAQ73324.1 trypomastigote small surface antigen [Trypanosoma cruzi]	CO	PO	STPPSGTDKKTAAGE	14	28	15	3550.15	4466.81
>AAQ73324.1 trypomastigote small surface antigen [Trypanosoma cruzi]	CO	PO	TPPSGTDKKTAAGEA	15	29	15	3055.06	3935.3
>AAQ73324.1 trypomastigote small surface antigen [Trypanosoma cruzi]	CO	PO	PPSGTDKKTAAGEAP	16	30	15	2288.02	2525.68
>AAQ73324.1 trypomastigote small surface antigen [Trypanosoma cruzi]	CO	PO	PSGTDKKTAAGEAPS	17	31	15	2976.42	4119.66
>AAQ73324.1 trypomastigote small surface antigen [Trypanosoma cruzi]	CO	PO	SGTDKKTAAGEAPSP	18	32	15	1962.68	2567.77
>AAQ73324.1 trypomastigote small surface antigen [Trypanosoma cruzi]	CO	PO	GTDKKTAAGEAPSPS	19	33	15	960.66	1295.88
>AAQ73324.1 trypomastigote small surface antigen [Trypanosoma cruzi]	CO	PO	TDKKTAAGEAPSPSG	20	34	15	295.12	473.45
>AAQ73324.1 trypomastigote small surface antigen [Trypanosoma cruzi]	CO	PO	DKKTAAGEAPSPSGA	21	35	15	332.74	523.81
>AAQ73324.1 trypomastigote small surface antigen [Trypanosoma cruzi]	CO	PO	KKTAAGEAPSPSGAS	22	36	15	165.73	297.48
>AAQ73324.1 trypomastigote small surface antigen [Trypanosoma cruzi]	CO	PO	KTAAGEAPSPSGASS	23	37	15	115.16	203.64
>AAQ73324.1 trypomastigote small surface antigen [Trypanosoma cruzi]	CO	PO	TAAGEAPSPSGASSG	24	38	15	63.67	104.93
>AAQ73324.1 trypomastigote small surface antigen [Trypanosoma cruzi]	CO	NE	ANGGSTISTPPSGTD	7	21	15	180.66	183.34
>AAQ73324.1 trypomastigote small surface antigen [Trypanosoma cruzi]	CO	NE	NGGSTISTPPSGTDK	8	22	15	214.02	218.64
>AAQ73324.1 trypomastigote small surface antigen [Trypanosoma cruzi]	CO	NE	GGSTISTPPSGTDKK	9	23	15	134.22	152
>AAQ73324.1 trypomastigote small surface antigen [Trypanosoma cruzi]	CO	NE	GSTISTPPSGTDKKT	10	24	15	139.46	159.56
>AAQ73324.1 trypomastigote small surface antigen [Trypanosoma cruzi]	CO	NE	STISTPPSGTDKKTA	11	25	15	203.06	220.51
>AAQ73324.1 trypomastigote small surface antigen [Trypanosoma cruzi]	CO	NE	TISTPPSGTDKKTAA	12	26	15	150.28	168.86
>AAQ73324.1 trypomastigote small surface antigen [Trypanosoma cruzi]	CO	NE	ISTPPSGTDKKTAAG	13	27	15	111.91	124.55
>AAQ73324.1 trypomastigote small surface antigen [Trypanosoma cruzi]	CO	NE	STPPSGTDKKTAAGE	14	28	15	210.81	217.72
>AAQ73324.1 trypomastigote small surface antigen [Trypanosoma cruzi]	CO	NE	TPPSGTDKKTAAGEA	15	29	15	197.43	205.58
>AAQ73324.1 trypomastigote small surface antigen [Trypanosoma cruzi]	CO	NE	PPSGTDKKTAAGEAP	16	30	15	849.47	797.19
>AAQ73324.1 trypomastigote small surface antigen [Trypanosoma cruzi]	CO	NE	PSGTDKKTAAGEAPS	17	31	15	2302.73	2037.29
>AAQ73324.1 trypomastigote small surface antigen [Trypanosoma cruzi]	CO	NE	SGTDKKTAAGEAPSP	18	32	15	1486.64	1242.11
>AAQ73324.1 trypomastigote small surface antigen [Trypanosoma cruzi]	CO	NE	GTDKKTAAGEAPSPS	19	33	15	1121.32	1074.55
>AAQ73324.1 trypomastigote small surface antigen [Trypanosoma cruzi]	CO	NE	TDKKTAAGEAPSPSG	20	34	15	1107.53	1019.93
>AAQ73324.1 trypomastigote small surface antigen [Trypanosoma cruzi]	CO	NE	DKKTAAGEAPSPSGA	21	35	15	1089.35	1026.82
>AAQ73324.1 trypomastigote small surface antigen [Trypanosoma cruzi]	CO	NE	KKTAAGEAPSPSGAS	22	36	15	339.36	365.38
>AAQ73324.1 trypomastigote small surface antigen [Trypanosoma cruzi]	CO	NE	KTAAGEAPSPSGASS	23	37	15	115.72	119.85
>AAQ73324.1 trypomastigote small surface antigen [Trypanosoma cruzi]	CO	NE	TAAGEAPSPSGASSG	24	38	15	105.23	106.57
>AAQ73324.1 trypomastigote small surface antigen [Trypanosoma cruzi]	MX	PO	ANGGSTISTPPSGTD	7	21	15	1231.37	1717.57
>AAQ73324.1 trypomastigote small surface antigen [Trypanosoma cruzi]	MX	PO	NGGSTISTPPSGTDK	8	22	15	45942.07	51982.93
>AAQ73324.1 trypomastigote small surface antigen [Trypanosoma cruzi]	MX	PO	GGSTISTPPSGTDKK	9	23	15	34559.5	42173.74
>AAQ73324.1 trypomastigote small surface antigen [Trypanosoma cruzi]	MX	PO	GSTISTPPSGTDKKT	10	24	15	18438.18	21722.92
>AAQ73324.1 trypomastigote small surface antigen [Trypanosoma cruzi]	MX	PO	STISTPPSGTDKKTA	11	25	15	24559.6	27928.04
>AAQ73324.1 trypomastigote small surface antigen [Trypanosoma cruzi]	MX	PO	TISTPPSGTDKKTAA	12	26	15	34194.68	41590
>AAQ73324.1 trypomastigote small surface antigen [Trypanosoma cruzi]	MX	PO	ISTPPSGTDKKTAAG	13	27	15	16897.4	21994.04
>AAQ73324.1 trypomastigote small surface antigen [Trypanosoma cruzi]	MX	PO	STPPSGTDKKTAAGE	14	28	15	21448.09	25370.42
>AAQ73324.1 trypomastigote small surface antigen [Trypanosoma cruzi]	MX	PO	TPPSGTDKKTAAGEA	15	29	15	18350	21565.09
>AAQ73324.1 trypomastigote small surface antigen [Trypanosoma cruzi]	MX	PO	PPSGTDKKTAAGEAP	16	30	15	23165.15	31192.47
>AAQ73324.1 trypomastigote small surface antigen [Trypanosoma cruzi]	MX	PO	PSGTDKKTAAGEAPS	17	31	15	1093.16	1500.76
>AAQ73324.1 trypomastigote small surface antigen [Trypanosoma cruzi]	MX	PO	SGTDKKTAAGEAPSP	18	32	15	340.32	493
>AAQ73324.1 trypomastigote small surface antigen [Trypanosoma cruzi]	MX	PO	GTDKKTAAGEAPSPS	19	33	15	326.89	484.46
>AAQ73324.1 trypomastigote small surface antigen [Trypanosoma cruzi]	MX	PO	TDKKTAAGEAPSPSG	20	34	15	298.44	437.62
>AAQ73324.1 trypomastigote small surface antigen [Trypanosoma cruzi]	MX	PO	DKKTAAGEAPSPSGA	21	35	15	298.38	442.08
>AAQ73324.1 trypomastigote small surface antigen [Trypanosoma cruzi]	MX	PO	KKTAAGEAPSPSGAS	22	36	15	156.58	226.85
>AAQ73324.1 trypomastigote small surface antigen [Trypanosoma cruzi]	MX	PO	KTAAGEAPSPSGASS	23	37	15	2405.89	3183.74
>AAQ73324.1 trypomastigote small surface antigen [Trypanosoma cruzi]	MX	PO	TAAGEAPSPSGASSG	24	38	15	580.98	812.84
>AAQ73324.1 trypomastigote small surface antigen [Trypanosoma cruzi]	MX	NE	ANGGSTISTPPSGTD	7	21	15	248.67	207.21
>AAQ73324.1 trypomastigote small surface antigen [Trypanosoma cruzi]	MX	NE	NGGSTISTPPSGTDK	8	22	15	314.46	265.5
>AAQ73324.1 trypomastigote small surface antigen [Trypanosoma cruzi]	MX	NE	GGSTISTPPSGTDKK	9	23	15	637.92	616.62
>AAQ73324.1 trypomastigote small surface antigen [Trypanosoma cruzi]	MX	NE	GSTISTPPSGTDKKT	10	24	15	651.16	609.08
>AAQ73324.1 trypomastigote small surface antigen [Trypanosoma cruzi]	MX	NE	STISTPPSGTDKKTA	11	25	15	2049.4	1580.2
>AAQ73324.1 trypomastigote small surface antigen [Trypanosoma cruzi]	MX	NE	TISTPPSGTDKKTAA	12	26	15	1073.1	950.89
>AAQ73324.1 trypomastigote small surface antigen [Trypanosoma cruzi]	MX	NE	ISTPPSGTDKKTAAG	13	27	15	618.4	598.52
>AAQ73324.1 trypomastigote small surface antigen [Trypanosoma cruzi]	MX	NE	STPPSGTDKKTAAGE	14	28	15	1727.37	1353.36
>AAQ73324.1 trypomastigote small surface antigen [Trypanosoma cruzi]	MX	NE	TPPSGTDKKTAAGEA	15	29	15	1036.33	848.01
>AAQ73324.1 trypomastigote small surface antigen [Trypanosoma cruzi]	MX	NE	PPSGTDKKTAAGEAP	16	30	15	1071.62	895.76
>AAQ73324.1 trypomastigote small surface antigen [Trypanosoma cruzi]	MX	NE	PSGTDKKTAAGEAPS	17	31	15	369.84	323.32
>AAQ73324.1 trypomastigote small surface antigen [Trypanosoma cruzi]	MX	NE	SGTDKKTAAGEAPSP	18	32	15	317.78	269.57
>AAQ73324.1 trypomastigote small surface antigen [Trypanosoma cruzi]	MX	NE	GTDKKTAAGEAPSPS	19	33	15	175.1	148.86
>AAQ73324.1 trypomastigote small surface antigen [Trypanosoma cruzi]	MX	NE	TDKKTAAGEAPSPSG	20	34	15	177.64	148.16
>AAQ73324.1 trypomastigote small surface antigen [Trypanosoma cruzi]	MX	NE	DKKTAAGEAPSPSGA	21	35	15	326.14	304.26
>AAQ73324.1 trypomastigote small surface antigen [Trypanosoma cruzi]	MX	NE	KKTAAGEAPSPSGAS	22	36	15	77.65	71.38
>AAQ73324.1 trypomastigote small surface antigen [Trypanosoma cruzi]	MX	NE	KTAAGEAPSPSGASS	23	37	15	90.9	78.32
>AAQ73324.1 trypomastigote small surface antigen [Trypanosoma cruzi]	MX	NE	TAAGEAPSPSGASSG	24	38	15	105.47	87.54
>AAQ73324.1 trypomastigote small surface antigen [Trypanosoma cruzi]	US	PO	ANGGSTISTPPSGTD	7	21	15	875.95	1419.89
>AAQ73324.1 trypomastigote small surface antigen [Trypanosoma cruzi]	US	PO	NGGSTISTPPSGTDK	8	22	15	7701.02	8742.97
>AAQ73324.1 trypomastigote small surface antigen [Trypanosoma cruzi]	US	PO	GGSTISTPPSGTDKK	9	23	15	5332.22	6425.72
>AAQ73324.1 trypomastigote small surface antigen [Trypanosoma cruzi]	US	PO	GSTISTPPSGTDKKT	10	24	15	7489.34	8538.4
>AAQ73324.1 trypomastigote small surface antigen [Trypanosoma cruzi]	US	PO	STISTPPSGTDKKTA	11	25	15	6011.77	7113.46
>AAQ73324.1 trypomastigote small surface antigen [Trypanosoma cruzi]	US	PO	TISTPPSGTDKKTAA	12	26	15	2770.46	3810.06
>AAQ73324.1 trypomastigote small surface antigen [Trypanosoma cruzi]	US	PO	ISTPPSGTDKKTAAG	13	27	15	2886.44	3935.03
>AAQ73324.1 trypomastigote small surface antigen [Trypanosoma cruzi]	US	PO	STPPSGTDKKTAAGE	14	28	15	4791.25	5891.24
>AAQ73324.1 trypomastigote small surface antigen [Trypanosoma cruzi]	US	PO	TPPSGTDKKTAAGEA	15	29	15	1126.36	1773.13
>AAQ73324.1 trypomastigote small surface antigen [Trypanosoma cruzi]	US	PO	PPSGTDKKTAAGEAP	16	30	15	3375.51	4463.66
>AAQ73324.1 trypomastigote small surface antigen [Trypanosoma cruzi]	US	PO	PSGTDKKTAAGEAPS	17	31	15	5660.16	6761.06
>AAQ73324.1 trypomastigote small surface antigen [Trypanosoma cruzi]	US	PO	SGTDKKTAAGEAPSP	18	32	15	7678.39	8693.61
>AAQ73324.1 trypomastigote small surface antigen [Trypanosoma cruzi]	US	PO	GTDKKTAAGEAPSPS	19	33	15	6514.26	7607.71
>AAQ73324.1 trypomastigote small surface antigen [Trypanosoma cruzi]	US	PO	TDKKTAAGEAPSPSG	20	34	15	5758.32	6854.29
>AAQ73324.1 trypomastigote small surface antigen [Trypanosoma cruzi]	US	PO	DKKTAAGEAPSPSGA	21	35	15	5279.84	6373.24
>AAQ73324.1 trypomastigote small surface antigen [Trypanosoma cruzi]	US	PO	KKTAAGEAPSPSGAS	22	36	15	2541.57	3535.22
>AAQ73324.1 trypomastigote small surface antigen [Trypanosoma cruzi]	US	PO	KTAAGEAPSPSGASS	23	37	15	3047.31	4112.3
>AAQ73324.1 trypomastigote small surface antigen [Trypanosoma cruzi]	US	PO	TAAGEAPSPSGASSG	24	38	15	126.52	214.42
>AAQ73324.1 trypomastigote small surface antigen [Trypanosoma cruzi]	US	NE	ANGGSTISTPPSGTD	7	21	15	63.56	82.17
>AAQ73324.1 trypomastigote small surface antigen [Trypanosoma cruzi]	US	NE	NGGSTISTPPSGTDK	8	22	15	119.36	159.86
>AAQ73324.1 trypomastigote small surface antigen [Trypanosoma cruzi]	US	NE	GGSTISTPPSGTDKK	9	23	15	128.15	171.67
>AAQ73324.1 trypomastigote small surface antigen [Trypanosoma cruzi]	US	NE	GSTISTPPSGTDKKT	10	24	15	116.34	156.55
>AAQ73324.1 trypomastigote small surface antigen [Trypanosoma cruzi]	US	NE	STISTPPSGTDKKTA	11	25	15	177.89	231.77
>AAQ73324.1 trypomastigote small surface antigen [Trypanosoma cruzi]	US	NE	TISTPPSGTDKKTAA	12	26	15	264.2	326.38
>AAQ73324.1 trypomastigote small surface antigen [Trypanosoma cruzi]	US	NE	ISTPPSGTDKKTAAG	13	27	15	160	210.67
>AAQ73324.1 trypomastigote small surface antigen [Trypanosoma cruzi]	US	NE	STPPSGTDKKTAAGE	14	28	15	98.1	131.7
>AAQ73324.1 trypomastigote small surface antigen [Trypanosoma cruzi]	US	NE	TPPSGTDKKTAAGEA	15	29	15	121.64	163.02
>AAQ73324.1 trypomastigote small surface antigen [Trypanosoma cruzi]	US	NE	PPSGTDKKTAAGEAP	16	30	15	162.84	212.43
>AAQ73324.1 trypomastigote small surface antigen [Trypanosoma cruzi]	US	NE	PSGTDKKTAAGEAPS	17	31	15	227.39	286.09
>AAQ73324.1 trypomastigote small surface antigen [Trypanosoma cruzi]	US	NE	SGTDKKTAAGEAPSP	18	32	15	90.87	121.97
>AAQ73324.1 trypomastigote small surface antigen [Trypanosoma cruzi]	US	NE	GTDKKTAAGEAPSPS	19	33	15	77.99	103.66
>AAQ73324.1 trypomastigote small surface antigen [Trypanosoma cruzi]	US	NE	TDKKTAAGEAPSPSG	20	34	15	121.9	162.9
>AAQ73324.1 trypomastigote small surface antigen [Trypanosoma cruzi]	US	NE	DKKTAAGEAPSPSGA	21	35	15	127.6	170
>AAQ73324.1 trypomastigote small surface antigen [Trypanosoma cruzi]	US	NE	KKTAAGEAPSPSGAS	22	36	15	157.22	205.32
>AAQ73324.1 trypomastigote small surface antigen [Trypanosoma cruzi]	US	NE	KTAAGEAPSPSGASS	23	37	15	160.94	211.41
>AAQ73324.1 trypomastigote small surface antigen [Trypanosoma cruzi]	US	NE	TAAGEAPSPSGASSG	24	38	15	363.86	431.91
>AFF60282.1 trypomastigote small surface antigen [Trypanosoma cruzi]	AR	PO	LSACTTANGGSTSST	1	15	15	164.08	166.15
>AFF60282.1 trypomastigote small surface antigen [Trypanosoma cruzi]	AR	PO	SACTTANGGSTSSTP	2	16	15	650.68	539.37
>AFF60282.1 trypomastigote small surface antigen [Trypanosoma cruzi]	AR	PO	CTTANGGSTSSTPPG	4	18	15	656.66	563.74
>AFF60282.1 trypomastigote small surface antigen [Trypanosoma cruzi]	AR	PO	TTANGGSTSSTPPGT	5	19	15	178.82	178.44
>AFF60282.1 trypomastigote small surface antigen [Trypanosoma cruzi]	AR	PO	TANGGSTSSTPPGTD	6	20	15	260.14	254.54
>AFF60282.1 trypomastigote small surface antigen [Trypanosoma cruzi]	AR	PO	ANGGSTSSTPPGTDK	7	21	15	4564.27	4322.19
>AFF60282.1 trypomastigote small surface antigen [Trypanosoma cruzi]	AR	PO	NGGSTSSTPPGTDKK	8	22	15	5823.64	5353.48
>AFF60282.1 trypomastigote small surface antigen [Trypanosoma cruzi]	AR	PO	GGSTSSTPPGTDKKT	9	23	15	1022.19	764.44
>AFF60282.1 trypomastigote small surface antigen [Trypanosoma cruzi]	AR	PO	GSTSSTPPGTDKKTA	10	24	15	1761.49	1284.02
>AFF60282.1 trypomastigote small surface antigen [Trypanosoma cruzi]	AR	PO	STSSTPPGTDKKTAA	11	25	15	4483.76	3752.03
>AFF60282.1 trypomastigote small surface antigen [Trypanosoma cruzi]	AR	PO	TSSTPPGTDKKTAAG	12	26	15	3971.67	3121.43
>AFF60282.1 trypomastigote small surface antigen [Trypanosoma cruzi]	AR	PO	SSTPPGTDKKTAAGG	13	27	15	3406.68	2674.5
>AFF60282.1 trypomastigote small surface antigen [Trypanosoma cruzi]	AR	PO	STPPGTDKKTAAGGT	14	28	15	5560.95	4780.92
>AFF60282.1 trypomastigote small surface antigen [Trypanosoma cruzi]	AR	PO	TPPGTDKKTAAGGTP	15	29	15	9441.84	8190.51
>AFF60282.1 trypomastigote small surface antigen [Trypanosoma cruzi]	AR	PO	PPGTDKKTAAGGTPS	16	30	15	12570.24	11231.29
>AFF60282.1 trypomastigote small surface antigen [Trypanosoma cruzi]	AR	PO	PGTDKKTAAGGTPSP	17	31	15	34131.27	36431.89
>AFF60282.1 trypomastigote small surface antigen [Trypanosoma cruzi]	AR	PO	GTDKKTAAGGTPSPS	18	32	15	617.14	469.14
>AFF60282.1 trypomastigote small surface antigen [Trypanosoma cruzi]	AR	PO	TDKKTAAGGTPSPSG	19	33	15	1992.77	1542.35
>AFF60282.1 trypomastigote small surface antigen [Trypanosoma cruzi]	AR	PO	DKKTAAGGTPSPSGA	20	34	15	1164.93	891.83
>AFF60282.1 trypomastigote small surface antigen [Trypanosoma cruzi]	AR	PO	KKTAAGGTPSPSGAS	21	35	15	297.12	262.51
>AFF60282.1 trypomastigote small surface antigen [Trypanosoma cruzi]	AR	PO	KTAAGGTPSPSGASS	22	36	15	1597.86	1306.88
>AFF60282.1 trypomastigote small surface antigen [Trypanosoma cruzi]	AR	PO	TAAGGTPSPSGASSG	23	37	15	5059.88	4324.33
>AFF60282.1 trypomastigote small surface antigen [Trypanosoma cruzi]	AR	PO	AAGGTPSPSGASSGE	24	38	15	288.91	284.47
>AFF60282.1 trypomastigote small surface antigen [Trypanosoma cruzi]	AR	PO	AGGTPSPSGASSGEA	25	39	15	347.34	302.5
>AFF60282.1 trypomastigote small surface antigen [Trypanosoma cruzi]	AR	PO	GGTPSPSGASSGEAE	26	40	15	170.8	173.82
>AFF60282.1 trypomastigote small surface antigen [Trypanosoma cruzi]	AR	PO	GTPSPSGASSGEAEA	27	41	15	156.54	163.2
>AFF60282.1 trypomastigote small surface antigen [Trypanosoma cruzi]	AR	PO	TPSPSGASSGEAEAS	28	42	15	124.96	132.29
>AFF60282.1 trypomastigote small surface antigen [Trypanosoma cruzi]	AR	PO	PSPSGASSGEAEASS	29	43	15	119.43	124.39
>AFF60282.1 trypomastigote small surface antigen [Trypanosoma cruzi]	AR	PO	SPSGASSGEAEASSN	30	44	15	216.87	213.74
>AFF60282.1 trypomastigote small surface antigen [Trypanosoma cruzi]	AR	PO	PSGASSGEAEASSNK	31	45	15	328.97	303.32
>AFF60282.1 trypomastigote small surface antigen [Trypanosoma cruzi]	AR	PO	SGASSGEAEASSNKN	32	46	15	217.88	215.83
>AFF60282.1 trypomastigote small surface antigen [Trypanosoma cruzi]	AR	NE	LSACTTANGGSTSST	1	15	15	152.06	141.78
>AFF60282.1 trypomastigote small surface antigen [Trypanosoma cruzi]	AR	NE	SACTTANGGSTSSTP	2	16	15	248.56	215.94
>AFF60282.1 trypomastigote small surface antigen [Trypanosoma cruzi]	AR	NE	CTTANGGSTSSTPPG	4	18	15	270.9	226
>AFF60282.1 trypomastigote small surface antigen [Trypanosoma cruzi]	AR	NE	TTANGGSTSSTPPGT	5	19	15	196.55	176.76
>AFF60282.1 trypomastigote small surface antigen [Trypanosoma cruzi]	AR	NE	TANGGSTSSTPPGTD	6	20	15	125.88	117.56
>AFF60282.1 trypomastigote small surface antigen [Trypanosoma cruzi]	AR	NE	ANGGSTSSTPPGTDK	7	21	15	365.76	294.44
>AFF60282.1 trypomastigote small surface antigen [Trypanosoma cruzi]	AR	NE	NGGSTSSTPPGTDKK	8	22	15	360.48	290.25
>AFF60282.1 trypomastigote small surface antigen [Trypanosoma cruzi]	AR	NE	GGSTSSTPPGTDKKT	9	23	15	146.69	140.2
>AFF60282.1 trypomastigote small surface antigen [Trypanosoma cruzi]	AR	NE	GSTSSTPPGTDKKTA	10	24	15	204.93	184.72
>AFF60282.1 trypomastigote small surface antigen [Trypanosoma cruzi]	AR	NE	STSSTPPGTDKKTAA	11	25	15	2101.66	1342.17
>AFF60282.1 trypomastigote small surface antigen [Trypanosoma cruzi]	AR	NE	TSSTPPGTDKKTAAG	12	26	15	283	241.56
>AFF60282.1 trypomastigote small surface antigen [Trypanosoma cruzi]	AR	NE	SSTPPGTDKKTAAGG	13	27	15	179.36	164.4
>AFF60282.1 trypomastigote small surface antigen [Trypanosoma cruzi]	AR	NE	STPPGTDKKTAAGGT	14	28	15	230.82	204.25
>AFF60282.1 trypomastigote small surface antigen [Trypanosoma cruzi]	AR	NE	TPPGTDKKTAAGGTP	15	29	15	217.17	190.88
>AFF60282.1 trypomastigote small surface antigen [Trypanosoma cruzi]	AR	NE	PPGTDKKTAAGGTPS	16	30	15	292.78	246.24
>AFF60282.1 trypomastigote small surface antigen [Trypanosoma cruzi]	AR	NE	PGTDKKTAAGGTPSP	17	31	15	574.42	426.48
>AFF60282.1 trypomastigote small surface antigen [Trypanosoma cruzi]	AR	NE	GTDKKTAAGGTPSPS	18	32	15	97.03	94.31
>AFF60282.1 trypomastigote small surface antigen [Trypanosoma cruzi]	AR	NE	TDKKTAAGGTPSPSG	19	33	15	115.7	111.97
>AFF60282.1 trypomastigote small surface antigen [Trypanosoma cruzi]	AR	NE	DKKTAAGGTPSPSGA	20	34	15	161.71	152.15
>AFF60282.1 trypomastigote small surface antigen [Trypanosoma cruzi]	AR	NE	KKTAAGGTPSPSGAS	21	35	15	246.36	215.48
>AFF60282.1 trypomastigote small surface antigen [Trypanosoma cruzi]	AR	NE	KTAAGGTPSPSGASS	22	36	15	211.84	189.67
>AFF60282.1 trypomastigote small surface antigen [Trypanosoma cruzi]	AR	NE	TAAGGTPSPSGASSG	23	37	15	129.3	124.88
>AFF60282.1 trypomastigote small surface antigen [Trypanosoma cruzi]	AR	NE	AAGGTPSPSGASSGE	24	38	15	279.29	234.44
>AFF60282.1 trypomastigote small surface antigen [Trypanosoma cruzi]	AR	NE	AGGTPSPSGASSGEA	25	39	15	202.05	181.62
>AFF60282.1 trypomastigote small surface antigen [Trypanosoma cruzi]	AR	NE	GGTPSPSGASSGEAE	26	40	15	261.64	225.11
>AFF60282.1 trypomastigote small surface antigen [Trypanosoma cruzi]	AR	NE	GTPSPSGASSGEAEA	27	41	15	177.56	163.38
>AFF60282.1 trypomastigote small surface antigen [Trypanosoma cruzi]	AR	NE	TPSPSGASSGEAEAS	28	42	15	294.69	248.86
>AFF60282.1 trypomastigote small surface antigen [Trypanosoma cruzi]	AR	NE	PSPSGASSGEAEASS	29	43	15	233.22	204.43
>AFF60282.1 trypomastigote small surface antigen [Trypanosoma cruzi]	AR	NE	SPSGASSGEAEASSN	30	44	15	154.28	146.26
>AFF60282.1 trypomastigote small surface antigen [Trypanosoma cruzi]	AR	NE	PSGASSGEAEASSNK	31	45	15	276.48	235.83
>AFF60282.1 trypomastigote small surface antigen [Trypanosoma cruzi]	AR	NE	SGASSGEAEASSNKN	32	46	15	254.79	219.74
>AFF60282.1 trypomastigote small surface antigen [Trypanosoma cruzi]	BO	PO	LSACTTANGGSTSST	1	15	15	328.21	161.89
>AFF60282.1 trypomastigote small surface antigen [Trypanosoma cruzi]	BO	PO	SACTTANGGSTSSTP	2	16	15	456.55	235.99
>AFF60282.1 trypomastigote small surface antigen [Trypanosoma cruzi]	BO	PO	CTTANGGSTSSTPPG	4	18	15	1343.64	709.3
>AFF60282.1 trypomastigote small surface antigen [Trypanosoma cruzi]	BO	PO	TTANGGSTSSTPPGT	5	19	15	423.05	216.59
>AFF60282.1 trypomastigote small surface antigen [Trypanosoma cruzi]	BO	PO	TANGGSTSSTPPGTD	6	20	15	999.4	530.1
>AFF60282.1 trypomastigote small surface antigen [Trypanosoma cruzi]	BO	PO	ANGGSTSSTPPGTDK	7	21	15	4140.16	2170.72
>AFF60282.1 trypomastigote small surface antigen [Trypanosoma cruzi]	BO	PO	NGGSTSSTPPGTDKK	8	22	15	1024.79	539.34
>AFF60282.1 trypomastigote small surface antigen [Trypanosoma cruzi]	BO	PO	GGSTSSTPPGTDKKT	9	23	15	2998.54	1595.43
>AFF60282.1 trypomastigote small surface antigen [Trypanosoma cruzi]	BO	PO	GSTSSTPPGTDKKTA	10	24	15	892.43	474.08
>AFF60282.1 trypomastigote small surface antigen [Trypanosoma cruzi]	BO	PO	STSSTPPGTDKKTAA	11	25	15	6398.16	3385.24
>AFF60282.1 trypomastigote small surface antigen [Trypanosoma cruzi]	BO	PO	TSSTPPGTDKKTAAG	12	26	15	963.14	510.83
>AFF60282.1 trypomastigote small surface antigen [Trypanosoma cruzi]	BO	PO	SSTPPGTDKKTAAGG	13	27	15	2252.7	1176.87
>AFF60282.1 trypomastigote small surface antigen [Trypanosoma cruzi]	BO	PO	STPPGTDKKTAAGGT	14	28	15	4751.43	2526.09
>AFF60282.1 trypomastigote small surface antigen [Trypanosoma cruzi]	BO	PO	TPPGTDKKTAAGGTP	15	29	15	2264.76	1183.67
>AFF60282.1 trypomastigote small surface antigen [Trypanosoma cruzi]	BO	PO	PPGTDKKTAAGGTPS	16	30	15	1399.28	735.14
>AFF60282.1 trypomastigote small surface antigen [Trypanosoma cruzi]	BO	PO	PGTDKKTAAGGTPSP	17	31	15	17669.46	9707.83
>AFF60282.1 trypomastigote small surface antigen [Trypanosoma cruzi]	BO	PO	GTDKKTAAGGTPSPS	18	32	15	412.56	209.18
>AFF60282.1 trypomastigote small surface antigen [Trypanosoma cruzi]	BO	PO	TDKKTAAGGTPSPSG	19	33	15	491.4	255.79
>AFF60282.1 trypomastigote small surface antigen [Trypanosoma cruzi]	BO	PO	DKKTAAGGTPSPSGA	20	34	15	464.53	239.74
>AFF60282.1 trypomastigote small surface antigen [Trypanosoma cruzi]	BO	PO	KKTAAGGTPSPSGAS	21	35	15	427.62	218.45
>AFF60282.1 trypomastigote small surface antigen [Trypanosoma cruzi]	BO	PO	KTAAGGTPSPSGASS	22	36	15	335.11	165.69
>AFF60282.1 trypomastigote small surface antigen [Trypanosoma cruzi]	BO	PO	TAAGGTPSPSGASSG	23	37	15	366.86	182.96
>AFF60282.1 trypomastigote small surface antigen [Trypanosoma cruzi]	BO	PO	AAGGTPSPSGASSGE	24	38	15	528.81	272.79
>AFF60282.1 trypomastigote small surface antigen [Trypanosoma cruzi]	BO	PO	AGGTPSPSGASSGEA	25	39	15	537.79	281.88
>AFF60282.1 trypomastigote small surface antigen [Trypanosoma cruzi]	BO	PO	GGTPSPSGASSGEAE	26	40	15	239.4	119.73
>AFF60282.1 trypomastigote small surface antigen [Trypanosoma cruzi]	BO	PO	GTPSPSGASSGEAEA	27	41	15	265.18	132.07
>AFF60282.1 trypomastigote small surface antigen [Trypanosoma cruzi]	BO	PO	TPSPSGASSGEAEAS	28	42	15	248.38	123.77
>AFF60282.1 trypomastigote small surface antigen [Trypanosoma cruzi]	BO	PO	PSPSGASSGEAEASS	29	43	15	246.95	123.49
>AFF60282.1 trypomastigote small surface antigen [Trypanosoma cruzi]	BO	PO	SPSGASSGEAEASSN	30	44	15	202.43	103.12
>AFF60282.1 trypomastigote small surface antigen [Trypanosoma cruzi]	BO	PO	PSGASSGEAEASSNK	31	45	15	3174.02	1668.17
>AFF60282.1 trypomastigote small surface antigen [Trypanosoma cruzi]	BO	PO	SGASSGEAEASSNKN	32	46	15	4185	2183.72
>AFF60282.1 trypomastigote small surface antigen [Trypanosoma cruzi]	BO	NE	LSACTTANGGSTSST	1	15	15	147.06	175.49
>AFF60282.1 trypomastigote small surface antigen [Trypanosoma cruzi]	BO	NE	SACTTANGGSTSSTP	2	16	15	187.93	227.65
>AFF60282.1 trypomastigote small surface antigen [Trypanosoma cruzi]	BO	NE	CTTANGGSTSSTPPG	4	18	15	208.45	253.62
>AFF60282.1 trypomastigote small surface antigen [Trypanosoma cruzi]	BO	NE	TTANGGSTSSTPPGT	5	19	15	146.57	173.55
>AFF60282.1 trypomastigote small surface antigen [Trypanosoma cruzi]	BO	NE	TANGGSTSSTPPGTD	6	20	15	106.52	123.01
>AFF60282.1 trypomastigote small surface antigen [Trypanosoma cruzi]	BO	NE	ANGGSTSSTPPGTDK	7	21	15	305.73	367.69
>AFF60282.1 trypomastigote small surface antigen [Trypanosoma cruzi]	BO	NE	NGGSTSSTPPGTDKK	8	22	15	129.56	152.64
>AFF60282.1 trypomastigote small surface antigen [Trypanosoma cruzi]	BO	NE	GGSTSSTPPGTDKKT	9	23	15	102.52	118.51
>AFF60282.1 trypomastigote small surface antigen [Trypanosoma cruzi]	BO	NE	GSTSSTPPGTDKKTA	10	24	15	84.09	95.08
>AFF60282.1 trypomastigote small surface antigen [Trypanosoma cruzi]	BO	NE	STSSTPPGTDKKTAA	11	25	15	171.29	206.3
>AFF60282.1 trypomastigote small surface antigen [Trypanosoma cruzi]	BO	NE	TSSTPPGTDKKTAAG	12	26	15	113.44	131.65
>AFF60282.1 trypomastigote small surface antigen [Trypanosoma cruzi]	BO	NE	SSTPPGTDKKTAAGG	13	27	15	84.72	96.93
>AFF60282.1 trypomastigote small surface antigen [Trypanosoma cruzi]	BO	NE	STPPGTDKKTAAGGT	14	28	15	89.96	102.57
>AFF60282.1 trypomastigote small surface antigen [Trypanosoma cruzi]	BO	NE	TPPGTDKKTAAGGTP	15	29	15	96.42	110.71
>AFF60282.1 trypomastigote small surface antigen [Trypanosoma cruzi]	BO	NE	PPGTDKKTAAGGTPS	16	30	15	135.72	158.7
>AFF60282.1 trypomastigote small surface antigen [Trypanosoma cruzi]	BO	NE	PGTDKKTAAGGTPSP	17	31	15	144.28	171.93
>AFF60282.1 trypomastigote small surface antigen [Trypanosoma cruzi]	BO	NE	GTDKKTAAGGTPSPS	18	32	15	146.16	172.19
>AFF60282.1 trypomastigote small surface antigen [Trypanosoma cruzi]	BO	NE	TDKKTAAGGTPSPSG	19	33	15	99.57	113.28
>AFF60282.1 trypomastigote small surface antigen [Trypanosoma cruzi]	BO	NE	DKKTAAGGTPSPSGA	20	34	15	90.04	101.42
>AFF60282.1 trypomastigote small surface antigen [Trypanosoma cruzi]	BO	NE	KKTAAGGTPSPSGAS	21	35	15	96.55	111.14
>AFF60282.1 trypomastigote small surface antigen [Trypanosoma cruzi]	BO	NE	KTAAGGTPSPSGASS	22	36	15	132.99	156.76
>AFF60282.1 trypomastigote small surface antigen [Trypanosoma cruzi]	BO	NE	TAAGGTPSPSGASSG	23	37	15	181.76	218.85
>AFF60282.1 trypomastigote small surface antigen [Trypanosoma cruzi]	BO	NE	AAGGTPSPSGASSGE	24	38	15	118.99	139.7
>AFF60282.1 trypomastigote small surface antigen [Trypanosoma cruzi]	BO	NE	AGGTPSPSGASSGEA	25	39	15	126.49	147.99
>AFF60282.1 trypomastigote small surface antigen [Trypanosoma cruzi]	BO	NE	GGTPSPSGASSGEAE	26	40	15	180.06	214.75
>AFF60282.1 trypomastigote small surface antigen [Trypanosoma cruzi]	BO	NE	GTPSPSGASSGEAEA	27	41	15	115.14	133.84
>AFF60282.1 trypomastigote small surface antigen [Trypanosoma cruzi]	BO	NE	TPSPSGASSGEAEAS	28	42	15	120.82	140.76
>AFF60282.1 trypomastigote small surface antigen [Trypanosoma cruzi]	BO	NE	PSPSGASSGEAEASS	29	43	15	105.28	121.51
>AFF60282.1 trypomastigote small surface antigen [Trypanosoma cruzi]	BO	NE	SPSGASSGEAEASSN	30	44	15	102.69	117.58
>AFF60282.1 trypomastigote small surface antigen [Trypanosoma cruzi]	BO	NE	PSGASSGEAEASSNK	31	45	15	717.52	843.4
>AFF60282.1 trypomastigote small surface antigen [Trypanosoma cruzi]	BO	NE	SGASSGEAEASSNKN	32	46	15	181.7	218.76
>AFF60282.1 trypomastigote small surface antigen [Trypanosoma cruzi]	BR	PO	LSACTTANGGSTSST	1	15	15	339.53	291.09
>AFF60282.1 trypomastigote small surface antigen [Trypanosoma cruzi]	BR	PO	SACTTANGGSTSSTP	2	16	15	695.26	729.7
>AFF60282.1 trypomastigote small surface antigen [Trypanosoma cruzi]	BR	PO	CTTANGGSTSSTPPG	4	18	15	1355.87	1765.57
>AFF60282.1 trypomastigote small surface antigen [Trypanosoma cruzi]	BR	PO	TTANGGSTSSTPPGT	5	19	15	636.68	649.43
>AFF60282.1 trypomastigote small surface antigen [Trypanosoma cruzi]	BR	PO	TANGGSTSSTPPGTD	6	20	15	451.33	413.65
>AFF60282.1 trypomastigote small surface antigen [Trypanosoma cruzi]	BR	PO	ANGGSTSSTPPGTDK	7	21	15	2080.4	3055.74
>AFF60282.1 trypomastigote small surface antigen [Trypanosoma cruzi]	BR	PO	NGGSTSSTPPGTDKK	8	22	15	1933.53	2781.87
>AFF60282.1 trypomastigote small surface antigen [Trypanosoma cruzi]	BR	PO	GGSTSSTPPGTDKKT	9	23	15	4904.82	8096.27
>AFF60282.1 trypomastigote small surface antigen [Trypanosoma cruzi]	BR	PO	GSTSSTPPGTDKKTA	10	24	15	10291.95	15108.46
>AFF60282.1 trypomastigote small surface antigen [Trypanosoma cruzi]	BR	PO	STSSTPPGTDKKTAA	11	25	15	5210.8	8629.91
>AFF60282.1 trypomastigote small surface antigen [Trypanosoma cruzi]	BR	PO	TSSTPPGTDKKTAAG	12	26	15	4324.57	7211.58
>AFF60282.1 trypomastigote small surface antigen [Trypanosoma cruzi]	BR	PO	SSTPPGTDKKTAAGG	13	27	15	4220.44	6899.39
>AFF60282.1 trypomastigote small surface antigen [Trypanosoma cruzi]	BR	PO	STPPGTDKKTAAGGT	14	28	15	1953.74	2820.75
>AFF60282.1 trypomastigote small surface antigen [Trypanosoma cruzi]	BR	PO	TPPGTDKKTAAGGTP	15	29	15	2374.42	3601.07
>AFF60282.1 trypomastigote small surface antigen [Trypanosoma cruzi]	BR	PO	PPGTDKKTAAGGTPS	16	30	15	1204.18	1530.09
>AFF60282.1 trypomastigote small surface antigen [Trypanosoma cruzi]	BR	PO	PGTDKKTAAGGTPSP	17	31	15	11147.92	16232.77
>AFF60282.1 trypomastigote small surface antigen [Trypanosoma cruzi]	BR	PO	GTDKKTAAGGTPSPS	18	32	15	213.48	181.32
>AFF60282.1 trypomastigote small surface antigen [Trypanosoma cruzi]	BR	PO	TDKKTAAGGTPSPSG	19	33	15	214.78	182.68
>AFF60282.1 trypomastigote small surface antigen [Trypanosoma cruzi]	BR	PO	DKKTAAGGTPSPSGA	20	34	15	397.87	359.76
>AFF60282.1 trypomastigote small surface antigen [Trypanosoma cruzi]	BR	PO	KKTAAGGTPSPSGAS	21	35	15	371.14	325.86
>AFF60282.1 trypomastigote small surface antigen [Trypanosoma cruzi]	BR	PO	KTAAGGTPSPSGASS	22	36	15	283.91	239.7
>AFF60282.1 trypomastigote small surface antigen [Trypanosoma cruzi]	BR	PO	TAAGGTPSPSGASSG	23	37	15	367.52	319.44
>AFF60282.1 trypomastigote small surface antigen [Trypanosoma cruzi]	BR	PO	AAGGTPSPSGASSGE	24	38	15	2116.95	3129.58
>AFF60282.1 trypomastigote small surface antigen [Trypanosoma cruzi]	BR	PO	AGGTPSPSGASSGEA	25	39	15	2461.69	3784.76
>AFF60282.1 trypomastigote small surface antigen [Trypanosoma cruzi]	BR	PO	GGTPSPSGASSGEAE	26	40	15	3545.35	5849.58
>AFF60282.1 trypomastigote small surface antigen [Trypanosoma cruzi]	BR	PO	GTPSPSGASSGEAEA	27	41	15	2712.85	4257.32
>AFF60282.1 trypomastigote small surface antigen [Trypanosoma cruzi]	BR	PO	TPSPSGASSGEAEAS	28	42	15	2670.82	4175.12
>AFF60282.1 trypomastigote small surface antigen [Trypanosoma cruzi]	BR	PO	PSPSGASSGEAEASS	29	43	15	1901.82	2724.51
>AFF60282.1 trypomastigote small surface antigen [Trypanosoma cruzi]	BR	PO	SPSGASSGEAEASSN	30	44	15	1122.11	1379.69
>AFF60282.1 trypomastigote small surface antigen [Trypanosoma cruzi]	BR	PO	PSGASSGEAEASSNK	31	45	15	2424.77	3700.24
>AFF60282.1 trypomastigote small surface antigen [Trypanosoma cruzi]	BR	PO	SGASSGEAEASSNKN	32	46	15	2602.92	4033.22
>AFF60282.1 trypomastigote small surface antigen [Trypanosoma cruzi]	BR	NE	LSACTTANGGSTSST	1	15	15	183.26	231.14
>AFF60282.1 trypomastigote small surface antigen [Trypanosoma cruzi]	BR	NE	SACTTANGGSTSSTP	2	16	15	207.08	266.83
>AFF60282.1 trypomastigote small surface antigen [Trypanosoma cruzi]	BR	NE	CTTANGGSTSSTPPG	4	18	15	523.2	937.23
>AFF60282.1 trypomastigote small surface antigen [Trypanosoma cruzi]	BR	NE	TTANGGSTSSTPPGT	5	19	15	192.02	242.67
>AFF60282.1 trypomastigote small surface antigen [Trypanosoma cruzi]	BR	NE	TANGGSTSSTPPGTD	6	20	15	136.95	163.17
>AFF60282.1 trypomastigote small surface antigen [Trypanosoma cruzi]	BR	NE	ANGGSTSSTPPGTDK	7	21	15	230.54	310.91
>AFF60282.1 trypomastigote small surface antigen [Trypanosoma cruzi]	BR	NE	NGGSTSSTPPGTDKK	8	22	15	111.06	123.77
>AFF60282.1 trypomastigote small surface antigen [Trypanosoma cruzi]	BR	NE	GGSTSSTPPGTDKKT	9	23	15	100.89	111.57
>AFF60282.1 trypomastigote small surface antigen [Trypanosoma cruzi]	BR	NE	GSTSSTPPGTDKKTA	10	24	15	137.72	160.08
>AFF60282.1 trypomastigote small surface antigen [Trypanosoma cruzi]	BR	NE	STSSTPPGTDKKTAA	11	25	15	179.12	220.67
>AFF60282.1 trypomastigote small surface antigen [Trypanosoma cruzi]	BR	NE	TSSTPPGTDKKTAAG	12	26	15	113.01	127.02
>AFF60282.1 trypomastigote small surface antigen [Trypanosoma cruzi]	BR	NE	SSTPPGTDKKTAAGG	13	27	15	117.62	134.28
>AFF60282.1 trypomastigote small surface antigen [Trypanosoma cruzi]	BR	NE	STPPGTDKKTAAGGT	14	28	15	871.67	1695.13
>AFF60282.1 trypomastigote small surface antigen [Trypanosoma cruzi]	BR	NE	TPPGTDKKTAAGGTP	15	29	15	384.61	626.22
>AFF60282.1 trypomastigote small surface antigen [Trypanosoma cruzi]	BR	NE	PPGTDKKTAAGGTPS	16	30	15	423.97	719.64
>AFF60282.1 trypomastigote small surface antigen [Trypanosoma cruzi]	BR	NE	PGTDKKTAAGGTPSP	17	31	15	586.66	1049.68
>AFF60282.1 trypomastigote small surface antigen [Trypanosoma cruzi]	BR	NE	GTDKKTAAGGTPSPS	18	32	15	394.46	660.82
>AFF60282.1 trypomastigote small surface antigen [Trypanosoma cruzi]	BR	NE	TDKKTAAGGTPSPSG	19	33	15	722.29	1370.28
>AFF60282.1 trypomastigote small surface antigen [Trypanosoma cruzi]	BR	NE	DKKTAAGGTPSPSGA	20	34	15	674.97	1250.03
>AFF60282.1 trypomastigote small surface antigen [Trypanosoma cruzi]	BR	NE	KKTAAGGTPSPSGAS	21	35	15	251.16	356.71
>AFF60282.1 trypomastigote small surface antigen [Trypanosoma cruzi]	BR	NE	KTAAGGTPSPSGASS	22	36	15	409.34	648.83
>AFF60282.1 trypomastigote small surface antigen [Trypanosoma cruzi]	BR	NE	TAAGGTPSPSGASSG	23	37	15	247.34	328.32
>AFF60282.1 trypomastigote small surface antigen [Trypanosoma cruzi]	BR	NE	AAGGTPSPSGASSGE	24	38	15	122.2	142.08
>AFF60282.1 trypomastigote small surface antigen [Trypanosoma cruzi]	BR	NE	AGGTPSPSGASSGEA	25	39	15	143.88	170.86
>AFF60282.1 trypomastigote small surface antigen [Trypanosoma cruzi]	BR	NE	GGTPSPSGASSGEAE	26	40	15	138.3	162.12
>AFF60282.1 trypomastigote small surface antigen [Trypanosoma cruzi]	BR	NE	GTPSPSGASSGEAEA	27	41	15	109.53	125.38
>AFF60282.1 trypomastigote small surface antigen [Trypanosoma cruzi]	BR	NE	TPSPSGASSGEAEAS	28	42	15	105.86	120.11
>AFF60282.1 trypomastigote small surface antigen [Trypanosoma cruzi]	BR	NE	PSPSGASSGEAEASS	29	43	15	109.49	125.24
>AFF60282.1 trypomastigote small surface antigen [Trypanosoma cruzi]	BR	NE	SPSGASSGEAEASSN	30	44	15	109.52	124.78
>AFF60282.1 trypomastigote small surface antigen [Trypanosoma cruzi]	BR	NE	PSGASSGEAEASSNK	31	45	15	151.7	182.73
>AFF60282.1 trypomastigote small surface antigen [Trypanosoma cruzi]	BR	NE	SGASSGEAEASSNKN	32	46	15	98.08	110.03
>AFF60282.1 trypomastigote small surface antigen [Trypanosoma cruzi]	CO	PO	LSACTTANGGSTSST	1	15	15	122.55	226.44
>AFF60282.1 trypomastigote small surface antigen [Trypanosoma cruzi]	CO	PO	SACTTANGGSTSSTP	2	16	15	250.66	473.08
>AFF60282.1 trypomastigote small surface antigen [Trypanosoma cruzi]	CO	PO	CTTANGGSTSSTPPG	4	18	15	155.62	270.3
>AFF60282.1 trypomastigote small surface antigen [Trypanosoma cruzi]	CO	PO	TTANGGSTSSTPPGT	5	19	15	87.34	154.62
>AFF60282.1 trypomastigote small surface antigen [Trypanosoma cruzi]	CO	PO	TANGGSTSSTPPGTD	6	20	15	77.33	137.12
>AFF60282.1 trypomastigote small surface antigen [Trypanosoma cruzi]	CO	PO	ANGGSTSSTPPGTDK	7	21	15	3283.01	5128.8
>AFF60282.1 trypomastigote small surface antigen [Trypanosoma cruzi]	CO	PO	NGGSTSSTPPGTDKK	8	22	15	8536.08	12638.91
>AFF60282.1 trypomastigote small surface antigen [Trypanosoma cruzi]	CO	PO	GGSTSSTPPGTDKKT	9	23	15	4656.87	5408.74
>AFF60282.1 trypomastigote small surface antigen [Trypanosoma cruzi]	CO	PO	GSTSSTPPGTDKKTA	10	24	15	5598.6	6969.18
>AFF60282.1 trypomastigote small surface antigen [Trypanosoma cruzi]	CO	PO	STSSTPPGTDKKTAA	11	25	15	11551.99	16583.7
>AFF60282.1 trypomastigote small surface antigen [Trypanosoma cruzi]	CO	PO	TSSTPPGTDKKTAAG	12	26	15	11603.31	16909.43
>AFF60282.1 trypomastigote small surface antigen [Trypanosoma cruzi]	CO	PO	SSTPPGTDKKTAAGG	13	27	15	10056.29	13205.18
>AFF60282.1 trypomastigote small surface antigen [Trypanosoma cruzi]	CO	PO	STPPGTDKKTAAGGT	14	28	15	14533.31	21009.71
>AFF60282.1 trypomastigote small surface antigen [Trypanosoma cruzi]	CO	PO	TPPGTDKKTAAGGTP	15	29	15	18208.71	25247.71
>AFF60282.1 trypomastigote small surface antigen [Trypanosoma cruzi]	CO	PO	PPGTDKKTAAGGTPS	16	30	15	22777.88	30065.02
>AFF60282.1 trypomastigote small surface antigen [Trypanosoma cruzi]	CO	PO	PGTDKKTAAGGTPSP	17	31	15	38657.71	45880.87
>AFF60282.1 trypomastigote small surface antigen [Trypanosoma cruzi]	CO	PO	GTDKKTAAGGTPSPS	18	32	15	7428.92	10245.78
>AFF60282.1 trypomastigote small surface antigen [Trypanosoma cruzi]	CO	PO	TDKKTAAGGTPSPSG	19	33	15	7658.12	10590.81
>AFF60282.1 trypomastigote small surface antigen [Trypanosoma cruzi]	CO	PO	DKKTAAGGTPSPSGA	20	34	15	7321.19	9851.56
>AFF60282.1 trypomastigote small surface antigen [Trypanosoma cruzi]	CO	PO	KKTAAGGTPSPSGAS	21	35	15	3534.47	4254.06
>AFF60282.1 trypomastigote small surface antigen [Trypanosoma cruzi]	CO	PO	KTAAGGTPSPSGASS	22	36	15	6059.23	8493.7
>AFF60282.1 trypomastigote small surface antigen [Trypanosoma cruzi]	CO	PO	TAAGGTPSPSGASSG	23	37	15	153.24	269.12
>AFF60282.1 trypomastigote small surface antigen [Trypanosoma cruzi]	CO	PO	AAGGTPSPSGASSGE	24	38	15	652.43	1009.1
>AFF60282.1 trypomastigote small surface antigen [Trypanosoma cruzi]	CO	PO	AGGTPSPSGASSGEA	25	39	15	295.03	440.91
>AFF60282.1 trypomastigote small surface antigen [Trypanosoma cruzi]	CO	PO	GGTPSPSGASSGEAE	26	40	15	107.72	198.84
>AFF60282.1 trypomastigote small surface antigen [Trypanosoma cruzi]	CO	PO	GTPSPSGASSGEAEA	27	41	15	104.13	196.68
>AFF60282.1 trypomastigote small surface antigen [Trypanosoma cruzi]	CO	PO	TPSPSGASSGEAEAS	28	42	15	57.97	89.19
>AFF60282.1 trypomastigote small surface antigen [Trypanosoma cruzi]	CO	PO	PSPSGASSGEAEASS	29	43	15	82.66	145.88
>AFF60282.1 trypomastigote small surface antigen [Trypanosoma cruzi]	CO	PO	SPSGASSGEAEASSN	30	44	15	98.56	183.36
>AFF60282.1 trypomastigote small surface antigen [Trypanosoma cruzi]	CO	PO	PSGASSGEAEASSNK	31	45	15	384.98	580.39
>AFF60282.1 trypomastigote small surface antigen [Trypanosoma cruzi]	CO	PO	SGASSGEAEASSNKN	32	46	15	262.52	438.66
>AFF60282.1 trypomastigote small surface antigen [Trypanosoma cruzi]	CO	NE	LSACTTANGGSTSST	1	15	15	208.5	218.21
>AFF60282.1 trypomastigote small surface antigen [Trypanosoma cruzi]	CO	NE	SACTTANGGSTSSTP	2	16	15	235.95	238.9
>AFF60282.1 trypomastigote small surface antigen [Trypanosoma cruzi]	CO	NE	CTTANGGSTSSTPPG	4	18	15	694.68	674.8
>AFF60282.1 trypomastigote small surface antigen [Trypanosoma cruzi]	CO	NE	TTANGGSTSSTPPGT	5	19	15	309.57	310.38
>AFF60282.1 trypomastigote small surface antigen [Trypanosoma cruzi]	CO	NE	TANGGSTSSTPPGTD	6	20	15	117.18	123.31
>AFF60282.1 trypomastigote small surface antigen [Trypanosoma cruzi]	CO	NE	ANGGSTSSTPPGTDK	7	21	15	257.82	251.77
>AFF60282.1 trypomastigote small surface antigen [Trypanosoma cruzi]	CO	NE	NGGSTSSTPPGTDKK	8	22	15	243.86	267.02
>AFF60282.1 trypomastigote small surface antigen [Trypanosoma cruzi]	CO	NE	GGSTSSTPPGTDKKT	9	23	15	166.57	185.08
>AFF60282.1 trypomastigote small surface antigen [Trypanosoma cruzi]	CO	NE	GSTSSTPPGTDKKTA	10	24	15	186.86	212.23
>AFF60282.1 trypomastigote small surface antigen [Trypanosoma cruzi]	CO	NE	STSSTPPGTDKKTAA	11	25	15	314.44	321.02
>AFF60282.1 trypomastigote small surface antigen [Trypanosoma cruzi]	CO	NE	TSSTPPGTDKKTAAG	12	26	15	194.18	213.5
>AFF60282.1 trypomastigote small surface antigen [Trypanosoma cruzi]	CO	NE	SSTPPGTDKKTAAGG	13	27	15	184.32	202.74
>AFF60282.1 trypomastigote small surface antigen [Trypanosoma cruzi]	CO	NE	STPPGTDKKTAAGGT	14	28	15	179.08	198.62
>AFF60282.1 trypomastigote small surface antigen [Trypanosoma cruzi]	CO	NE	TPPGTDKKTAAGGTP	15	29	15	160.38	184.26
>AFF60282.1 trypomastigote small surface antigen [Trypanosoma cruzi]	CO	NE	PPGTDKKTAAGGTPS	16	30	15	328.7	361.12
>AFF60282.1 trypomastigote small surface antigen [Trypanosoma cruzi]	CO	NE	PGTDKKTAAGGTPSP	17	31	15	246.68	272.52
>AFF60282.1 trypomastigote small surface antigen [Trypanosoma cruzi]	CO	NE	GTDKKTAAGGTPSPS	18	32	15	271.04	298.05
>AFF60282.1 trypomastigote small surface antigen [Trypanosoma cruzi]	CO	NE	TDKKTAAGGTPSPSG	19	33	15	233.82	251.43
>AFF60282.1 trypomastigote small surface antigen [Trypanosoma cruzi]	CO	NE	DKKTAAGGTPSPSGA	20	34	15	213.59	231.16
>AFF60282.1 trypomastigote small surface antigen [Trypanosoma cruzi]	CO	NE	KKTAAGGTPSPSGAS	21	35	15	132.24	146.8
>AFF60282.1 trypomastigote small surface antigen [Trypanosoma cruzi]	CO	NE	KTAAGGTPSPSGASS	22	36	15	116.02	128.62
>AFF60282.1 trypomastigote small surface antigen [Trypanosoma cruzi]	CO	NE	TAAGGTPSPSGASSG	23	37	15	615.54	580.92
>AFF60282.1 trypomastigote small surface antigen [Trypanosoma cruzi]	CO	NE	AAGGTPSPSGASSGE	24	38	15	631.26	565.96
>AFF60282.1 trypomastigote small surface antigen [Trypanosoma cruzi]	CO	NE	AGGTPSPSGASSGEA	25	39	15	185.76	185.78
>AFF60282.1 trypomastigote small surface antigen [Trypanosoma cruzi]	CO	NE	GGTPSPSGASSGEAE	26	40	15	282	275.28
>AFF60282.1 trypomastigote small surface antigen [Trypanosoma cruzi]	CO	NE	GTPSPSGASSGEAEA	27	41	15	114.34	111.32
>AFF60282.1 trypomastigote small surface antigen [Trypanosoma cruzi]	CO	NE	TPSPSGASSGEAEAS	28	42	15	83.26	77.25
>AFF60282.1 trypomastigote small surface antigen [Trypanosoma cruzi]	CO	NE	PSPSGASSGEAEASS	29	43	15	81.42	77.4
>AFF60282.1 trypomastigote small surface antigen [Trypanosoma cruzi]	CO	NE	SPSGASSGEAEASSN	30	44	15	113.77	114.2
>AFF60282.1 trypomastigote small surface antigen [Trypanosoma cruzi]	CO	NE	PSGASSGEAEASSNK	31	45	15	109.1	110.26
>AFF60282.1 trypomastigote small surface antigen [Trypanosoma cruzi]	CO	NE	SGASSGEAEASSNKN	32	46	15	120.29	120.74
>AFF60282.1 trypomastigote small surface antigen [Trypanosoma cruzi]	MX	PO	LSACTTANGGSTSST	1	15	15	134.96	189.54
>AFF60282.1 trypomastigote small surface antigen [Trypanosoma cruzi]	MX	PO	SACTTANGGSTSSTP	2	16	15	183.88	261.5
>AFF60282.1 trypomastigote small surface antigen [Trypanosoma cruzi]	MX	PO	CTTANGGSTSSTPPG	4	18	15	143.84	206.82
>AFF60282.1 trypomastigote small surface antigen [Trypanosoma cruzi]	MX	PO	TTANGGSTSSTPPGT	5	19	15	123.58	176.48
>AFF60282.1 trypomastigote small surface antigen [Trypanosoma cruzi]	MX	PO	TANGGSTSSTPPGTD	6	20	15	162.57	235.36
>AFF60282.1 trypomastigote small surface antigen [Trypanosoma cruzi]	MX	PO	ANGGSTSSTPPGTDK	7	21	15	1376.86	1773.25
>AFF60282.1 trypomastigote small surface antigen [Trypanosoma cruzi]	MX	PO	NGGSTSSTPPGTDKK	8	22	15	2109.01	2705.63
>AFF60282.1 trypomastigote small surface antigen [Trypanosoma cruzi]	MX	PO	GGSTSSTPPGTDKKT	9	23	15	1386.16	1701.91
>AFF60282.1 trypomastigote small surface antigen [Trypanosoma cruzi]	MX	PO	GSTSSTPPGTDKKTA	10	24	15	2200.38	2620.55
>AFF60282.1 trypomastigote small surface antigen [Trypanosoma cruzi]	MX	PO	STSSTPPGTDKKTAA	11	25	15	5636.25	7202.6
>AFF60282.1 trypomastigote small surface antigen [Trypanosoma cruzi]	MX	PO	TSSTPPGTDKKTAAG	12	26	15	4761.52	6095.33
>AFF60282.1 trypomastigote small surface antigen [Trypanosoma cruzi]	MX	PO	SSTPPGTDKKTAAGG	13	27	15	5468.38	6472.14
>AFF60282.1 trypomastigote small surface antigen [Trypanosoma cruzi]	MX	PO	STPPGTDKKTAAGGT	14	28	15	6299.9	8254.9
>AFF60282.1 trypomastigote small surface antigen [Trypanosoma cruzi]	MX	PO	TPPGTDKKTAAGGTP	15	29	15	5302.24	6959.47
>AFF60282.1 trypomastigote small surface antigen [Trypanosoma cruzi]	MX	PO	PPGTDKKTAAGGTPS	16	30	15	18517.88	25620.12
>AFF60282.1 trypomastigote small surface antigen [Trypanosoma cruzi]	MX	PO	PGTDKKTAAGGTPSP	17	31	15	38258.92	45443.38
>AFF60282.1 trypomastigote small surface antigen [Trypanosoma cruzi]	MX	PO	GTDKKTAAGGTPSPS	18	32	15	354.69	485.4
>AFF60282.1 trypomastigote small surface antigen [Trypanosoma cruzi]	MX	PO	TDKKTAAGGTPSPSG	19	33	15	321.62	442.87
>AFF60282.1 trypomastigote small surface antigen [Trypanosoma cruzi]	MX	PO	DKKTAAGGTPSPSGA	20	34	15	367.08	504.18
>AFF60282.1 trypomastigote small surface antigen [Trypanosoma cruzi]	MX	PO	KKTAAGGTPSPSGAS	21	35	15	222.71	315.66
>AFF60282.1 trypomastigote small surface antigen [Trypanosoma cruzi]	MX	PO	KTAAGGTPSPSGASS	22	36	15	2118.42	2810.32
>AFF60282.1 trypomastigote small surface antigen [Trypanosoma cruzi]	MX	PO	TAAGGTPSPSGASSG	23	37	15	740.09	1029.7
>AFF60282.1 trypomastigote small surface antigen [Trypanosoma cruzi]	MX	PO	AAGGTPSPSGASSGE	24	38	15	1626.97	1999.03
>AFF60282.1 trypomastigote small surface antigen [Trypanosoma cruzi]	MX	PO	AGGTPSPSGASSGEA	25	39	15	546.1	746.31
>AFF60282.1 trypomastigote small surface antigen [Trypanosoma cruzi]	MX	PO	GGTPSPSGASSGEAE	26	40	15	828	1111.71
>AFF60282.1 trypomastigote small surface antigen [Trypanosoma cruzi]	MX	PO	GTPSPSGASSGEAEA	27	41	15	358.12	515.26
>AFF60282.1 trypomastigote small surface antigen [Trypanosoma cruzi]	MX	PO	TPSPSGASSGEAEAS	28	42	15	305.14	408.26
>AFF60282.1 trypomastigote small surface antigen [Trypanosoma cruzi]	MX	PO	PSPSGASSGEAEASS	29	43	15	228.76	328.95
>AFF60282.1 trypomastigote small surface antigen [Trypanosoma cruzi]	MX	PO	SPSGASSGEAEASSN	30	44	15	339.94	501.9
>AFF60282.1 trypomastigote small surface antigen [Trypanosoma cruzi]	MX	PO	PSGASSGEAEASSNK	31	45	15	867.22	1236.46
>AFF60282.1 trypomastigote small surface antigen [Trypanosoma cruzi]	MX	PO	SGASSGEAEASSNKN	32	46	15	875.34	1267.86
>AFF60282.1 trypomastigote small surface antigen [Trypanosoma cruzi]	MX	NE	LSACTTANGGSTSST	1	15	15	225.58	182.19
>AFF60282.1 trypomastigote small surface antigen [Trypanosoma cruzi]	MX	NE	SACTTANGGSTSSTP	2	16	15	207.65	175.39
>AFF60282.1 trypomastigote small surface antigen [Trypanosoma cruzi]	MX	NE	CTTANGGSTSSTPPG	4	18	15	251.96	211.61
>AFF60282.1 trypomastigote small surface antigen [Trypanosoma cruzi]	MX	NE	TTANGGSTSSTPPGT	5	19	15	209.52	173.33
>AFF60282.1 trypomastigote small surface antigen [Trypanosoma cruzi]	MX	NE	TANGGSTSSTPPGTD	6	20	15	125.82	105.63
>AFF60282.1 trypomastigote small surface antigen [Trypanosoma cruzi]	MX	NE	ANGGSTSSTPPGTDK	7	21	15	834.16	675.82
>AFF60282.1 trypomastigote small surface antigen [Trypanosoma cruzi]	MX	NE	NGGSTSSTPPGTDKK	8	22	15	1958.11	1686.42
>AFF60282.1 trypomastigote small surface antigen [Trypanosoma cruzi]	MX	NE	GGSTSSTPPGTDKKT	9	23	15	1963.52	1482.16
>AFF60282.1 trypomastigote small surface antigen [Trypanosoma cruzi]	MX	NE	GSTSSTPPGTDKKTA	10	24	15	1142.97	1044.83
>AFF60282.1 trypomastigote small surface antigen [Trypanosoma cruzi]	MX	NE	STSSTPPGTDKKTAA	11	25	15	3530.82	2527
>AFF60282.1 trypomastigote small surface antigen [Trypanosoma cruzi]	MX	NE	TSSTPPGTDKKTAAG	12	26	15	2044.2	1651.19
>AFF60282.1 trypomastigote small surface antigen [Trypanosoma cruzi]	MX	NE	SSTPPGTDKKTAAGG	13	27	15	1157.87	1049.43
>AFF60282.1 trypomastigote small surface antigen [Trypanosoma cruzi]	MX	NE	STPPGTDKKTAAGGT	14	28	15	1263.69	1069.34
>AFF60282.1 trypomastigote small surface antigen [Trypanosoma cruzi]	MX	NE	TPPGTDKKTAAGGTP	15	29	15	1415.9	1258.41
>AFF60282.1 trypomastigote small surface antigen [Trypanosoma cruzi]	MX	NE	PPGTDKKTAAGGTPS	16	30	15	1018.49	938.96
>AFF60282.1 trypomastigote small surface antigen [Trypanosoma cruzi]	MX	NE	PGTDKKTAAGGTPSP	17	31	15	539.95	490.64
>AFF60282.1 trypomastigote small surface antigen [Trypanosoma cruzi]	MX	NE	GTDKKTAAGGTPSPS	18	32	15	167.27	170.95
>AFF60282.1 trypomastigote small surface antigen [Trypanosoma cruzi]	MX	NE	TDKKTAAGGTPSPSG	19	33	15	241.02	232.67
>AFF60282.1 trypomastigote small surface antigen [Trypanosoma cruzi]	MX	NE	DKKTAAGGTPSPSGA	20	34	15	190.34	192.56
>AFF60282.1 trypomastigote small surface antigen [Trypanosoma cruzi]	MX	NE	KKTAAGGTPSPSGAS	21	35	15	88.65	84.21
>AFF60282.1 trypomastigote small surface antigen [Trypanosoma cruzi]	MX	NE	KTAAGGTPSPSGASS	22	36	15	511.9	442.94
>AFF60282.1 trypomastigote small surface antigen [Trypanosoma cruzi]	MX	NE	TAAGGTPSPSGASSG	23	37	15	310.81	261.1
>AFF60282.1 trypomastigote small surface antigen [Trypanosoma cruzi]	MX	NE	AAGGTPSPSGASSGE	24	38	15	133.04	109
>AFF60282.1 trypomastigote small surface antigen [Trypanosoma cruzi]	MX	NE	AGGTPSPSGASSGEA	25	39	15	148.56	127.86
>AFF60282.1 trypomastigote small surface antigen [Trypanosoma cruzi]	MX	NE	GGTPSPSGASSGEAE	26	40	15	131.71	112.05
>AFF60282.1 trypomastigote small surface antigen [Trypanosoma cruzi]	MX	NE	GTPSPSGASSGEAEA	27	41	15	98.88	83.4
>AFF60282.1 trypomastigote small surface antigen [Trypanosoma cruzi]	MX	NE	TPSPSGASSGEAEAS	28	42	15	111.83	92.39
>AFF60282.1 trypomastigote small surface antigen [Trypanosoma cruzi]	MX	NE	PSPSGASSGEAEASS	29	43	15	109.09	92.87
>AFF60282.1 trypomastigote small surface antigen [Trypanosoma cruzi]	MX	NE	SPSGASSGEAEASSN	30	44	15	160.88	129.98
>AFF60282.1 trypomastigote small surface antigen [Trypanosoma cruzi]	MX	NE	PSGASSGEAEASSNK	31	45	15	2818.75	2194.56
>AFF60282.1 trypomastigote small surface antigen [Trypanosoma cruzi]	MX	NE	SGASSGEAEASSNKN	32	46	15	1680.63	1389.47
>AFF60282.1 trypomastigote small surface antigen [Trypanosoma cruzi]	US	PO	LSACTTANGGSTSST	1	15	15	120.71	203.8
>AFF60282.1 trypomastigote small surface antigen [Trypanosoma cruzi]	US	PO	SACTTANGGSTSSTP	2	16	15	179.01	312.04
>AFF60282.1 trypomastigote small surface antigen [Trypanosoma cruzi]	US	PO	CTTANGGSTSSTPPG	4	18	15	144.84	248.38
>AFF60282.1 trypomastigote small surface antigen [Trypanosoma cruzi]	US	PO	TTANGGSTSSTPPGT	5	19	15	90.62	147.45
>AFF60282.1 trypomastigote small surface antigen [Trypanosoma cruzi]	US	PO	TANGGSTSSTPPGTD	6	20	15	95.86	158.05
>AFF60282.1 trypomastigote small surface antigen [Trypanosoma cruzi]	US	PO	ANGGSTSSTPPGTDK	7	21	15	8036.63	9056.76
>AFF60282.1 trypomastigote small surface antigen [Trypanosoma cruzi]	US	PO	NGGSTSSTPPGTDKK	8	22	15	16019.56	15543.73
>AFF60282.1 trypomastigote small surface antigen [Trypanosoma cruzi]	US	PO	GGSTSSTPPGTDKKT	9	23	15	15418.33	15053.47
>AFF60282.1 trypomastigote small surface antigen [Trypanosoma cruzi]	US	PO	GSTSSTPPGTDKKTA	10	24	15	22103.24	20451.31
>AFF60282.1 trypomastigote small surface antigen [Trypanosoma cruzi]	US	PO	STSSTPPGTDKKTAA	11	25	15	13642.48	13636.83
>AFF60282.1 trypomastigote small surface antigen [Trypanosoma cruzi]	US	PO	TSSTPPGTDKKTAAG	12	26	15	13345.84	13382.97
>AFF60282.1 trypomastigote small surface antigen [Trypanosoma cruzi]	US	PO	SSTPPGTDKKTAAGG	13	27	15	23938.82	21954.46
>AFF60282.1 trypomastigote small surface antigen [Trypanosoma cruzi]	US	PO	STPPGTDKKTAAGGT	14	28	15	31439.89	28721.78
>AFF60282.1 trypomastigote small surface antigen [Trypanosoma cruzi]	US	PO	TPPGTDKKTAAGGTP	15	29	15	5893.87	6978.77
>AFF60282.1 trypomastigote small surface antigen [Trypanosoma cruzi]	US	PO	PPGTDKKTAAGGTPS	16	30	15	11480.83	11889.95
>AFF60282.1 trypomastigote small surface antigen [Trypanosoma cruzi]	US	PO	PGTDKKTAAGGTPSP	17	31	15	32420.6	29933.74
>AFF60282.1 trypomastigote small surface antigen [Trypanosoma cruzi]	US	PO	GTDKKTAAGGTPSPS	18	32	15	1199.33	1873.31
>AFF60282.1 trypomastigote small surface antigen [Trypanosoma cruzi]	US	PO	TDKKTAAGGTPSPSG	19	33	15	1011.45	1611.62
>AFF60282.1 trypomastigote small surface antigen [Trypanosoma cruzi]	US	PO	DKKTAAGGTPSPSGA	20	34	15	1126.59	1772.7
>AFF60282.1 trypomastigote small surface antigen [Trypanosoma cruzi]	US	PO	KKTAAGGTPSPSGAS	21	35	15	1140.91	1793.49
>AFF60282.1 trypomastigote small surface antigen [Trypanosoma cruzi]	US	PO	KTAAGGTPSPSGASS	22	36	15	770.92	1267.71
>AFF60282.1 trypomastigote small surface antigen [Trypanosoma cruzi]	US	PO	TAAGGTPSPSGASSG	23	37	15	102.1	169.62
>AFF60282.1 trypomastigote small surface antigen [Trypanosoma cruzi]	US	PO	AAGGTPSPSGASSGE	24	38	15	152.3	262.18
>AFF60282.1 trypomastigote small surface antigen [Trypanosoma cruzi]	US	PO	AGGTPSPSGASSGEA	25	39	15	117.04	197.05
>AFF60282.1 trypomastigote small surface antigen [Trypanosoma cruzi]	US	PO	GGTPSPSGASSGEAE	26	40	15	137.8	235.32
>AFF60282.1 trypomastigote small surface antigen [Trypanosoma cruzi]	US	PO	GTPSPSGASSGEAEA	27	41	15	113.72	190.95
>AFF60282.1 trypomastigote small surface antigen [Trypanosoma cruzi]	US	PO	TPSPSGASSGEAEAS	28	42	15	86.13	138.52
>AFF60282.1 trypomastigote small surface antigen [Trypanosoma cruzi]	US	PO	PSPSGASSGEAEASS	29	43	15	72.65	112.4
>AFF60282.1 trypomastigote small surface antigen [Trypanosoma cruzi]	US	PO	SPSGASSGEAEASSN	30	44	15	917.34	1479.53
>AFF60282.1 trypomastigote small surface antigen [Trypanosoma cruzi]	US	PO	PSGASSGEAEASSNK	31	45	15	1322.73	2041.59
>AFF60282.1 trypomastigote small surface antigen [Trypanosoma cruzi]	US	PO	SGASSGEAEASSNKN	32	46	15	879.19	1424.21
>AFF60282.1 trypomastigote small surface antigen [Trypanosoma cruzi]	US	NE	LSACTTANGGSTSST	1	15	15	84.25	112.64
>AFF60282.1 trypomastigote small surface antigen [Trypanosoma cruzi]	US	NE	SACTTANGGSTSSTP	2	16	15	97.09	130.74
>AFF60282.1 trypomastigote small surface antigen [Trypanosoma cruzi]	US	NE	CTTANGGSTSSTPPG	4	18	15	152.39	200.3
>AFF60282.1 trypomastigote small surface antigen [Trypanosoma cruzi]	US	NE	TTANGGSTSSTPPGT	5	19	15	74.14	97.67
>AFF60282.1 trypomastigote small surface antigen [Trypanosoma cruzi]	US	NE	TANGGSTSSTPPGTD	6	20	15	72.25	95.1
>AFF60282.1 trypomastigote small surface antigen [Trypanosoma cruzi]	US	NE	ANGGSTSSTPPGTDK	7	21	15	243.04	303.86
>AFF60282.1 trypomastigote small surface antigen [Trypanosoma cruzi]	US	NE	NGGSTSSTPPGTDKK	8	22	15	212.03	269.9
>AFF60282.1 trypomastigote small surface antigen [Trypanosoma cruzi]	US	NE	GGSTSSTPPGTDKKT	9	23	15	205.92	261.79
>AFF60282.1 trypomastigote small surface antigen [Trypanosoma cruzi]	US	NE	GSTSSTPPGTDKKTA	10	24	15	235.8	293.24
>AFF60282.1 trypomastigote small surface antigen [Trypanosoma cruzi]	US	NE	STSSTPPGTDKKTAA	11	25	15	486.58	562.19
>AFF60282.1 trypomastigote small surface antigen [Trypanosoma cruzi]	US	NE	TSSTPPGTDKKTAAG	12	26	15	215.33	273.48
>AFF60282.1 trypomastigote small surface antigen [Trypanosoma cruzi]	US	NE	SSTPPGTDKKTAAGG	13	27	15	339.37	403.18
>AFF60282.1 trypomastigote small surface antigen [Trypanosoma cruzi]	US	NE	STPPGTDKKTAAGGT	14	28	15	135.54	180.54
>AFF60282.1 trypomastigote small surface antigen [Trypanosoma cruzi]	US	NE	TPPGTDKKTAAGGTP	15	29	15	153.67	201.43
>AFF60282.1 trypomastigote small surface antigen [Trypanosoma cruzi]	US	NE	PPGTDKKTAAGGTPS	16	30	15	350.04	418.2
>AFF60282.1 trypomastigote small surface antigen [Trypanosoma cruzi]	US	NE	PGTDKKTAAGGTPSP	17	31	15	132.36	176.76
>AFF60282.1 trypomastigote small surface antigen [Trypanosoma cruzi]	US	NE	GTDKKTAAGGTPSPS	18	32	15	93.06	125.06
>AFF60282.1 trypomastigote small surface antigen [Trypanosoma cruzi]	US	NE	TDKKTAAGGTPSPSG	19	33	15	142.01	188.83
>AFF60282.1 trypomastigote small surface antigen [Trypanosoma cruzi]	US	NE	DKKTAAGGTPSPSGA	20	34	15	163.85	215.16
>AFF60282.1 trypomastigote small surface antigen [Trypanosoma cruzi]	US	NE	KKTAAGGTPSPSGAS	21	35	15	187.05	237.68
>AFF60282.1 trypomastigote small surface antigen [Trypanosoma cruzi]	US	NE	KTAAGGTPSPSGASS	22	36	15	189.27	243.09
>AFF60282.1 trypomastigote small surface antigen [Trypanosoma cruzi]	US	NE	TAAGGTPSPSGASSG	23	37	15	562.88	637.07
>AFF60282.1 trypomastigote small surface antigen [Trypanosoma cruzi]	US	NE	AAGGTPSPSGASSGE	24	38	15	242.3	302.55
>AFF60282.1 trypomastigote small surface antigen [Trypanosoma cruzi]	US	NE	AGGTPSPSGASSGEA	25	39	15	231.27	289.3
>AFF60282.1 trypomastigote small surface antigen [Trypanosoma cruzi]	US	NE	GGTPSPSGASSGEAE	26	40	15	189.21	244.28
>AFF60282.1 trypomastigote small surface antigen [Trypanosoma cruzi]	US	NE	GTPSPSGASSGEAEA	27	41	15	113.41	152.4
>AFF60282.1 trypomastigote small surface antigen [Trypanosoma cruzi]	US	NE	TPSPSGASSGEAEAS	28	42	15	218.72	275.31
>AFF60282.1 trypomastigote small surface antigen [Trypanosoma cruzi]	US	NE	PSPSGASSGEAEASS	29	43	15	118.78	158.99
>AFF60282.1 trypomastigote small surface antigen [Trypanosoma cruzi]	US	NE	SPSGASSGEAEASSN	30	44	15	68.15	88.74
>AFF60282.1 trypomastigote small surface antigen [Trypanosoma cruzi]	US	NE	PSGASSGEAEASSNK	31	45	15	1572.01	1778.6
>AFF60282.1 trypomastigote small surface antigen [Trypanosoma cruzi]	US	NE	SGASSGEAEASSNKN	32	46	15	785.79	877.77
>IKDKAAEAQPgi|262340685|gb|ACY54509.1| trypomastigote small surface antigen, partial [Trypanosoma cruzi]|variants_generated	AR	PO	TISTPPSGKDKKAAA	1	15	15	20881.43	21289.32
>IKDKAAEAQPgi|262340685|gb|ACY54509.1| trypomastigote small surface antigen, partial [Trypanosoma cruzi]|variants_generated	AR	PO	ISTPPSGKDKKAAAG	2	16	15	9206.02	7366.02
>IKDKAAEAQPgi|262340685|gb|ACY54509.1| trypomastigote small surface antigen, partial [Trypanosoma cruzi]|variants_generated	AR	NE	TISTPPSGKDKKAAA	1	15	15	375.65	301.82
>IKDKAAEAQPgi|262340685|gb|ACY54509.1| trypomastigote small surface antigen, partial [Trypanosoma cruzi]|variants_generated	AR	NE	ISTPPSGKDKKAAAG	2	16	15	173.32	160.04
>IKDKAAEAQPgi|262340685|gb|ACY54509.1| trypomastigote small surface antigen, partial [Trypanosoma cruzi]|variants_generated	BO	PO	TISTPPSGKDKKAAA	1	15	15	816.6	433.26
>IKDKAAEAQPgi|262340685|gb|ACY54509.1| trypomastigote small surface antigen, partial [Trypanosoma cruzi]|variants_generated	BO	PO	ISTPPSGKDKKAAAG	2	16	15	576.75	303.06
>IKDKAAEAQPgi|262340685|gb|ACY54509.1| trypomastigote small surface antigen, partial [Trypanosoma cruzi]|variants_generated	BO	NE	TISTPPSGKDKKAAA	1	15	15	221.26	270.34
>IKDKAAEAQPgi|262340685|gb|ACY54509.1| trypomastigote small surface antigen, partial [Trypanosoma cruzi]|variants_generated	BO	NE	ISTPPSGKDKKAAAG	2	16	15	217.61	261.75
>IKDKAAEAQPgi|262340685|gb|ACY54509.1| trypomastigote small surface antigen, partial [Trypanosoma cruzi]|variants_generated	BR	PO	TISTPPSGKDKKAAA	1	15	15	716.07	759.55
>IKDKAAEAQPgi|262340685|gb|ACY54509.1| trypomastigote small surface antigen, partial [Trypanosoma cruzi]|variants_generated	BR	PO	ISTPPSGKDKKAAAG	2	16	15	660.12	681.8
>IKDKAAEAQPgi|262340685|gb|ACY54509.1| trypomastigote small surface antigen, partial [Trypanosoma cruzi]|variants_generated	BR	NE	TISTPPSGKDKKAAA	1	15	15	110.87	124.36
>IKDKAAEAQPgi|262340685|gb|ACY54509.1| trypomastigote small surface antigen, partial [Trypanosoma cruzi]|variants_generated	BR	NE	ISTPPSGKDKKAAAG	2	16	15	100.34	111.9
>IKDKAAEAQPgi|262340685|gb|ACY54509.1| trypomastigote small surface antigen, partial [Trypanosoma cruzi]|variants_generated	CO	PO	TISTPPSGKDKKAAA	1	15	15	207.57	384.26
>IKDKAAEAQPgi|262340685|gb|ACY54509.1| trypomastigote small surface antigen, partial [Trypanosoma cruzi]|variants_generated	CO	PO	ISTPPSGKDKKAAAG	2	16	15	211.43	377.36
>IKDKAAEAQPgi|262340685|gb|ACY54509.1| trypomastigote small surface antigen, partial [Trypanosoma cruzi]|variants_generated	CO	NE	TISTPPSGKDKKAAA	1	15	15	125.92	138.68
>IKDKAAEAQPgi|262340685|gb|ACY54509.1| trypomastigote small surface antigen, partial [Trypanosoma cruzi]|variants_generated	CO	NE	ISTPPSGKDKKAAAG	2	16	15	128.82	143.57
>IKDKAAEAQPgi|262340685|gb|ACY54509.1| trypomastigote small surface antigen, partial [Trypanosoma cruzi]|variants_generated	MX	PO	TISTPPSGKDKKAAA	1	15	15	37249.26	44325.76
>IKDKAAEAQPgi|262340685|gb|ACY54509.1| trypomastigote small surface antigen, partial [Trypanosoma cruzi]|variants_generated	MX	PO	ISTPPSGKDKKAAAG	2	16	15	24513.53	29897.42
>IKDKAAEAQPgi|262340685|gb|ACY54509.1| trypomastigote small surface antigen, partial [Trypanosoma cruzi]|variants_generated	MX	NE	TISTPPSGKDKKAAA	1	15	15	92.49	88.97
>IKDKAAEAQPgi|262340685|gb|ACY54509.1| trypomastigote small surface antigen, partial [Trypanosoma cruzi]|variants_generated	MX	NE	ISTPPSGKDKKAAAG	2	16	15	107.73	104.9
>IKDKAAEAQPgi|262340685|gb|ACY54509.1| trypomastigote small surface antigen, partial [Trypanosoma cruzi]|variants_generated	US	PO	TISTPPSGKDKKAAA	1	15	15	355.88	620.66
>IKDKAAEAQPgi|262340685|gb|ACY54509.1| trypomastigote small surface antigen, partial [Trypanosoma cruzi]|variants_generated	US	PO	ISTPPSGKDKKAAAG	2	16	15	365.04	635.78
>IKDKAAEAQPgi|262340685|gb|ACY54509.1| trypomastigote small surface antigen, partial [Trypanosoma cruzi]|variants_generated	US	NE	TISTPPSGKDKKAAA	1	15	15	150.55	198.32
>IKDKAAEAQPgi|262340685|gb|ACY54509.1| trypomastigote small surface antigen, partial [Trypanosoma cruzi]|variants_generated	US	NE	ISTPPSGKDKKAAAG	2	16	15	90.24	121
>IKDKATEAQPgi|262340685|gb|ACY54509.1| trypomastigote small surface antigen, partial [Trypanosoma cruzi]|variants_generated	AR	PO	TISTPPSGKDKKAAT	1	15	15	20142.42	20587.7
>IKDKATEAQPgi|262340685|gb|ACY54509.1| trypomastigote small surface antigen, partial [Trypanosoma cruzi]|variants_generated	AR	PO	ISTPPSGKDKKAATG	2	16	15	18091.8	18426.67
>IKDKATEAQPgi|262340685|gb|ACY54509.1| trypomastigote small surface antigen, partial [Trypanosoma cruzi]|variants_generated	AR	NE	TISTPPSGKDKKAAT	1	15	15	181.62	166.62
>IKDKATEAQPgi|262340685|gb|ACY54509.1| trypomastigote small surface antigen, partial [Trypanosoma cruzi]|variants_generated	AR	NE	ISTPPSGKDKKAATG	2	16	15	127.12	122.55
>IKDKATEAQPgi|262340685|gb|ACY54509.1| trypomastigote small surface antigen, partial [Trypanosoma cruzi]|variants_generated	BO	PO	TISTPPSGKDKKAAT	1	15	15	1114.42	593.45
>IKDKATEAQPgi|262340685|gb|ACY54509.1| trypomastigote small surface antigen, partial [Trypanosoma cruzi]|variants_generated	BO	PO	ISTPPSGKDKKAATG	2	16	15	577.86	303.44
>IKDKATEAQPgi|262340685|gb|ACY54509.1| trypomastigote small surface antigen, partial [Trypanosoma cruzi]|variants_generated	BO	NE	TISTPPSGKDKKAAT	1	15	15	302	370.93
>IKDKATEAQPgi|262340685|gb|ACY54509.1| trypomastigote small surface antigen, partial [Trypanosoma cruzi]|variants_generated	BO	NE	ISTPPSGKDKKAATG	2	16	15	268.8	324.3
>IKDKATEAQPgi|262340685|gb|ACY54509.1| trypomastigote small surface antigen, partial [Trypanosoma cruzi]|variants_generated	BR	PO	TISTPPSGKDKKAAT	1	15	15	676.76	703.84
>IKDKATEAQPgi|262340685|gb|ACY54509.1| trypomastigote small surface antigen, partial [Trypanosoma cruzi]|variants_generated	BR	PO	ISTPPSGKDKKAATG	2	16	15	592.59	589.34
>IKDKATEAQPgi|262340685|gb|ACY54509.1| trypomastigote small surface antigen, partial [Trypanosoma cruzi]|variants_generated	BR	NE	TISTPPSGKDKKAAT	1	15	15	107.46	120.97
>IKDKATEAQPgi|262340685|gb|ACY54509.1| trypomastigote small surface antigen, partial [Trypanosoma cruzi]|variants_generated	BR	NE	ISTPPSGKDKKAATG	2	16	15	97.03	106.87
>IKDKATEAQPgi|262340685|gb|ACY54509.1| trypomastigote small surface antigen, partial [Trypanosoma cruzi]|variants_generated	CO	PO	TISTPPSGKDKKAAT	1	15	15	153.76	256.44
>IKDKATEAQPgi|262340685|gb|ACY54509.1| trypomastigote small surface antigen, partial [Trypanosoma cruzi]|variants_generated	CO	PO	ISTPPSGKDKKAATG	2	16	15	121.62	217.66
>IKDKATEAQPgi|262340685|gb|ACY54509.1| trypomastigote small surface antigen, partial [Trypanosoma cruzi]|variants_generated	CO	NE	TISTPPSGKDKKAAT	1	15	15	134.65	151.7
>IKDKATEAQPgi|262340685|gb|ACY54509.1| trypomastigote small surface antigen, partial [Trypanosoma cruzi]|variants_generated	CO	NE	ISTPPSGKDKKAATG	2	16	15	138.12	153.42
>IKDKATEAQPgi|262340685|gb|ACY54509.1| trypomastigote small surface antigen, partial [Trypanosoma cruzi]|variants_generated	MX	PO	TISTPPSGKDKKAAT	1	15	15	35700.65	43044.1
>IKDKATEAQPgi|262340685|gb|ACY54509.1| trypomastigote small surface antigen, partial [Trypanosoma cruzi]|variants_generated	MX	PO	ISTPPSGKDKKAATG	2	16	15	35502.2	42730.68
>IKDKATEAQPgi|262340685|gb|ACY54509.1| trypomastigote small surface antigen, partial [Trypanosoma cruzi]|variants_generated	MX	NE	TISTPPSGKDKKAAT	1	15	15	103.82	99.02
>IKDKATEAQPgi|262340685|gb|ACY54509.1| trypomastigote small surface antigen, partial [Trypanosoma cruzi]|variants_generated	MX	NE	ISTPPSGKDKKAATG	2	16	15	97.94	95.41
>IKDKATEAQPgi|262340685|gb|ACY54509.1| trypomastigote small surface antigen, partial [Trypanosoma cruzi]|variants_generated	US	PO	TISTPPSGKDKKAAT	1	15	15	287.42	505.32
>IKDKATEAQPgi|262340685|gb|ACY54509.1| trypomastigote small surface antigen, partial [Trypanosoma cruzi]|variants_generated	US	PO	ISTPPSGKDKKAATG	2	16	15	255.69	450.29
>IKDKATEAQPgi|262340685|gb|ACY54509.1| trypomastigote small surface antigen, partial [Trypanosoma cruzi]|variants_generated	US	NE	TISTPPSGKDKKAAT	1	15	15	89.62	120.15
>IKDKATEAQPgi|262340685|gb|ACY54509.1| trypomastigote small surface antigen, partial [Trypanosoma cruzi]|variants_generated	US	NE	ISTPPSGKDKKAATG	2	16	15	84.03	112.22
>IKDKPAEAQPgi|262340685|gb|ACY54509.1| trypomastigote small surface antigen, partial [Trypanosoma cruzi]|variants_generated	AR	PO	TISTPPSGKDKKPAA	1	15	15	24562.58	24910.15
>IKDKPAEAQPgi|262340685|gb|ACY54509.1| trypomastigote small surface antigen, partial [Trypanosoma cruzi]|variants_generated	AR	PO	ISTPPSGKDKKPAAG	2	16	15	18189.44	17419.47
>IKDKPAEAQPgi|262340685|gb|ACY54509.1| trypomastigote small surface antigen, partial [Trypanosoma cruzi]|variants_generated	AR	NE	TISTPPSGKDKKPAA	1	15	15	642.16	468.74
>IKDKPAEAQPgi|262340685|gb|ACY54509.1| trypomastigote small surface antigen, partial [Trypanosoma cruzi]|variants_generated	AR	NE	ISTPPSGKDKKPAAG	2	16	15	320.63	266.87
>IKDKPAEAQPgi|262340685|gb|ACY54509.1| trypomastigote small surface antigen, partial [Trypanosoma cruzi]|variants_generated	BO	PO	TISTPPSGKDKKPAA	1	15	15	1578.5	827.14
>IKDKPAEAQPgi|262340685|gb|ACY54509.1| trypomastigote small surface antigen, partial [Trypanosoma cruzi]|variants_generated	BO	PO	ISTPPSGKDKKPAAG	2	16	15	8033.17	4168.24
>IKDKPAEAQPgi|262340685|gb|ACY54509.1| trypomastigote small surface antigen, partial [Trypanosoma cruzi]|variants_generated	BO	NE	TISTPPSGKDKKPAA	1	15	15	129.16	152.6
>IKDKPAEAQPgi|262340685|gb|ACY54509.1| trypomastigote small surface antigen, partial [Trypanosoma cruzi]|variants_generated	BO	NE	ISTPPSGKDKKPAAG	2	16	15	283.24	343.76
>IKDKPAEAQPgi|262340685|gb|ACY54509.1| trypomastigote small surface antigen, partial [Trypanosoma cruzi]|variants_generated	BR	PO	TISTPPSGKDKKPAA	1	15	15	3332.9	5442.14
>IKDKPAEAQPgi|262340685|gb|ACY54509.1| trypomastigote small surface antigen, partial [Trypanosoma cruzi]|variants_generated	BR	PO	ISTPPSGKDKKPAAG	2	16	15	6714.55	10915.1
>IKDKPAEAQPgi|262340685|gb|ACY54509.1| trypomastigote small surface antigen, partial [Trypanosoma cruzi]|variants_generated	BR	NE	TISTPPSGKDKKPAA	1	15	15	130.59	150.44
>IKDKPAEAQPgi|262340685|gb|ACY54509.1| trypomastigote small surface antigen, partial [Trypanosoma cruzi]|variants_generated	BR	NE	ISTPPSGKDKKPAAG	2	16	15	146.44	173.14
>IKDKPAEAQPgi|262340685|gb|ACY54509.1| trypomastigote small surface antigen, partial [Trypanosoma cruzi]|variants_generated	CO	PO	TISTPPSGKDKKPAA	1	15	15	125.83	226.66
>IKDKPAEAQPgi|262340685|gb|ACY54509.1| trypomastigote small surface antigen, partial [Trypanosoma cruzi]|variants_generated	CO	PO	ISTPPSGKDKKPAAG	2	16	15	256.98	413.68
>IKDKPAEAQPgi|262340685|gb|ACY54509.1| trypomastigote small surface antigen, partial [Trypanosoma cruzi]|variants_generated	CO	NE	TISTPPSGKDKKPAA	1	15	15	144.68	161.98
>IKDKPAEAQPgi|262340685|gb|ACY54509.1| trypomastigote small surface antigen, partial [Trypanosoma cruzi]|variants_generated	CO	NE	ISTPPSGKDKKPAAG	2	16	15	156.91	176.9
>IKDKPAEAQPgi|262340685|gb|ACY54509.1| trypomastigote small surface antigen, partial [Trypanosoma cruzi]|variants_generated	MX	PO	TISTPPSGKDKKPAA	1	15	15	40796.44	47029.96
>IKDKPAEAQPgi|262340685|gb|ACY54509.1| trypomastigote small surface antigen, partial [Trypanosoma cruzi]|variants_generated	MX	PO	ISTPPSGKDKKPAAG	2	16	15	35036.55	42581.19
>IKDKPAEAQPgi|262340685|gb|ACY54509.1| trypomastigote small surface antigen, partial [Trypanosoma cruzi]|variants_generated	MX	NE	TISTPPSGKDKKPAA	1	15	15	108.52	103.19
>IKDKPAEAQPgi|262340685|gb|ACY54509.1| trypomastigote small surface antigen, partial [Trypanosoma cruzi]|variants_generated	MX	NE	ISTPPSGKDKKPAAG	2	16	15	142.74	136.14
>IKDKPAEAQPgi|262340685|gb|ACY54509.1| trypomastigote small surface antigen, partial [Trypanosoma cruzi]|variants_generated	US	PO	TISTPPSGKDKKPAA	1	15	15	416.65	720.66
>IKDKPAEAQPgi|262340685|gb|ACY54509.1| trypomastigote small surface antigen, partial [Trypanosoma cruzi]|variants_generated	US	PO	ISTPPSGKDKKPAAG	2	16	15	624.58	1048.08
>IKDKPAEAQPgi|262340685|gb|ACY54509.1| trypomastigote small surface antigen, partial [Trypanosoma cruzi]|variants_generated	US	NE	TISTPPSGKDKKPAA	1	15	15	88.75	117.91
>IKDKPAEAQPgi|262340685|gb|ACY54509.1| trypomastigote small surface antigen, partial [Trypanosoma cruzi]|variants_generated	US	NE	ISTPPSGKDKKPAAG	2	16	15	156.2	205.42
>IKDKPTEAQPgi|262340685|gb|ACY54509.1| trypomastigote small surface antigen, partial [Trypanosoma cruzi]|variants_generated	AR	PO	TISTPPSGKDKKPAT	1	15	15	24087.61	24454.51
>IKDKPTEAQPgi|262340685|gb|ACY54509.1| trypomastigote small surface antigen, partial [Trypanosoma cruzi]|variants_generated	AR	PO	ISTPPSGKDKKPATG	2	16	15	25854.76	26277.7
>IKDKPTEAQPgi|262340685|gb|ACY54509.1| trypomastigote small surface antigen, partial [Trypanosoma cruzi]|variants_generated	AR	NE	TISTPPSGKDKKPAT	1	15	15	224.58	199.74
>IKDKPTEAQPgi|262340685|gb|ACY54509.1| trypomastigote small surface antigen, partial [Trypanosoma cruzi]|variants_generated	AR	NE	ISTPPSGKDKKPATG	2	16	15	456.4	346.78
>IKDKPTEAQPgi|262340685|gb|ACY54509.1| trypomastigote small surface antigen, partial [Trypanosoma cruzi]|variants_generated	BO	PO	TISTPPSGKDKKPAT	1	15	15	3582.81	1913.6
>IKDKPTEAQPgi|262340685|gb|ACY54509.1| trypomastigote small surface antigen, partial [Trypanosoma cruzi]|variants_generated	BO	PO	ISTPPSGKDKKPATG	2	16	15	2363.2	1237.37
>IKDKPTEAQPgi|262340685|gb|ACY54509.1| trypomastigote small surface antigen, partial [Trypanosoma cruzi]|variants_generated	BO	NE	TISTPPSGKDKKPAT	1	15	15	308.58	374.6
>IKDKPTEAQPgi|262340685|gb|ACY54509.1| trypomastigote small surface antigen, partial [Trypanosoma cruzi]|variants_generated	BO	NE	ISTPPSGKDKKPATG	2	16	15	533.24	636.42
>IKDKPTEAQPgi|262340685|gb|ACY54509.1| trypomastigote small surface antigen, partial [Trypanosoma cruzi]|variants_generated	BR	PO	TISTPPSGKDKKPAT	1	15	15	2449.17	3750.69
>IKDKPTEAQPgi|262340685|gb|ACY54509.1| trypomastigote small surface antigen, partial [Trypanosoma cruzi]|variants_generated	BR	PO	ISTPPSGKDKKPATG	2	16	15	3195.89	5172.36
>IKDKPTEAQPgi|262340685|gb|ACY54509.1| trypomastigote small surface antigen, partial [Trypanosoma cruzi]|variants_generated	BR	NE	TISTPPSGKDKKPAT	1	15	15	175.84	217.1
>IKDKPTEAQPgi|262340685|gb|ACY54509.1| trypomastigote small surface antigen, partial [Trypanosoma cruzi]|variants_generated	BR	NE	ISTPPSGKDKKPATG	2	16	15	115.36	131.95
>IKDKPTEAQPgi|262340685|gb|ACY54509.1| trypomastigote small surface antigen, partial [Trypanosoma cruzi]|variants_generated	CO	PO	TISTPPSGKDKKPAT	1	15	15	177.78	310.72
>IKDKPTEAQPgi|262340685|gb|ACY54509.1| trypomastigote small surface antigen, partial [Trypanosoma cruzi]|variants_generated	CO	PO	ISTPPSGKDKKPATG	2	16	15	144.44	257.48
>IKDKPTEAQPgi|262340685|gb|ACY54509.1| trypomastigote small surface antigen, partial [Trypanosoma cruzi]|variants_generated	CO	NE	TISTPPSGKDKKPAT	1	15	15	150.14	170.43
>IKDKPTEAQPgi|262340685|gb|ACY54509.1| trypomastigote small surface antigen, partial [Trypanosoma cruzi]|variants_generated	CO	NE	ISTPPSGKDKKPATG	2	16	15	144.29	164.28
>IKDKPTEAQPgi|262340685|gb|ACY54509.1| trypomastigote small surface antigen, partial [Trypanosoma cruzi]|variants_generated	MX	PO	TISTPPSGKDKKPAT	1	15	15	47550.06	52048.78
>IKDKPTEAQPgi|262340685|gb|ACY54509.1| trypomastigote small surface antigen, partial [Trypanosoma cruzi]|variants_generated	MX	PO	ISTPPSGKDKKPATG	2	16	15	47016.79	52212.4
>IKDKPTEAQPgi|262340685|gb|ACY54509.1| trypomastigote small surface antigen, partial [Trypanosoma cruzi]|variants_generated	MX	NE	TISTPPSGKDKKPAT	1	15	15	159.77	148.56
>IKDKPTEAQPgi|262340685|gb|ACY54509.1| trypomastigote small surface antigen, partial [Trypanosoma cruzi]|variants_generated	MX	NE	ISTPPSGKDKKPATG	2	16	15	135.19	128.6
>IKDKPTEAQPgi|262340685|gb|ACY54509.1| trypomastigote small surface antigen, partial [Trypanosoma cruzi]|variants_generated	US	PO	TISTPPSGKDKKPAT	1	15	15	350.18	611.28
>IKDKPTEAQPgi|262340685|gb|ACY54509.1| trypomastigote small surface antigen, partial [Trypanosoma cruzi]|variants_generated	US	PO	ISTPPSGKDKKPATG	2	16	15	530.14	902.21
>IKDKPTEAQPgi|262340685|gb|ACY54509.1| trypomastigote small surface antigen, partial [Trypanosoma cruzi]|variants_generated	US	NE	TISTPPSGKDKKPAT	1	15	15	119	159.02
>IKDKPTEAQPgi|262340685|gb|ACY54509.1| trypomastigote small surface antigen, partial [Trypanosoma cruzi]|variants_generated	US	NE	ISTPPSGKDKKPATG	2	16	15	88.56	118.74
>IKDKTAEAQPgi|262340685|gb|ACY54509.1| trypomastigote small surface antigen, partial [Trypanosoma cruzi]|variants_generated	AR	PO	TISTPPSGKDKKTAA	1	15	15	18614.35	19197.63
>IKDKTAEAQPgi|262340685|gb|ACY54509.1| trypomastigote small surface antigen, partial [Trypanosoma cruzi]|variants_generated	AR	PO	ISTPPSGKDKKTAAG	2	16	15	8080.71	6365.21
>IKDKTAEAQPgi|262340685|gb|ACY54509.1| trypomastigote small surface antigen, partial [Trypanosoma cruzi]|variants_generated	AR	NE	TISTPPSGKDKKTAA	1	15	15	426.9	334.6
>IKDKTAEAQPgi|262340685|gb|ACY54509.1| trypomastigote small surface antigen, partial [Trypanosoma cruzi]|variants_generated	AR	NE	ISTPPSGKDKKTAAG	2	16	15	159.34	146.52
>IKDKTAEAQPgi|262340685|gb|ACY54509.1| trypomastigote small surface antigen, partial [Trypanosoma cruzi]|variants_generated	BO	PO	TISTPPSGKDKKTAA	1	15	15	632.35	333.5
>IKDKTAEAQPgi|262340685|gb|ACY54509.1| trypomastigote small surface antigen, partial [Trypanosoma cruzi]|variants_generated	BO	PO	ISTPPSGKDKKTAAG	2	16	15	931.5	492.4
>IKDKTAEAQPgi|262340685|gb|ACY54509.1| trypomastigote small surface antigen, partial [Trypanosoma cruzi]|variants_generated	BO	NE	TISTPPSGKDKKTAA	1	15	15	173.41	209.48
>IKDKTAEAQPgi|262340685|gb|ACY54509.1| trypomastigote small surface antigen, partial [Trypanosoma cruzi]|variants_generated	BO	NE	ISTPPSGKDKKTAAG	2	16	15	274.64	329.96
>IKDKTAEAQPgi|262340685|gb|ACY54509.1| trypomastigote small surface antigen, partial [Trypanosoma cruzi]|variants_generated	BR	PO	TISTPPSGKDKKTAA	1	15	15	901.9	1032.95
>IKDKTAEAQPgi|262340685|gb|ACY54509.1| trypomastigote small surface antigen, partial [Trypanosoma cruzi]|variants_generated	BR	PO	ISTPPSGKDKKTAAG	2	16	15	559.5	549.45
>IKDKTAEAQPgi|262340685|gb|ACY54509.1| trypomastigote small surface antigen, partial [Trypanosoma cruzi]|variants_generated	BR	NE	TISTPPSGKDKKTAA	1	15	15	110.04	123.19
>IKDKTAEAQPgi|262340685|gb|ACY54509.1| trypomastigote small surface antigen, partial [Trypanosoma cruzi]|variants_generated	BR	NE	ISTPPSGKDKKTAAG	2	16	15	104.24	116.22
>IKDKTAEAQPgi|262340685|gb|ACY54509.1| trypomastigote small surface antigen, partial [Trypanosoma cruzi]|variants_generated	CO	PO	TISTPPSGKDKKTAA	1	15	15	205.88	372.6
>IKDKTAEAQPgi|262340685|gb|ACY54509.1| trypomastigote small surface antigen, partial [Trypanosoma cruzi]|variants_generated	CO	PO	ISTPPSGKDKKTAAG	2	16	15	335.82	581.24
>IKDKTAEAQPgi|262340685|gb|ACY54509.1| trypomastigote small surface antigen, partial [Trypanosoma cruzi]|variants_generated	CO	NE	TISTPPSGKDKKTAA	1	15	15	135.62	153.14
>IKDKTAEAQPgi|262340685|gb|ACY54509.1| trypomastigote small surface antigen, partial [Trypanosoma cruzi]|variants_generated	CO	NE	ISTPPSGKDKKTAAG	2	16	15	122.74	135.88
>IKDKTAEAQPgi|262340685|gb|ACY54509.1| trypomastigote small surface antigen, partial [Trypanosoma cruzi]|variants_generated	MX	PO	TISTPPSGKDKKTAA	1	15	15	32363.26	40107.04
>IKDKTAEAQPgi|262340685|gb|ACY54509.1| trypomastigote small surface antigen, partial [Trypanosoma cruzi]|variants_generated	MX	PO	ISTPPSGKDKKTAAG	2	16	15	21830.9	28111.98
>IKDKTAEAQPgi|262340685|gb|ACY54509.1| trypomastigote small surface antigen, partial [Trypanosoma cruzi]|variants_generated	MX	NE	TISTPPSGKDKKTAA	1	15	15	93.56	87.4
>IKDKTAEAQPgi|262340685|gb|ACY54509.1| trypomastigote small surface antigen, partial [Trypanosoma cruzi]|variants_generated	MX	NE	ISTPPSGKDKKTAAG	2	16	15	87.94	84.53
>IKDKTAEAQPgi|262340685|gb|ACY54509.1| trypomastigote small surface antigen, partial [Trypanosoma cruzi]|variants_generated	US	PO	TISTPPSGKDKKTAA	1	15	15	285.8	502.5
>IKDKTAEAQPgi|262340685|gb|ACY54509.1| trypomastigote small surface antigen, partial [Trypanosoma cruzi]|variants_generated	US	PO	ISTPPSGKDKKTAAG	2	16	15	292.34	513.65
>IKDKTAEAQPgi|262340685|gb|ACY54509.1| trypomastigote small surface antigen, partial [Trypanosoma cruzi]|variants_generated	US	NE	TISTPPSGKDKKTAA	1	15	15	130.7	174.84
>IKDKTAEAQPgi|262340685|gb|ACY54509.1| trypomastigote small surface antigen, partial [Trypanosoma cruzi]|variants_generated	US	NE	ISTPPSGKDKKTAAG	2	16	15	121.39	161.76
>IKDKTTEAQPgi|262340685|gb|ACY54509.1| trypomastigote small surface antigen, partial [Trypanosoma cruzi]|variants_generated	AR	PO	TISTPPSGKDKKTAT	1	15	15	17382.16	17897.32
>IKDKTTEAQPgi|262340685|gb|ACY54509.1| trypomastigote small surface antigen, partial [Trypanosoma cruzi]|variants_generated	AR	PO	ISTPPSGKDKKTATG	2	16	15	18445.73	18792.28
>IKDKTTEAQPgi|262340685|gb|ACY54509.1| trypomastigote small surface antigen, partial [Trypanosoma cruzi]|variants_generated	AR	NE	TISTPPSGKDKKTAT	1	15	15	136.49	128.81
>IKDKTTEAQPgi|262340685|gb|ACY54509.1| trypomastigote small surface antigen, partial [Trypanosoma cruzi]|variants_generated	AR	NE	ISTPPSGKDKKTATG	2	16	15	167.24	152.73
>IKDKTTEAQPgi|262340685|gb|ACY54509.1| trypomastigote small surface antigen, partial [Trypanosoma cruzi]|variants_generated	BO	PO	TISTPPSGKDKKTAT	1	15	15	762.52	402.91
>IKDKTTEAQPgi|262340685|gb|ACY54509.1| trypomastigote small surface antigen, partial [Trypanosoma cruzi]|variants_generated	BO	PO	ISTPPSGKDKKTATG	2	16	15	1183.77	628.38
>IKDKTTEAQPgi|262340685|gb|ACY54509.1| trypomastigote small surface antigen, partial [Trypanosoma cruzi]|variants_generated	BO	NE	TISTPPSGKDKKTAT	1	15	15	223.86	272.56
>IKDKTTEAQPgi|262340685|gb|ACY54509.1| trypomastigote small surface antigen, partial [Trypanosoma cruzi]|variants_generated	BO	NE	ISTPPSGKDKKTATG	2	16	15	226.06	275.91
>IKDKTTEAQPgi|262340685|gb|ACY54509.1| trypomastigote small surface antigen, partial [Trypanosoma cruzi]|variants_generated	BR	PO	TISTPPSGKDKKTAT	1	15	15	690.55	723.04
>IKDKTTEAQPgi|262340685|gb|ACY54509.1| trypomastigote small surface antigen, partial [Trypanosoma cruzi]|variants_generated	BR	PO	ISTPPSGKDKKTATG	2	16	15	1012.51	1205.85
>IKDKTTEAQPgi|262340685|gb|ACY54509.1| trypomastigote small surface antigen, partial [Trypanosoma cruzi]|variants_generated	BR	NE	TISTPPSGKDKKTAT	1	15	15	90.91	97.97
>IKDKTTEAQPgi|262340685|gb|ACY54509.1| trypomastigote small surface antigen, partial [Trypanosoma cruzi]|variants_generated	BR	NE	ISTPPSGKDKKTATG	2	16	15	92.03	99.56
>IKDKTTEAQPgi|262340685|gb|ACY54509.1| trypomastigote small surface antigen, partial [Trypanosoma cruzi]|variants_generated	CO	PO	TISTPPSGKDKKTAT	1	15	15	129.62	223.64
>IKDKTTEAQPgi|262340685|gb|ACY54509.1| trypomastigote small surface antigen, partial [Trypanosoma cruzi]|variants_generated	CO	PO	ISTPPSGKDKKTATG	2	16	15	164.99	281.8
>IKDKTTEAQPgi|262340685|gb|ACY54509.1| trypomastigote small surface antigen, partial [Trypanosoma cruzi]|variants_generated	CO	NE	TISTPPSGKDKKTAT	1	15	15	104.04	111.85
>IKDKTTEAQPgi|262340685|gb|ACY54509.1| trypomastigote small surface antigen, partial [Trypanosoma cruzi]|variants_generated	CO	NE	ISTPPSGKDKKTATG	2	16	15	101.83	106.34
>IKDKTTEAQPgi|262340685|gb|ACY54509.1| trypomastigote small surface antigen, partial [Trypanosoma cruzi]|variants_generated	MX	PO	TISTPPSGKDKKTAT	1	15	15	30053.33	37887.02
>IKDKTTEAQPgi|262340685|gb|ACY54509.1| trypomastigote small surface antigen, partial [Trypanosoma cruzi]|variants_generated	MX	PO	ISTPPSGKDKKTATG	2	16	15	30934.33	38739.84
>IKDKTTEAQPgi|262340685|gb|ACY54509.1| trypomastigote small surface antigen, partial [Trypanosoma cruzi]|variants_generated	MX	NE	TISTPPSGKDKKTAT	1	15	15	99.1	91.75
>IKDKTTEAQPgi|262340685|gb|ACY54509.1| trypomastigote small surface antigen, partial [Trypanosoma cruzi]|variants_generated	MX	NE	ISTPPSGKDKKTATG	2	16	15	116.91	112.14
>IKDKTTEAQPgi|262340685|gb|ACY54509.1| trypomastigote small surface antigen, partial [Trypanosoma cruzi]|variants_generated	US	PO	TISTPPSGKDKKTAT	1	15	15	301.7	529.6
>IKDKTTEAQPgi|262340685|gb|ACY54509.1| trypomastigote small surface antigen, partial [Trypanosoma cruzi]|variants_generated	US	PO	ISTPPSGKDKKTATG	2	16	15	285.41	501.79
>IKDKTTEAQPgi|262340685|gb|ACY54509.1| trypomastigote small surface antigen, partial [Trypanosoma cruzi]|variants_generated	US	NE	TISTPPSGKDKKTAT	1	15	15	71.17	93.43
>IKDKTTEAQPgi|262340685|gb|ACY54509.1| trypomastigote small surface antigen, partial [Trypanosoma cruzi]|variants_generated	US	NE	ISTPPSGKDKKTATG	2	16	15	72.92	95.69
>IKDNAAEAQPgi|262340685|gb|ACY54509.1| trypomastigote small surface antigen, partial [Trypanosoma cruzi]|variants_generated	AR	PO	TISTPPSGKDNKAAA	1	15	15	9189.94	7311.92
>IKDNAAEAQPgi|262340685|gb|ACY54509.1| trypomastigote small surface antigen, partial [Trypanosoma cruzi]|variants_generated	AR	PO	ISTPPSGKDNKAAAG	2	16	15	17142.29	18064.53
>IKDNAAEAQPgi|262340685|gb|ACY54509.1| trypomastigote small surface antigen, partial [Trypanosoma cruzi]|variants_generated	AR	NE	TISTPPSGKDNKAAA	1	15	15	1839.28	1178.49
>IKDNAAEAQPgi|262340685|gb|ACY54509.1| trypomastigote small surface antigen, partial [Trypanosoma cruzi]|variants_generated	AR	NE	ISTPPSGKDNKAAAG	2	16	15	424.69	335.92
>IKDNAAEAQPgi|262340685|gb|ACY54509.1| trypomastigote small surface antigen, partial [Trypanosoma cruzi]|variants_generated	BO	PO	TISTPPSGKDNKAAA	1	15	15	4579.32	2450.74
>IKDNAAEAQPgi|262340685|gb|ACY54509.1| trypomastigote small surface antigen, partial [Trypanosoma cruzi]|variants_generated	BO	PO	ISTPPSGKDNKAAAG	2	16	15	2437.53	1289.42
>IKDNAAEAQPgi|262340685|gb|ACY54509.1| trypomastigote small surface antigen, partial [Trypanosoma cruzi]|variants_generated	BO	NE	TISTPPSGKDNKAAA	1	15	15	389.99	468.67
>IKDNAAEAQPgi|262340685|gb|ACY54509.1| trypomastigote small surface antigen, partial [Trypanosoma cruzi]|variants_generated	BO	NE	ISTPPSGKDNKAAAG	2	16	15	234.05	285.7
>IKDNAAEAQPgi|262340685|gb|ACY54509.1| trypomastigote small surface antigen, partial [Trypanosoma cruzi]|variants_generated	BR	PO	TISTPPSGKDNKAAA	1	15	15	2200.61	3275.5
>IKDNAAEAQPgi|262340685|gb|ACY54509.1| trypomastigote small surface antigen, partial [Trypanosoma cruzi]|variants_generated	BR	PO	ISTPPSGKDNKAAAG	2	16	15	1630.63	2238.86
>IKDNAAEAQPgi|262340685|gb|ACY54509.1| trypomastigote small surface antigen, partial [Trypanosoma cruzi]|variants_generated	BR	NE	TISTPPSGKDNKAAA	1	15	15	307.41	444.77
>IKDNAAEAQPgi|262340685|gb|ACY54509.1| trypomastigote small surface antigen, partial [Trypanosoma cruzi]|variants_generated	BR	NE	ISTPPSGKDNKAAAG	2	16	15	101.68	112.2
>IKDNAAEAQPgi|262340685|gb|ACY54509.1| trypomastigote small surface antigen, partial [Trypanosoma cruzi]|variants_generated	CO	PO	TISTPPSGKDNKAAA	1	15	15	364.98	593.2
>IKDNAAEAQPgi|262340685|gb|ACY54509.1| trypomastigote small surface antigen, partial [Trypanosoma cruzi]|variants_generated	CO	PO	ISTPPSGKDNKAAAG	2	16	15	183.06	303.93
>IKDNAAEAQPgi|262340685|gb|ACY54509.1| trypomastigote small surface antigen, partial [Trypanosoma cruzi]|variants_generated	CO	NE	TISTPPSGKDNKAAA	1	15	15	178.4	200.42
>IKDNAAEAQPgi|262340685|gb|ACY54509.1| trypomastigote small surface antigen, partial [Trypanosoma cruzi]|variants_generated	CO	NE	ISTPPSGKDNKAAAG	2	16	15	136.06	151.68
>IKDNAAEAQPgi|262340685|gb|ACY54509.1| trypomastigote small surface antigen, partial [Trypanosoma cruzi]|variants_generated	MX	PO	TISTPPSGKDNKAAA	1	15	15	13375.78	16431.1
>IKDNAAEAQPgi|262340685|gb|ACY54509.1| trypomastigote small surface antigen, partial [Trypanosoma cruzi]|variants_generated	MX	PO	ISTPPSGKDNKAAAG	2	16	15	17524.88	23789.73
>IKDNAAEAQPgi|262340685|gb|ACY54509.1| trypomastigote small surface antigen, partial [Trypanosoma cruzi]|variants_generated	MX	NE	TISTPPSGKDNKAAA	1	15	15	145	133.82
>IKDNAAEAQPgi|262340685|gb|ACY54509.1| trypomastigote small surface antigen, partial [Trypanosoma cruzi]|variants_generated	MX	NE	ISTPPSGKDNKAAAG	2	16	15	91.62	86.61
>IKDNAAEAQPgi|262340685|gb|ACY54509.1| trypomastigote small surface antigen, partial [Trypanosoma cruzi]|variants_generated	US	PO	TISTPPSGKDNKAAA	1	15	15	1462.31	2218.71
>IKDNAAEAQPgi|262340685|gb|ACY54509.1| trypomastigote small surface antigen, partial [Trypanosoma cruzi]|variants_generated	US	PO	ISTPPSGKDNKAAAG	2	16	15	1222.78	1904.1
>IKDNAAEAQPgi|262340685|gb|ACY54509.1| trypomastigote small surface antigen, partial [Trypanosoma cruzi]|variants_generated	US	NE	TISTPPSGKDNKAAA	1	15	15	386.39	454.26
>IKDNAAEAQPgi|262340685|gb|ACY54509.1| trypomastigote small surface antigen, partial [Trypanosoma cruzi]|variants_generated	US	NE	ISTPPSGKDNKAAAG	2	16	15	121.49	162.56
>IKDNATEAQPgi|262340685|gb|ACY54509.1| trypomastigote small surface antigen, partial [Trypanosoma cruzi]|variants_generated	AR	PO	TISTPPSGKDNKAAT	1	15	15	6318.43	4785.6
>IKDNATEAQPgi|262340685|gb|ACY54509.1| trypomastigote small surface antigen, partial [Trypanosoma cruzi]|variants_generated	AR	PO	ISTPPSGKDNKAATG	2	16	15	6336.78	4799.58
>IKDNATEAQPgi|262340685|gb|ACY54509.1| trypomastigote small surface antigen, partial [Trypanosoma cruzi]|variants_generated	AR	NE	TISTPPSGKDNKAAT	1	15	15	392.82	316.6
>IKDNATEAQPgi|262340685|gb|ACY54509.1| trypomastigote small surface antigen, partial [Trypanosoma cruzi]|variants_generated	AR	NE	ISTPPSGKDNKAATG	2	16	15	325.98	270
>IKDNATEAQPgi|262340685|gb|ACY54509.1| trypomastigote small surface antigen, partial [Trypanosoma cruzi]|variants_generated	BO	PO	TISTPPSGKDNKAAT	1	15	15	901.5	480.02
>IKDNATEAQPgi|262340685|gb|ACY54509.1| trypomastigote small surface antigen, partial [Trypanosoma cruzi]|variants_generated	BO	PO	ISTPPSGKDNKAATG	2	16	15	1404.91	745.57
>IKDNATEAQPgi|262340685|gb|ACY54509.1| trypomastigote small surface antigen, partial [Trypanosoma cruzi]|variants_generated	BO	NE	TISTPPSGKDNKAAT	1	15	15	252.47	306.92
>IKDNATEAQPgi|262340685|gb|ACY54509.1| trypomastigote small surface antigen, partial [Trypanosoma cruzi]|variants_generated	BO	NE	ISTPPSGKDNKAATG	2	16	15	410.06	488.52
>IKDNATEAQPgi|262340685|gb|ACY54509.1| trypomastigote small surface antigen, partial [Trypanosoma cruzi]|variants_generated	BR	PO	TISTPPSGKDNKAAT	1	15	15	1796.4	2540.61
>IKDNATEAQPgi|262340685|gb|ACY54509.1| trypomastigote small surface antigen, partial [Trypanosoma cruzi]|variants_generated	BR	PO	ISTPPSGKDNKAATG	2	16	15	1844.29	2630.44
>IKDNATEAQPgi|262340685|gb|ACY54509.1| trypomastigote small surface antigen, partial [Trypanosoma cruzi]|variants_generated	BR	NE	TISTPPSGKDNKAAT	1	15	15	139.3	163.1
>IKDNATEAQPgi|262340685|gb|ACY54509.1| trypomastigote small surface antigen, partial [Trypanosoma cruzi]|variants_generated	BR	NE	ISTPPSGKDNKAATG	2	16	15	108.1	119.98
>IKDNATEAQPgi|262340685|gb|ACY54509.1| trypomastigote small surface antigen, partial [Trypanosoma cruzi]|variants_generated	CO	PO	TISTPPSGKDNKAAT	1	15	15	202.38	373.73
>IKDNATEAQPgi|262340685|gb|ACY54509.1| trypomastigote small surface antigen, partial [Trypanosoma cruzi]|variants_generated	CO	PO	ISTPPSGKDNKAATG	2	16	15	212.13	387.87
>IKDNATEAQPgi|262340685|gb|ACY54509.1| trypomastigote small surface antigen, partial [Trypanosoma cruzi]|variants_generated	CO	NE	TISTPPSGKDNKAAT	1	15	15	153.13	174.88
>IKDNATEAQPgi|262340685|gb|ACY54509.1| trypomastigote small surface antigen, partial [Trypanosoma cruzi]|variants_generated	CO	NE	ISTPPSGKDNKAATG	2	16	15	133.98	148.08
>IKDNATEAQPgi|262340685|gb|ACY54509.1| trypomastigote small surface antigen, partial [Trypanosoma cruzi]|variants_generated	MX	PO	TISTPPSGKDNKAAT	1	15	15	10711.67	13412.27
>IKDNATEAQPgi|262340685|gb|ACY54509.1| trypomastigote small surface antigen, partial [Trypanosoma cruzi]|variants_generated	MX	PO	ISTPPSGKDNKAATG	2	16	15	13354.47	16397.1
>IKDNATEAQPgi|262340685|gb|ACY54509.1| trypomastigote small surface antigen, partial [Trypanosoma cruzi]|variants_generated	MX	NE	TISTPPSGKDNKAAT	1	15	15	106	96.83
>IKDNATEAQPgi|262340685|gb|ACY54509.1| trypomastigote small surface antigen, partial [Trypanosoma cruzi]|variants_generated	MX	NE	ISTPPSGKDNKAATG	2	16	15	103.4	98.75
>IKDNATEAQPgi|262340685|gb|ACY54509.1| trypomastigote small surface antigen, partial [Trypanosoma cruzi]|variants_generated	US	PO	TISTPPSGKDNKAAT	1	15	15	1154.07	1811.12
>IKDNATEAQPgi|262340685|gb|ACY54509.1| trypomastigote small surface antigen, partial [Trypanosoma cruzi]|variants_generated	US	PO	ISTPPSGKDNKAATG	2	16	15	1593.18	2395.81
>IKDNATEAQPgi|262340685|gb|ACY54509.1| trypomastigote small surface antigen, partial [Trypanosoma cruzi]|variants_generated	US	NE	TISTPPSGKDNKAAT	1	15	15	133.1	177.5
>IKDNATEAQPgi|262340685|gb|ACY54509.1| trypomastigote small surface antigen, partial [Trypanosoma cruzi]|variants_generated	US	NE	ISTPPSGKDNKAATG	2	16	15	117.31	157.68
>IKDNPAEAQPgi|262340685|gb|ACY54509.1| trypomastigote small surface antigen, partial [Trypanosoma cruzi]|variants_generated	AR	PO	TISTPPSGKDNKPAA	1	15	15	18214.01	18291.51
>IKDNPAEAQPgi|262340685|gb|ACY54509.1| trypomastigote small surface antigen, partial [Trypanosoma cruzi]|variants_generated	AR	PO	ISTPPSGKDNKPAAG	2	16	15	35463.74	36071.4
>IKDNPAEAQPgi|262340685|gb|ACY54509.1| trypomastigote small surface antigen, partial [Trypanosoma cruzi]|variants_generated	AR	NE	TISTPPSGKDNKPAA	1	15	15	2830.4	1838.25
>IKDNPAEAQPgi|262340685|gb|ACY54509.1| trypomastigote small surface antigen, partial [Trypanosoma cruzi]|variants_generated	AR	NE	ISTPPSGKDNKPAAG	2	16	15	765.71	541.51
>IKDNPAEAQPgi|262340685|gb|ACY54509.1| trypomastigote small surface antigen, partial [Trypanosoma cruzi]|variants_generated	BO	PO	TISTPPSGKDNKPAA	1	15	15	13420.26	6974.7
>IKDNPAEAQPgi|262340685|gb|ACY54509.1| trypomastigote small surface antigen, partial [Trypanosoma cruzi]|variants_generated	BO	PO	ISTPPSGKDNKPAAG	2	16	15	3948.82	2086.18
>IKDNPAEAQPgi|262340685|gb|ACY54509.1| trypomastigote small surface antigen, partial [Trypanosoma cruzi]|variants_generated	BO	NE	TISTPPSGKDNKPAA	1	15	15	1231.75	1412.55
>IKDNPAEAQPgi|262340685|gb|ACY54509.1| trypomastigote small surface antigen, partial [Trypanosoma cruzi]|variants_generated	BO	NE	ISTPPSGKDNKPAAG	2	16	15	765.34	894.32
>IKDNPAEAQPgi|262340685|gb|ACY54509.1| trypomastigote small surface antigen, partial [Trypanosoma cruzi]|variants_generated	BR	PO	TISTPPSGKDNKPAA	1	15	15	18471.89	23549.99
>IKDNPAEAQPgi|262340685|gb|ACY54509.1| trypomastigote small surface antigen, partial [Trypanosoma cruzi]|variants_generated	BR	PO	ISTPPSGKDNKPAAG	2	16	15	18553	23612.72
>IKDNPAEAQPgi|262340685|gb|ACY54509.1| trypomastigote small surface antigen, partial [Trypanosoma cruzi]|variants_generated	BR	NE	TISTPPSGKDNKPAA	1	15	15	276.13	407.03
>IKDNPAEAQPgi|262340685|gb|ACY54509.1| trypomastigote small surface antigen, partial [Trypanosoma cruzi]|variants_generated	BR	NE	ISTPPSGKDNKPAAG	2	16	15	126.1	143.86
>IKDNPAEAQPgi|262340685|gb|ACY54509.1| trypomastigote small surface antigen, partial [Trypanosoma cruzi]|variants_generated	CO	PO	TISTPPSGKDNKPAA	1	15	15	313.4	555.5
>IKDNPAEAQPgi|262340685|gb|ACY54509.1| trypomastigote small surface antigen, partial [Trypanosoma cruzi]|variants_generated	CO	PO	ISTPPSGKDNKPAAG	2	16	15	155.56	258.74
>IKDNPAEAQPgi|262340685|gb|ACY54509.1| trypomastigote small surface antigen, partial [Trypanosoma cruzi]|variants_generated	CO	NE	TISTPPSGKDNKPAA	1	15	15	212.23	233.94
>IKDNPAEAQPgi|262340685|gb|ACY54509.1| trypomastigote small surface antigen, partial [Trypanosoma cruzi]|variants_generated	CO	NE	ISTPPSGKDNKPAAG	2	16	15	167.79	186.32
>IKDNPAEAQPgi|262340685|gb|ACY54509.1| trypomastigote small surface antigen, partial [Trypanosoma cruzi]|variants_generated	MX	PO	TISTPPSGKDNKPAA	1	15	15	18102.71	20775.48
>IKDNPAEAQPgi|262340685|gb|ACY54509.1| trypomastigote small surface antigen, partial [Trypanosoma cruzi]|variants_generated	MX	PO	ISTPPSGKDNKPAAG	2	16	15	29941.97	37700.93
>IKDNPAEAQPgi|262340685|gb|ACY54509.1| trypomastigote small surface antigen, partial [Trypanosoma cruzi]|variants_generated	MX	NE	TISTPPSGKDNKPAA	1	15	15	198.28	178.9
>IKDNPAEAQPgi|262340685|gb|ACY54509.1| trypomastigote small surface antigen, partial [Trypanosoma cruzi]|variants_generated	MX	NE	ISTPPSGKDNKPAAG	2	16	15	346.47	346.21
>IKDNPAEAQPgi|262340685|gb|ACY54509.1| trypomastigote small surface antigen, partial [Trypanosoma cruzi]|variants_generated	US	PO	TISTPPSGKDNKPAA	1	15	15	13476.6	13472.97
>IKDNPAEAQPgi|262340685|gb|ACY54509.1| trypomastigote small surface antigen, partial [Trypanosoma cruzi]|variants_generated	US	PO	ISTPPSGKDNKPAAG	2	16	15	13127.84	13201.03
>IKDNPAEAQPgi|262340685|gb|ACY54509.1| trypomastigote small surface antigen, partial [Trypanosoma cruzi]|variants_generated	US	NE	TISTPPSGKDNKPAA	1	15	15	370.3	434.2
>IKDNPAEAQPgi|262340685|gb|ACY54509.1| trypomastigote small surface antigen, partial [Trypanosoma cruzi]|variants_generated	US	NE	ISTPPSGKDNKPAAG	2	16	15	223.18	282.09
>IKDNPTEAQPgi|262340685|gb|ACY54509.1| trypomastigote small surface antigen, partial [Trypanosoma cruzi]|variants_generated	AR	PO	TISTPPSGKDNKPAT	1	15	15	16104.27	15842.55
>IKDNPTEAQPgi|262340685|gb|ACY54509.1| trypomastigote small surface antigen, partial [Trypanosoma cruzi]|variants_generated	AR	PO	ISTPPSGKDNKPATG	2	16	15	15820.62	15485.93
>IKDNPTEAQPgi|262340685|gb|ACY54509.1| trypomastigote small surface antigen, partial [Trypanosoma cruzi]|variants_generated	AR	NE	TISTPPSGKDNKPAT	1	15	15	563.6	415.86
>IKDNPTEAQPgi|262340685|gb|ACY54509.1| trypomastigote small surface antigen, partial [Trypanosoma cruzi]|variants_generated	AR	NE	ISTPPSGKDNKPATG	2	16	15	487.28	372.01
>IKDNPTEAQPgi|262340685|gb|ACY54509.1| trypomastigote small surface antigen, partial [Trypanosoma cruzi]|variants_generated	BO	PO	TISTPPSGKDNKPAT	1	15	15	10326.75	5348.38
>IKDNPTEAQPgi|262340685|gb|ACY54509.1| trypomastigote small surface antigen, partial [Trypanosoma cruzi]|variants_generated	BO	PO	ISTPPSGKDNKPATG	2	16	15	8353.16	4359.34
>IKDNPTEAQPgi|262340685|gb|ACY54509.1| trypomastigote small surface antigen, partial [Trypanosoma cruzi]|variants_generated	BO	NE	TISTPPSGKDNKPAT	1	15	15	1186.23	1373.84
>IKDNPTEAQPgi|262340685|gb|ACY54509.1| trypomastigote small surface antigen, partial [Trypanosoma cruzi]|variants_generated	BO	NE	ISTPPSGKDNKPATG	2	16	15	1501.6	1720.26
>IKDNPTEAQPgi|262340685|gb|ACY54509.1| trypomastigote small surface antigen, partial [Trypanosoma cruzi]|variants_generated	BR	PO	TISTPPSGKDNKPAT	1	15	15	24434.44	29003.89
>IKDNPTEAQPgi|262340685|gb|ACY54509.1| trypomastigote small surface antigen, partial [Trypanosoma cruzi]|variants_generated	BR	PO	ISTPPSGKDNKPATG	2	16	15	20756.9	25674.76
>IKDNPTEAQPgi|262340685|gb|ACY54509.1| trypomastigote small surface antigen, partial [Trypanosoma cruzi]|variants_generated	BR	NE	TISTPPSGKDNKPAT	1	15	15	269.02	393.85
>IKDNPTEAQPgi|262340685|gb|ACY54509.1| trypomastigote small surface antigen, partial [Trypanosoma cruzi]|variants_generated	BR	NE	ISTPPSGKDNKPATG	2	16	15	146.06	172.38
>IKDNPTEAQPgi|262340685|gb|ACY54509.1| trypomastigote small surface antigen, partial [Trypanosoma cruzi]|variants_generated	CO	PO	TISTPPSGKDNKPAT	1	15	15	220.96	408.28
>IKDNPTEAQPgi|262340685|gb|ACY54509.1| trypomastigote small surface antigen, partial [Trypanosoma cruzi]|variants_generated	CO	PO	ISTPPSGKDNKPATG	2	16	15	378.28	672.34
>IKDNPTEAQPgi|262340685|gb|ACY54509.1| trypomastigote small surface antigen, partial [Trypanosoma cruzi]|variants_generated	CO	NE	TISTPPSGKDNKPAT	1	15	15	171.36	188.34
>IKDNPTEAQPgi|262340685|gb|ACY54509.1| trypomastigote small surface antigen, partial [Trypanosoma cruzi]|variants_generated	CO	NE	ISTPPSGKDNKPATG	2	16	15	171.53	192.57
>IKDNPTEAQPgi|262340685|gb|ACY54509.1| trypomastigote small surface antigen, partial [Trypanosoma cruzi]|variants_generated	MX	PO	TISTPPSGKDNKPAT	1	15	15	18227.28	20861.78
>IKDNPTEAQPgi|262340685|gb|ACY54509.1| trypomastigote small surface antigen, partial [Trypanosoma cruzi]|variants_generated	MX	PO	ISTPPSGKDNKPATG	2	16	15	16895.06	19684.26
>IKDNPTEAQPgi|262340685|gb|ACY54509.1| trypomastigote small surface antigen, partial [Trypanosoma cruzi]|variants_generated	MX	NE	TISTPPSGKDNKPAT	1	15	15	143.14	146.24
>IKDNPTEAQPgi|262340685|gb|ACY54509.1| trypomastigote small surface antigen, partial [Trypanosoma cruzi]|variants_generated	MX	NE	ISTPPSGKDNKPATG	2	16	15	165.15	163.12
>IKDNPTEAQPgi|262340685|gb|ACY54509.1| trypomastigote small surface antigen, partial [Trypanosoma cruzi]|variants_generated	US	PO	TISTPPSGKDNKPAT	1	15	15	13461.78	13479.26
>IKDNPTEAQPgi|262340685|gb|ACY54509.1| trypomastigote small surface antigen, partial [Trypanosoma cruzi]|variants_generated	US	PO	ISTPPSGKDNKPATG	2	16	15	11831.55	12167.79
>IKDNPTEAQPgi|262340685|gb|ACY54509.1| trypomastigote small surface antigen, partial [Trypanosoma cruzi]|variants_generated	US	NE	TISTPPSGKDNKPAT	1	15	15	239.78	300.39
>IKDNPTEAQPgi|262340685|gb|ACY54509.1| trypomastigote small surface antigen, partial [Trypanosoma cruzi]|variants_generated	US	NE	ISTPPSGKDNKPATG	2	16	15	168.94	220.92
>IKDNTAEAQPgi|262340685|gb|ACY54509.1| trypomastigote small surface antigen, partial [Trypanosoma cruzi]|variants_generated	AR	PO	TISTPPSGKDNKTAA	1	15	15	9802.48	7937
>IKDNTAEAQPgi|262340685|gb|ACY54509.1| trypomastigote small surface antigen, partial [Trypanosoma cruzi]|variants_generated	AR	PO	ISTPPSGKDNKTAAG	2	16	15	23314.33	23804.91
>IKDNTAEAQPgi|262340685|gb|ACY54509.1| trypomastigote small surface antigen, partial [Trypanosoma cruzi]|variants_generated	AR	NE	TISTPPSGKDNKTAA	1	15	15	2192.48	1403.11
>IKDNTAEAQPgi|262340685|gb|ACY54509.1| trypomastigote small surface antigen, partial [Trypanosoma cruzi]|variants_generated	AR	NE	ISTPPSGKDNKTAAG	2	16	15	350	284.5
>IKDNTAEAQPgi|262340685|gb|ACY54509.1| trypomastigote small surface antigen, partial [Trypanosoma cruzi]|variants_generated	BO	PO	TISTPPSGKDNKTAA	1	15	15	3107.24	1649.49
>IKDNTAEAQPgi|262340685|gb|ACY54509.1| trypomastigote small surface antigen, partial [Trypanosoma cruzi]|variants_generated	BO	PO	ISTPPSGKDNKTAAG	2	16	15	3145.73	1659.57
>IKDNTAEAQPgi|262340685|gb|ACY54509.1| trypomastigote small surface antigen, partial [Trypanosoma cruzi]|variants_generated	BO	NE	TISTPPSGKDNKTAA	1	15	15	466.03	555.79
>IKDNTAEAQPgi|262340685|gb|ACY54509.1| trypomastigote small surface antigen, partial [Trypanosoma cruzi]|variants_generated	BO	NE	ISTPPSGKDNKTAAG	2	16	15	346.08	420.1
>IKDNTAEAQPgi|262340685|gb|ACY54509.1| trypomastigote small surface antigen, partial [Trypanosoma cruzi]|variants_generated	BR	PO	TISTPPSGKDNKTAA	1	15	15	2258.66	3390.19
>IKDNTAEAQPgi|262340685|gb|ACY54509.1| trypomastigote small surface antigen, partial [Trypanosoma cruzi]|variants_generated	BR	PO	ISTPPSGKDNKTAAG	2	16	15	2126.42	3142.16
>IKDNTAEAQPgi|262340685|gb|ACY54509.1| trypomastigote small surface antigen, partial [Trypanosoma cruzi]|variants_generated	BR	NE	TISTPPSGKDNKTAA	1	15	15	203.93	267.56
>IKDNTAEAQPgi|262340685|gb|ACY54509.1| trypomastigote small surface antigen, partial [Trypanosoma cruzi]|variants_generated	BR	NE	ISTPPSGKDNKTAAG	2	16	15	137.46	161.2
>IKDNTAEAQPgi|262340685|gb|ACY54509.1| trypomastigote small surface antigen, partial [Trypanosoma cruzi]|variants_generated	CO	PO	TISTPPSGKDNKTAA	1	15	15	1454.57	1967.52
>IKDNTAEAQPgi|262340685|gb|ACY54509.1| trypomastigote small surface antigen, partial [Trypanosoma cruzi]|variants_generated	CO	PO	ISTPPSGKDNKTAAG	2	16	15	964.08	1157.1
>IKDNTAEAQPgi|262340685|gb|ACY54509.1| trypomastigote small surface antigen, partial [Trypanosoma cruzi]|variants_generated	CO	NE	TISTPPSGKDNKTAA	1	15	15	253.67	273.9
>IKDNTAEAQPgi|262340685|gb|ACY54509.1| trypomastigote small surface antigen, partial [Trypanosoma cruzi]|variants_generated	CO	NE	ISTPPSGKDNKTAAG	2	16	15	237.8	250.38
>IKDNTAEAQPgi|262340685|gb|ACY54509.1| trypomastigote small surface antigen, partial [Trypanosoma cruzi]|variants_generated	MX	PO	TISTPPSGKDNKTAA	1	15	15	12974.93	15979.48
>IKDNTAEAQPgi|262340685|gb|ACY54509.1| trypomastigote small surface antigen, partial [Trypanosoma cruzi]|variants_generated	MX	PO	ISTPPSGKDNKTAAG	2	16	15	23834.9	31941.2
>IKDNTAEAQPgi|262340685|gb|ACY54509.1| trypomastigote small surface antigen, partial [Trypanosoma cruzi]|variants_generated	MX	NE	TISTPPSGKDNKTAA	1	15	15	107.89	104.62
>IKDNTAEAQPgi|262340685|gb|ACY54509.1| trypomastigote small surface antigen, partial [Trypanosoma cruzi]|variants_generated	MX	NE	ISTPPSGKDNKTAAG	2	16	15	105.75	101.11
>IKDNTAEAQPgi|262340685|gb|ACY54509.1| trypomastigote small surface antigen, partial [Trypanosoma cruzi]|variants_generated	US	PO	TISTPPSGKDNKTAA	1	15	15	2419.7	3405.83
>IKDNTAEAQPgi|262340685|gb|ACY54509.1| trypomastigote small surface antigen, partial [Trypanosoma cruzi]|variants_generated	US	PO	ISTPPSGKDNKTAAG	2	16	15	2213.74	3167.34
>IKDNTAEAQPgi|262340685|gb|ACY54509.1| trypomastigote small surface antigen, partial [Trypanosoma cruzi]|variants_generated	US	NE	TISTPPSGKDNKTAA	1	15	15	201.26	258.17
>IKDNTAEAQPgi|262340685|gb|ACY54509.1| trypomastigote small surface antigen, partial [Trypanosoma cruzi]|variants_generated	US	NE	ISTPPSGKDNKTAAG	2	16	15	142.8	189.92
>IKDNTTEAQPgi|262340685|gb|ACY54509.1| trypomastigote small surface antigen, partial [Trypanosoma cruzi]|variants_generated	AR	PO	TISTPPSGKDNKTAT	1	15	15	9007.89	7153.74
>IKDNTTEAQPgi|262340685|gb|ACY54509.1| trypomastigote small surface antigen, partial [Trypanosoma cruzi]|variants_generated	AR	PO	ISTPPSGKDNKTATG	2	16	15	7562.8	5826.5
>IKDNTTEAQPgi|262340685|gb|ACY54509.1| trypomastigote small surface antigen, partial [Trypanosoma cruzi]|variants_generated	AR	NE	TISTPPSGKDNKTAT	1	15	15	327.6	270.47
>IKDNTTEAQPgi|262340685|gb|ACY54509.1| trypomastigote small surface antigen, partial [Trypanosoma cruzi]|variants_generated	AR	NE	ISTPPSGKDNKTATG	2	16	15	323.86	267.21
>IKDNTTEAQPgi|262340685|gb|ACY54509.1| trypomastigote small surface antigen, partial [Trypanosoma cruzi]|variants_generated	BO	PO	TISTPPSGKDNKTAT	1	15	15	3165.41	1689.2
>IKDNTTEAQPgi|262340685|gb|ACY54509.1| trypomastigote small surface antigen, partial [Trypanosoma cruzi]|variants_generated	BO	PO	ISTPPSGKDNKTATG	2	16	15	1607.7	851.19
>IKDNTTEAQPgi|262340685|gb|ACY54509.1| trypomastigote small surface antigen, partial [Trypanosoma cruzi]|variants_generated	BO	NE	TISTPPSGKDNKTAT	1	15	15	428.48	507.7
>IKDNTTEAQPgi|262340685|gb|ACY54509.1| trypomastigote small surface antigen, partial [Trypanosoma cruzi]|variants_generated	BO	NE	ISTPPSGKDNKTATG	2	16	15	291.48	348.52
>IKDNTTEAQPgi|262340685|gb|ACY54509.1| trypomastigote small surface antigen, partial [Trypanosoma cruzi]|variants_generated	BR	PO	TISTPPSGKDNKTAT	1	15	15	2317.93	3494.18
>IKDNTTEAQPgi|262340685|gb|ACY54509.1| trypomastigote small surface antigen, partial [Trypanosoma cruzi]|variants_generated	BR	PO	ISTPPSGKDNKTATG	2	16	15	2009.06	2922.24
>IKDNTTEAQPgi|262340685|gb|ACY54509.1| trypomastigote small surface antigen, partial [Trypanosoma cruzi]|variants_generated	BR	NE	TISTPPSGKDNKTAT	1	15	15	194.82	250.67
>IKDNTTEAQPgi|262340685|gb|ACY54509.1| trypomastigote small surface antigen, partial [Trypanosoma cruzi]|variants_generated	BR	NE	ISTPPSGKDNKTATG	2	16	15	129.51	148.77
>IKDNTTEAQPgi|262340685|gb|ACY54509.1| trypomastigote small surface antigen, partial [Trypanosoma cruzi]|variants_generated	CO	PO	TISTPPSGKDNKTAT	1	15	15	1548.63	2115.24
>IKDNTTEAQPgi|262340685|gb|ACY54509.1| trypomastigote small surface antigen, partial [Trypanosoma cruzi]|variants_generated	CO	PO	ISTPPSGKDNKTATG	2	16	15	1343.27	1876.5
>IKDNTTEAQPgi|262340685|gb|ACY54509.1| trypomastigote small surface antigen, partial [Trypanosoma cruzi]|variants_generated	CO	NE	TISTPPSGKDNKTAT	1	15	15	204.01	225.99
>IKDNTTEAQPgi|262340685|gb|ACY54509.1| trypomastigote small surface antigen, partial [Trypanosoma cruzi]|variants_generated	CO	NE	ISTPPSGKDNKTATG	2	16	15	177.66	198.66
>IKDNTTEAQPgi|262340685|gb|ACY54509.1| trypomastigote small surface antigen, partial [Trypanosoma cruzi]|variants_generated	MX	PO	TISTPPSGKDNKTAT	1	15	15	13917.91	16968.27
>IKDNTTEAQPgi|262340685|gb|ACY54509.1| trypomastigote small surface antigen, partial [Trypanosoma cruzi]|variants_generated	MX	PO	ISTPPSGKDNKTATG	2	16	15	12722.94	15696.74
>IKDNTTEAQPgi|262340685|gb|ACY54509.1| trypomastigote small surface antigen, partial [Trypanosoma cruzi]|variants_generated	MX	NE	TISTPPSGKDNKTAT	1	15	15	118.91	120.27
>IKDNTTEAQPgi|262340685|gb|ACY54509.1| trypomastigote small surface antigen, partial [Trypanosoma cruzi]|variants_generated	MX	NE	ISTPPSGKDNKTATG	2	16	15	105.82	101.39
>IKDNTTEAQPgi|262340685|gb|ACY54509.1| trypomastigote small surface antigen, partial [Trypanosoma cruzi]|variants_generated	US	PO	TISTPPSGKDNKTAT	1	15	15	1754.67	2607.23
>IKDNTTEAQPgi|262340685|gb|ACY54509.1| trypomastigote small surface antigen, partial [Trypanosoma cruzi]|variants_generated	US	PO	ISTPPSGKDNKTATG	2	16	15	1509.12	2288.44
>IKDNTTEAQPgi|262340685|gb|ACY54509.1| trypomastigote small surface antigen, partial [Trypanosoma cruzi]|variants_generated	US	NE	TISTPPSGKDNKTAT	1	15	15	142.33	188.5
>IKDNTTEAQPgi|262340685|gb|ACY54509.1| trypomastigote small surface antigen, partial [Trypanosoma cruzi]|variants_generated	US	NE	ISTPPSGKDNKTATG	2	16	15	218.32	274.78
>IKEKAAEAQPgi|262340685|gb|ACY54509.1| trypomastigote small surface antigen, partial [Trypanosoma cruzi]|variants_generated	AR	PO	TISTPPSGKEKKAAA	1	15	15	12504.13	12057.85
>IKEKAAEAQPgi|262340685|gb|ACY54509.1| trypomastigote small surface antigen, partial [Trypanosoma cruzi]|variants_generated	AR	PO	ISTPPSGKEKKAAAG	2	16	15	16252.28	15848.12
>IKEKAAEAQPgi|262340685|gb|ACY54509.1| trypomastigote small surface antigen, partial [Trypanosoma cruzi]|variants_generated	AR	NE	TISTPPSGKEKKAAA	1	15	15	1149.12	756.75
>IKEKAAEAQPgi|262340685|gb|ACY54509.1| trypomastigote small surface antigen, partial [Trypanosoma cruzi]|variants_generated	AR	NE	ISTPPSGKEKKAAAG	2	16	15	531.21	402.95
>IKEKAAEAQPgi|262340685|gb|ACY54509.1| trypomastigote small surface antigen, partial [Trypanosoma cruzi]|variants_generated	BO	PO	TISTPPSGKEKKAAA	1	15	15	391.71	198.42
>IKEKAAEAQPgi|262340685|gb|ACY54509.1| trypomastigote small surface antigen, partial [Trypanosoma cruzi]|variants_generated	BO	PO	ISTPPSGKEKKAAAG	2	16	15	372.22	185.87
>IKEKAAEAQPgi|262340685|gb|ACY54509.1| trypomastigote small surface antigen, partial [Trypanosoma cruzi]|variants_generated	BO	NE	TISTPPSGKEKKAAA	1	15	15	476.62	576.93
>IKEKAAEAQPgi|262340685|gb|ACY54509.1| trypomastigote small surface antigen, partial [Trypanosoma cruzi]|variants_generated	BO	NE	ISTPPSGKEKKAAAG	2	16	15	249.57	298.58
>IKEKAAEAQPgi|262340685|gb|ACY54509.1| trypomastigote small surface antigen, partial [Trypanosoma cruzi]|variants_generated	BR	PO	TISTPPSGKEKKAAA	1	15	15	521.86	498.15
>IKEKAAEAQPgi|262340685|gb|ACY54509.1| trypomastigote small surface antigen, partial [Trypanosoma cruzi]|variants_generated	BR	PO	ISTPPSGKEKKAAAG	2	16	15	353.22	304.78
>IKEKAAEAQPgi|262340685|gb|ACY54509.1| trypomastigote small surface antigen, partial [Trypanosoma cruzi]|variants_generated	BR	NE	TISTPPSGKEKKAAA	1	15	15	119.53	136.82
>IKEKAAEAQPgi|262340685|gb|ACY54509.1| trypomastigote small surface antigen, partial [Trypanosoma cruzi]|variants_generated	BR	NE	ISTPPSGKEKKAAAG	2	16	15	109.32	123.35
>IKEKAAEAQPgi|262340685|gb|ACY54509.1| trypomastigote small surface antigen, partial [Trypanosoma cruzi]|variants_generated	CO	PO	TISTPPSGKEKKAAA	1	15	15	368.95	632.06
>IKEKAAEAQPgi|262340685|gb|ACY54509.1| trypomastigote small surface antigen, partial [Trypanosoma cruzi]|variants_generated	CO	PO	ISTPPSGKEKKAAAG	2	16	15	436.65	724.36
>IKEKAAEAQPgi|262340685|gb|ACY54509.1| trypomastigote small surface antigen, partial [Trypanosoma cruzi]|variants_generated	CO	NE	TISTPPSGKEKKAAA	1	15	15	260.1	289.7
>IKEKAAEAQPgi|262340685|gb|ACY54509.1| trypomastigote small surface antigen, partial [Trypanosoma cruzi]|variants_generated	CO	NE	ISTPPSGKEKKAAAG	2	16	15	197.45	223.3
>IKEKAAEAQPgi|262340685|gb|ACY54509.1| trypomastigote small surface antigen, partial [Trypanosoma cruzi]|variants_generated	MX	PO	TISTPPSGKEKKAAA	1	15	15	15316.98	21067.78
>IKEKAAEAQPgi|262340685|gb|ACY54509.1| trypomastigote small surface antigen, partial [Trypanosoma cruzi]|variants_generated	MX	PO	ISTPPSGKEKKAAAG	2	16	15	7156.46	8780.99
>IKEKAAEAQPgi|262340685|gb|ACY54509.1| trypomastigote small surface antigen, partial [Trypanosoma cruzi]|variants_generated	MX	NE	TISTPPSGKEKKAAA	1	15	15	85.85	76.21
>IKEKAAEAQPgi|262340685|gb|ACY54509.1| trypomastigote small surface antigen, partial [Trypanosoma cruzi]|variants_generated	MX	NE	ISTPPSGKEKKAAAG	2	16	15	98.81	90.96
>IKEKAAEAQPgi|262340685|gb|ACY54509.1| trypomastigote small surface antigen, partial [Trypanosoma cruzi]|variants_generated	US	PO	TISTPPSGKEKKAAA	1	15	15	374.97	648.38
>IKEKAAEAQPgi|262340685|gb|ACY54509.1| trypomastigote small surface antigen, partial [Trypanosoma cruzi]|variants_generated	US	PO	ISTPPSGKEKKAAAG	2	16	15	366.4	638.19
>IKEKAAEAQPgi|262340685|gb|ACY54509.1| trypomastigote small surface antigen, partial [Trypanosoma cruzi]|variants_generated	US	NE	TISTPPSGKEKKAAA	1	15	15	185.17	238.03
>IKEKAAEAQPgi|262340685|gb|ACY54509.1| trypomastigote small surface antigen, partial [Trypanosoma cruzi]|variants_generated	US	NE	ISTPPSGKEKKAAAG	2	16	15	175.81	229.13
>IKEKATEAQPgi|262340685|gb|ACY54509.1| trypomastigote small surface antigen, partial [Trypanosoma cruzi]|variants_generated	AR	PO	TISTPPSGKEKKAAT	1	15	15	13153.36	12705.63
>IKEKATEAQPgi|262340685|gb|ACY54509.1| trypomastigote small surface antigen, partial [Trypanosoma cruzi]|variants_generated	AR	PO	ISTPPSGKEKKAATG	2	16	15	12426.83	11786.8
>IKEKATEAQPgi|262340685|gb|ACY54509.1| trypomastigote small surface antigen, partial [Trypanosoma cruzi]|variants_generated	AR	NE	TISTPPSGKEKKAAT	1	15	15	480.75	371.02
>IKEKATEAQPgi|262340685|gb|ACY54509.1| trypomastigote small surface antigen, partial [Trypanosoma cruzi]|variants_generated	AR	NE	ISTPPSGKEKKAATG	2	16	15	399.06	320.06
>IKEKATEAQPgi|262340685|gb|ACY54509.1| trypomastigote small surface antigen, partial [Trypanosoma cruzi]|variants_generated	BO	PO	TISTPPSGKEKKAAT	1	15	15	362.58	180.51
>IKEKATEAQPgi|262340685|gb|ACY54509.1| trypomastigote small surface antigen, partial [Trypanosoma cruzi]|variants_generated	BO	PO	ISTPPSGKEKKAATG	2	16	15	333.42	164.14
>IKEKATEAQPgi|262340685|gb|ACY54509.1| trypomastigote small surface antigen, partial [Trypanosoma cruzi]|variants_generated	BO	NE	TISTPPSGKEKKAAT	1	15	15	217.45	263.24
>IKEKATEAQPgi|262340685|gb|ACY54509.1| trypomastigote small surface antigen, partial [Trypanosoma cruzi]|variants_generated	BO	NE	ISTPPSGKEKKAATG	2	16	15	345.1	420.16
>IKEKATEAQPgi|262340685|gb|ACY54509.1| trypomastigote small surface antigen, partial [Trypanosoma cruzi]|variants_generated	BR	PO	TISTPPSGKEKKAAT	1	15	15	349.3	301.59
>IKEKATEAQPgi|262340685|gb|ACY54509.1| trypomastigote small surface antigen, partial [Trypanosoma cruzi]|variants_generated	BR	PO	ISTPPSGKEKKAATG	2	16	15	281.38	237.89
>IKEKATEAQPgi|262340685|gb|ACY54509.1| trypomastigote small surface antigen, partial [Trypanosoma cruzi]|variants_generated	BR	NE	TISTPPSGKEKKAAT	1	15	15	107.16	120.09
>IKEKATEAQPgi|262340685|gb|ACY54509.1| trypomastigote small surface antigen, partial [Trypanosoma cruzi]|variants_generated	BR	NE	ISTPPSGKEKKAATG	2	16	15	90.75	98.7
>IKEKATEAQPgi|262340685|gb|ACY54509.1| trypomastigote small surface antigen, partial [Trypanosoma cruzi]|variants_generated	CO	PO	TISTPPSGKEKKAAT	1	15	15	224.28	343.03
>IKEKATEAQPgi|262340685|gb|ACY54509.1| trypomastigote small surface antigen, partial [Trypanosoma cruzi]|variants_generated	CO	PO	ISTPPSGKEKKAATG	2	16	15	229.75	347.51
>IKEKATEAQPgi|262340685|gb|ACY54509.1| trypomastigote small surface antigen, partial [Trypanosoma cruzi]|variants_generated	CO	NE	TISTPPSGKEKKAAT	1	15	15	198.37	225.88
>IKEKATEAQPgi|262340685|gb|ACY54509.1| trypomastigote small surface antigen, partial [Trypanosoma cruzi]|variants_generated	CO	NE	ISTPPSGKEKKAATG	2	16	15	248.28	280.18
>IKEKATEAQPgi|262340685|gb|ACY54509.1| trypomastigote small surface antigen, partial [Trypanosoma cruzi]|variants_generated	MX	PO	TISTPPSGKEKKAAT	1	15	15	15698.75	21547.89
>IKEKATEAQPgi|262340685|gb|ACY54509.1| trypomastigote small surface antigen, partial [Trypanosoma cruzi]|variants_generated	MX	PO	ISTPPSGKEKKAATG	2	16	15	11825.44	16693.68
>IKEKATEAQPgi|262340685|gb|ACY54509.1| trypomastigote small surface antigen, partial [Trypanosoma cruzi]|variants_generated	MX	NE	TISTPPSGKEKKAAT	1	15	15	89.04	81.47
>IKEKATEAQPgi|262340685|gb|ACY54509.1| trypomastigote small surface antigen, partial [Trypanosoma cruzi]|variants_generated	MX	NE	ISTPPSGKEKKAATG	2	16	15	99.87	90.95
>IKEKATEAQPgi|262340685|gb|ACY54509.1| trypomastigote small surface antigen, partial [Trypanosoma cruzi]|variants_generated	US	PO	TISTPPSGKEKKAAT	1	15	15	343.36	598.79
>IKEKATEAQPgi|262340685|gb|ACY54509.1| trypomastigote small surface antigen, partial [Trypanosoma cruzi]|variants_generated	US	PO	ISTPPSGKEKKAATG	2	16	15	381.82	663.28
>IKEKATEAQPgi|262340685|gb|ACY54509.1| trypomastigote small surface antigen, partial [Trypanosoma cruzi]|variants_generated	US	NE	TISTPPSGKEKKAAT	1	15	15	106.63	143.52
>IKEKATEAQPgi|262340685|gb|ACY54509.1| trypomastigote small surface antigen, partial [Trypanosoma cruzi]|variants_generated	US	NE	ISTPPSGKEKKAATG	2	16	15	88.36	116.78
>IKEKPAEAQPgi|262340685|gb|ACY54509.1| trypomastigote small surface antigen, partial [Trypanosoma cruzi]|variants_generated	AR	PO	TISTPPSGKEKKPAA	1	15	15	20040.28	20445.29
>IKEKPAEAQPgi|262340685|gb|ACY54509.1| trypomastigote small surface antigen, partial [Trypanosoma cruzi]|variants_generated	AR	PO	ISTPPSGKEKKPAAG	2	16	15	16366.86	15912.94
>IKEKPAEAQPgi|262340685|gb|ACY54509.1| trypomastigote small surface antigen, partial [Trypanosoma cruzi]|variants_generated	AR	NE	TISTPPSGKEKKPAA	1	15	15	1438.06	939.8
>IKEKPAEAQPgi|262340685|gb|ACY54509.1| trypomastigote small surface antigen, partial [Trypanosoma cruzi]|variants_generated	AR	NE	ISTPPSGKEKKPAAG	2	16	15	1000.78	680.45
>IKEKPAEAQPgi|262340685|gb|ACY54509.1| trypomastigote small surface antigen, partial [Trypanosoma cruzi]|variants_generated	BO	PO	TISTPPSGKEKKPAA	1	15	15	601.31	317.42
>IKEKPAEAQPgi|262340685|gb|ACY54509.1| trypomastigote small surface antigen, partial [Trypanosoma cruzi]|variants_generated	BO	PO	ISTPPSGKEKKPAAG	2	16	15	428.08	218.67
>IKEKPAEAQPgi|262340685|gb|ACY54509.1| trypomastigote small surface antigen, partial [Trypanosoma cruzi]|variants_generated	BO	NE	TISTPPSGKEKKPAA	1	15	15	526.22	622.13
>IKEKPAEAQPgi|262340685|gb|ACY54509.1| trypomastigote small surface antigen, partial [Trypanosoma cruzi]|variants_generated	BO	NE	ISTPPSGKEKKPAAG	2	16	15	272.9	331.24
>IKEKPAEAQPgi|262340685|gb|ACY54509.1| trypomastigote small surface antigen, partial [Trypanosoma cruzi]|variants_generated	BR	PO	TISTPPSGKEKKPAA	1	15	15	620.82	626.78
>IKEKPAEAQPgi|262340685|gb|ACY54509.1| trypomastigote small surface antigen, partial [Trypanosoma cruzi]|variants_generated	BR	PO	ISTPPSGKEKKPAAG	2	16	15	2419.7	3702.32
>IKEKPAEAQPgi|262340685|gb|ACY54509.1| trypomastigote small surface antigen, partial [Trypanosoma cruzi]|variants_generated	BR	NE	TISTPPSGKEKKPAA	1	15	15	167.38	204.38
>IKEKPAEAQPgi|262340685|gb|ACY54509.1| trypomastigote small surface antigen, partial [Trypanosoma cruzi]|variants_generated	BR	NE	ISTPPSGKEKKPAAG	2	16	15	124.83	144.18
>IKEKPAEAQPgi|262340685|gb|ACY54509.1| trypomastigote small surface antigen, partial [Trypanosoma cruzi]|variants_generated	CO	PO	TISTPPSGKEKKPAA	1	15	15	162.65	266.33
>IKEKPAEAQPgi|262340685|gb|ACY54509.1| trypomastigote small surface antigen, partial [Trypanosoma cruzi]|variants_generated	CO	PO	ISTPPSGKEKKPAAG	2	16	15	253.62	452.34
>IKEKPAEAQPgi|262340685|gb|ACY54509.1| trypomastigote small surface antigen, partial [Trypanosoma cruzi]|variants_generated	CO	NE	TISTPPSGKEKKPAA	1	15	15	290.86	320.54
>IKEKPAEAQPgi|262340685|gb|ACY54509.1| trypomastigote small surface antigen, partial [Trypanosoma cruzi]|variants_generated	CO	NE	ISTPPSGKEKKPAAG	2	16	15	324.55	356.56
>IKEKPAEAQPgi|262340685|gb|ACY54509.1| trypomastigote small surface antigen, partial [Trypanosoma cruzi]|variants_generated	MX	PO	TISTPPSGKEKKPAA	1	15	15	27398.98	33048.89
>IKEKPAEAQPgi|262340685|gb|ACY54509.1| trypomastigote small surface antigen, partial [Trypanosoma cruzi]|variants_generated	MX	PO	ISTPPSGKEKKPAAG	2	16	15	16341.46	21542.78
>IKEKPAEAQPgi|262340685|gb|ACY54509.1| trypomastigote small surface antigen, partial [Trypanosoma cruzi]|variants_generated	MX	NE	TISTPPSGKEKKPAA	1	15	15	116.59	110.78
>IKEKPAEAQPgi|262340685|gb|ACY54509.1| trypomastigote small surface antigen, partial [Trypanosoma cruzi]|variants_generated	MX	NE	ISTPPSGKEKKPAAG	2	16	15	107.66	101.78
>IKEKPAEAQPgi|262340685|gb|ACY54509.1| trypomastigote small surface antigen, partial [Trypanosoma cruzi]|variants_generated	US	PO	TISTPPSGKEKKPAA	1	15	15	250.16	440.52
>IKEKPAEAQPgi|262340685|gb|ACY54509.1| trypomastigote small surface antigen, partial [Trypanosoma cruzi]|variants_generated	US	PO	ISTPPSGKEKKPAAG	2	16	15	231.66	407.58
>IKEKPAEAQPgi|262340685|gb|ACY54509.1| trypomastigote small surface antigen, partial [Trypanosoma cruzi]|variants_generated	US	NE	TISTPPSGKEKKPAA	1	15	15	202.62	258.64
>IKEKPAEAQPgi|262340685|gb|ACY54509.1| trypomastigote small surface antigen, partial [Trypanosoma cruzi]|variants_generated	US	NE	ISTPPSGKEKKPAAG	2	16	15	238.08	297.15
>IKEKPTEAQPgi|262340685|gb|ACY54509.1| trypomastigote small surface antigen, partial [Trypanosoma cruzi]|variants_generated	AR	PO	TISTPPSGKEKKPAT	1	15	15	18234.57	18672.58
>IKEKPTEAQPgi|262340685|gb|ACY54509.1| trypomastigote small surface antigen, partial [Trypanosoma cruzi]|variants_generated	AR	PO	ISTPPSGKEKKPATG	2	16	15	18727.48	19026.1
>IKEKPTEAQPgi|262340685|gb|ACY54509.1| trypomastigote small surface antigen, partial [Trypanosoma cruzi]|variants_generated	AR	NE	TISTPPSGKEKKPAT	1	15	15	962.02	660.4
>IKEKPTEAQPgi|262340685|gb|ACY54509.1| trypomastigote small surface antigen, partial [Trypanosoma cruzi]|variants_generated	AR	NE	ISTPPSGKEKKPATG	2	16	15	706.6	509.54
>IKEKPTEAQPgi|262340685|gb|ACY54509.1| trypomastigote small surface antigen, partial [Trypanosoma cruzi]|variants_generated	BO	PO	TISTPPSGKEKKPAT	1	15	15	431.43	221.39
>IKEKPTEAQPgi|262340685|gb|ACY54509.1| trypomastigote small surface antigen, partial [Trypanosoma cruzi]|variants_generated	BO	PO	ISTPPSGKEKKPATG	2	16	15	485.38	250.43
>IKEKPTEAQPgi|262340685|gb|ACY54509.1| trypomastigote small surface antigen, partial [Trypanosoma cruzi]|variants_generated	BO	NE	TISTPPSGKEKKPAT	1	15	15	306.95	369.74
>IKEKPTEAQPgi|262340685|gb|ACY54509.1| trypomastigote small surface antigen, partial [Trypanosoma cruzi]|variants_generated	BO	NE	ISTPPSGKEKKPATG	2	16	15	468.64	551.81
>IKEKPTEAQPgi|262340685|gb|ACY54509.1| trypomastigote small surface antigen, partial [Trypanosoma cruzi]|variants_generated	BR	PO	TISTPPSGKEKKPAT	1	15	15	417.21	373.17
>IKEKPTEAQPgi|262340685|gb|ACY54509.1| trypomastigote small surface antigen, partial [Trypanosoma cruzi]|variants_generated	BR	PO	ISTPPSGKEKKPATG	2	16	15	438.07	396.2
>IKEKPTEAQPgi|262340685|gb|ACY54509.1| trypomastigote small surface antigen, partial [Trypanosoma cruzi]|variants_generated	BR	NE	TISTPPSGKEKKPAT	1	15	15	161.54	195.26
>IKEKPTEAQPgi|262340685|gb|ACY54509.1| trypomastigote small surface antigen, partial [Trypanosoma cruzi]|variants_generated	BR	NE	ISTPPSGKEKKPATG	2	16	15	111.86	125.79
>IKEKPTEAQPgi|262340685|gb|ACY54509.1| trypomastigote small surface antigen, partial [Trypanosoma cruzi]|variants_generated	CO	PO	TISTPPSGKEKKPAT	1	15	15	161.44	270.22
>IKEKPTEAQPgi|262340685|gb|ACY54509.1| trypomastigote small surface antigen, partial [Trypanosoma cruzi]|variants_generated	CO	PO	ISTPPSGKEKKPATG	2	16	15	138.72	236.77
>IKEKPTEAQPgi|262340685|gb|ACY54509.1| trypomastigote small surface antigen, partial [Trypanosoma cruzi]|variants_generated	CO	NE	TISTPPSGKEKKPAT	1	15	15	306.52	329.07
>IKEKPTEAQPgi|262340685|gb|ACY54509.1| trypomastigote small surface antigen, partial [Trypanosoma cruzi]|variants_generated	CO	NE	ISTPPSGKEKKPATG	2	16	15	239.42	267
>IKEKPTEAQPgi|262340685|gb|ACY54509.1| trypomastigote small surface antigen, partial [Trypanosoma cruzi]|variants_generated	MX	PO	TISTPPSGKEKKPAT	1	15	15	28037.46	35644.33
>IKEKPTEAQPgi|262340685|gb|ACY54509.1| trypomastigote small surface antigen, partial [Trypanosoma cruzi]|variants_generated	MX	PO	ISTPPSGKEKKPATG	2	16	15	29088.01	36780.87
>IKEKPTEAQPgi|262340685|gb|ACY54509.1| trypomastigote small surface antigen, partial [Trypanosoma cruzi]|variants_generated	MX	NE	TISTPPSGKEKKPAT	1	15	15	88.17	83.9
>IKEKPTEAQPgi|262340685|gb|ACY54509.1| trypomastigote small surface antigen, partial [Trypanosoma cruzi]|variants_generated	MX	NE	ISTPPSGKEKKPATG	2	16	15	100.88	96.75
>IKEKPTEAQPgi|262340685|gb|ACY54509.1| trypomastigote small surface antigen, partial [Trypanosoma cruzi]|variants_generated	US	PO	TISTPPSGKEKKPAT	1	15	15	226.8	398.79
>IKEKPTEAQPgi|262340685|gb|ACY54509.1| trypomastigote small surface antigen, partial [Trypanosoma cruzi]|variants_generated	US	PO	ISTPPSGKEKKPATG	2	16	15	257.46	453.23
>IKEKPTEAQPgi|262340685|gb|ACY54509.1| trypomastigote small surface antigen, partial [Trypanosoma cruzi]|variants_generated	US	NE	TISTPPSGKEKKPAT	1	15	15	186.86	241.28
>IKEKPTEAQPgi|262340685|gb|ACY54509.1| trypomastigote small surface antigen, partial [Trypanosoma cruzi]|variants_generated	US	NE	ISTPPSGKEKKPATG	2	16	15	186.02	239.31
>IKEKTAEAQPgi|262340685|gb|ACY54509.1| trypomastigote small surface antigen, partial [Trypanosoma cruzi]|variants_generated	AR	PO	TISTPPSGKEKKTAA	1	15	15	15549.91	15223.52
>IKEKTAEAQPgi|262340685|gb|ACY54509.1| trypomastigote small surface antigen, partial [Trypanosoma cruzi]|variants_generated	AR	PO	ISTPPSGKEKKTAAG	2	16	15	13083.22	12358.37
>IKEKTAEAQPgi|262340685|gb|ACY54509.1| trypomastigote small surface antigen, partial [Trypanosoma cruzi]|variants_generated	AR	NE	TISTPPSGKEKKTAA	1	15	15	1027.47	698.8
>IKEKTAEAQPgi|262340685|gb|ACY54509.1| trypomastigote small surface antigen, partial [Trypanosoma cruzi]|variants_generated	AR	NE	ISTPPSGKEKKTAAG	2	16	15	366.79	292.49
>IKEKTAEAQPgi|262340685|gb|ACY54509.1| trypomastigote small surface antigen, partial [Trypanosoma cruzi]|variants_generated	BO	PO	TISTPPSGKEKKTAA	1	15	15	451	232.7
>IKEKTAEAQPgi|262340685|gb|ACY54509.1| trypomastigote small surface antigen, partial [Trypanosoma cruzi]|variants_generated	BO	PO	ISTPPSGKEKKTAAG	2	16	15	411.65	209.91
>IKEKTAEAQPgi|262340685|gb|ACY54509.1| trypomastigote small surface antigen, partial [Trypanosoma cruzi]|variants_generated	BO	NE	TISTPPSGKEKKTAA	1	15	15	337.78	405.22
>IKEKTAEAQPgi|262340685|gb|ACY54509.1| trypomastigote small surface antigen, partial [Trypanosoma cruzi]|variants_generated	BO	NE	ISTPPSGKEKKTAAG	2	16	15	205.03	248.23
>IKEKTAEAQPgi|262340685|gb|ACY54509.1| trypomastigote small surface antigen, partial [Trypanosoma cruzi]|variants_generated	BR	PO	TISTPPSGKEKKTAA	1	15	15	395.98	350.44
>IKEKTAEAQPgi|262340685|gb|ACY54509.1| trypomastigote small surface antigen, partial [Trypanosoma cruzi]|variants_generated	BR	PO	ISTPPSGKEKKTAAG	2	16	15	391.21	344.3
>IKEKTAEAQPgi|262340685|gb|ACY54509.1| trypomastigote small surface antigen, partial [Trypanosoma cruzi]|variants_generated	BR	NE	TISTPPSGKEKKTAA	1	15	15	113.07	126.6
>IKEKTAEAQPgi|262340685|gb|ACY54509.1| trypomastigote small surface antigen, partial [Trypanosoma cruzi]|variants_generated	BR	NE	ISTPPSGKEKKTAAG	2	16	15	86.5	92.32
>IKEKTAEAQPgi|262340685|gb|ACY54509.1| trypomastigote small surface antigen, partial [Trypanosoma cruzi]|variants_generated	CO	PO	TISTPPSGKEKKTAA	1	15	15	365.32	613.18
>IKEKTAEAQPgi|262340685|gb|ACY54509.1| trypomastigote small surface antigen, partial [Trypanosoma cruzi]|variants_generated	CO	PO	ISTPPSGKEKKTAAG	2	16	15	614.97	966.98
>IKEKTAEAQPgi|262340685|gb|ACY54509.1| trypomastigote small surface antigen, partial [Trypanosoma cruzi]|variants_generated	CO	NE	TISTPPSGKEKKTAA	1	15	15	190.3	214.04
>IKEKTAEAQPgi|262340685|gb|ACY54509.1| trypomastigote small surface antigen, partial [Trypanosoma cruzi]|variants_generated	CO	NE	ISTPPSGKEKKTAAG	2	16	15	173.85	198.82
>IKEKTAEAQPgi|262340685|gb|ACY54509.1| trypomastigote small surface antigen, partial [Trypanosoma cruzi]|variants_generated	MX	PO	TISTPPSGKEKKTAA	1	15	15	15563.79	21378.72
>IKEKTAEAQPgi|262340685|gb|ACY54509.1| trypomastigote small surface antigen, partial [Trypanosoma cruzi]|variants_generated	MX	PO	ISTPPSGKEKKTAAG	2	16	15	6953.88	8403.28
>IKEKTAEAQPgi|262340685|gb|ACY54509.1| trypomastigote small surface antigen, partial [Trypanosoma cruzi]|variants_generated	MX	NE	TISTPPSGKEKKTAA	1	15	15	123.29	118.1
>IKEKTAEAQPgi|262340685|gb|ACY54509.1| trypomastigote small surface antigen, partial [Trypanosoma cruzi]|variants_generated	MX	NE	ISTPPSGKEKKTAAG	2	16	15	110.21	101.48
>IKEKTAEAQPgi|262340685|gb|ACY54509.1| trypomastigote small surface antigen, partial [Trypanosoma cruzi]|variants_generated	US	PO	TISTPPSGKEKKTAA	1	15	15	390.74	677.88
>IKEKTAEAQPgi|262340685|gb|ACY54509.1| trypomastigote small surface antigen, partial [Trypanosoma cruzi]|variants_generated	US	PO	ISTPPSGKEKKTAAG	2	16	15	420.79	727.29
>IKEKTAEAQPgi|262340685|gb|ACY54509.1| trypomastigote small surface antigen, partial [Trypanosoma cruzi]|variants_generated	US	NE	TISTPPSGKEKKTAA	1	15	15	192.4	247.09
>IKEKTAEAQPgi|262340685|gb|ACY54509.1| trypomastigote small surface antigen, partial [Trypanosoma cruzi]|variants_generated	US	NE	ISTPPSGKEKKTAAG	2	16	15	151.18	199.48
>IKEKTTEAQPgi|262340685|gb|ACY54509.1| trypomastigote small surface antigen, partial [Trypanosoma cruzi]|variants_generated	AR	PO	TISTPPSGKEKKTAT	1	15	15	14431.63	14250.81
>IKEKTTEAQPgi|262340685|gb|ACY54509.1| trypomastigote small surface antigen, partial [Trypanosoma cruzi]|variants_generated	AR	PO	ISTPPSGKEKKTATG	2	16	15	13982.97	13308.18
>IKEKTTEAQPgi|262340685|gb|ACY54509.1| trypomastigote small surface antigen, partial [Trypanosoma cruzi]|variants_generated	AR	NE	TISTPPSGKEKKTAT	1	15	15	438.26	343.48
>IKEKTTEAQPgi|262340685|gb|ACY54509.1| trypomastigote small surface antigen, partial [Trypanosoma cruzi]|variants_generated	AR	NE	ISTPPSGKEKKTATG	2	16	15	354.47	289.68
>IKEKTTEAQPgi|262340685|gb|ACY54509.1| trypomastigote small surface antigen, partial [Trypanosoma cruzi]|variants_generated	BO	PO	TISTPPSGKEKKTAT	1	15	15	476.22	247.18
>IKEKTTEAQPgi|262340685|gb|ACY54509.1| trypomastigote small surface antigen, partial [Trypanosoma cruzi]|variants_generated	BO	PO	ISTPPSGKEKKTATG	2	16	15	380.09	190.4
>IKEKTTEAQPgi|262340685|gb|ACY54509.1| trypomastigote small surface antigen, partial [Trypanosoma cruzi]|variants_generated	BO	NE	TISTPPSGKEKKTAT	1	15	15	420.48	501.68
>IKEKTTEAQPgi|262340685|gb|ACY54509.1| trypomastigote small surface antigen, partial [Trypanosoma cruzi]|variants_generated	BO	NE	ISTPPSGKEKKTATG	2	16	15	223.64	267.9
>IKEKTTEAQPgi|262340685|gb|ACY54509.1| trypomastigote small surface antigen, partial [Trypanosoma cruzi]|variants_generated	BR	PO	TISTPPSGKEKKTAT	1	15	15	286.18	241.7
>IKEKTTEAQPgi|262340685|gb|ACY54509.1| trypomastigote small surface antigen, partial [Trypanosoma cruzi]|variants_generated	BR	PO	ISTPPSGKEKKTATG	2	16	15	327.86	280.32
>IKEKTTEAQPgi|262340685|gb|ACY54509.1| trypomastigote small surface antigen, partial [Trypanosoma cruzi]|variants_generated	BR	NE	TISTPPSGKEKKTAT	1	15	15	101.96	112.38
>IKEKTTEAQPgi|262340685|gb|ACY54509.1| trypomastigote small surface antigen, partial [Trypanosoma cruzi]|variants_generated	BR	NE	ISTPPSGKEKKTATG	2	16	15	95.13	104.11
>IKEKTTEAQPgi|262340685|gb|ACY54509.1| trypomastigote small surface antigen, partial [Trypanosoma cruzi]|variants_generated	CO	PO	TISTPPSGKEKKTAT	1	15	15	236.8	373.38
>IKEKTTEAQPgi|262340685|gb|ACY54509.1| trypomastigote small surface antigen, partial [Trypanosoma cruzi]|variants_generated	CO	PO	ISTPPSGKEKKTATG	2	16	15	246.72	396.52
>IKEKTTEAQPgi|262340685|gb|ACY54509.1| trypomastigote small surface antigen, partial [Trypanosoma cruzi]|variants_generated	CO	NE	TISTPPSGKEKKTAT	1	15	15	161.07	184.04
>IKEKTTEAQPgi|262340685|gb|ACY54509.1| trypomastigote small surface antigen, partial [Trypanosoma cruzi]|variants_generated	CO	NE	ISTPPSGKEKKTATG	2	16	15	178.62	203.73
>IKEKTTEAQPgi|262340685|gb|ACY54509.1| trypomastigote small surface antigen, partial [Trypanosoma cruzi]|variants_generated	MX	PO	TISTPPSGKEKKTAT	1	15	15	11050.31	15680.58
>IKEKTTEAQPgi|262340685|gb|ACY54509.1| trypomastigote small surface antigen, partial [Trypanosoma cruzi]|variants_generated	MX	PO	ISTPPSGKEKKTATG	2	16	15	13534.92	18952.06
>IKEKTTEAQPgi|262340685|gb|ACY54509.1| trypomastigote small surface antigen, partial [Trypanosoma cruzi]|variants_generated	MX	NE	TISTPPSGKEKKTAT	1	15	15	127.96	119.54
>IKEKTTEAQPgi|262340685|gb|ACY54509.1| trypomastigote small surface antigen, partial [Trypanosoma cruzi]|variants_generated	MX	NE	ISTPPSGKEKKTATG	2	16	15	113.22	108.81
>IKEKTTEAQPgi|262340685|gb|ACY54509.1| trypomastigote small surface antigen, partial [Trypanosoma cruzi]|variants_generated	US	PO	TISTPPSGKEKKTAT	1	15	15	375.06	652.18
>IKEKTTEAQPgi|262340685|gb|ACY54509.1| trypomastigote small surface antigen, partial [Trypanosoma cruzi]|variants_generated	US	PO	ISTPPSGKEKKTATG	2	16	15	465.54	798.9
>IKEKTTEAQPgi|262340685|gb|ACY54509.1| trypomastigote small surface antigen, partial [Trypanosoma cruzi]|variants_generated	US	NE	TISTPPSGKEKKTAT	1	15	15	111.88	150.1
>IKEKTTEAQPgi|262340685|gb|ACY54509.1| trypomastigote small surface antigen, partial [Trypanosoma cruzi]|variants_generated	US	NE	ISTPPSGKEKKTATG	2	16	15	93.85	126
>IKENAAEAQPgi|262340685|gb|ACY54509.1| trypomastigote small surface antigen, partial [Trypanosoma cruzi]|variants_generated	AR	PO	TISTPPSGKENKAAA	1	15	15	17256.8	17112.02
>IKENAAEAQPgi|262340685|gb|ACY54509.1| trypomastigote small surface antigen, partial [Trypanosoma cruzi]|variants_generated	AR	PO	ISTPPSGKENKAAAG	2	16	15	28497.94	28989.29
>IKENAAEAQPgi|262340685|gb|ACY54509.1| trypomastigote small surface antigen, partial [Trypanosoma cruzi]|variants_generated	AR	NE	TISTPPSGKENKAAA	1	15	15	5700.39	4106.96
>IKENAAEAQPgi|262340685|gb|ACY54509.1| trypomastigote small surface antigen, partial [Trypanosoma cruzi]|variants_generated	AR	NE	ISTPPSGKENKAAAG	2	16	15	3435.26	2263.73
>IKENAAEAQPgi|262340685|gb|ACY54509.1| trypomastigote small surface antigen, partial [Trypanosoma cruzi]|variants_generated	BO	PO	TISTPPSGKENKAAA	1	15	15	6097.6	3154.54
>IKENAAEAQPgi|262340685|gb|ACY54509.1| trypomastigote small surface antigen, partial [Trypanosoma cruzi]|variants_generated	BO	PO	ISTPPSGKENKAAAG	2	16	15	10114.97	5341.16
>IKENAAEAQPgi|262340685|gb|ACY54509.1| trypomastigote small surface antigen, partial [Trypanosoma cruzi]|variants_generated	BO	NE	TISTPPSGKENKAAA	1	15	15	1102.49	1284.74
>IKENAAEAQPgi|262340685|gb|ACY54509.1| trypomastigote small surface antigen, partial [Trypanosoma cruzi]|variants_generated	BO	NE	ISTPPSGKENKAAAG	2	16	15	809.58	951.97
>IKENAAEAQPgi|262340685|gb|ACY54509.1| trypomastigote small surface antigen, partial [Trypanosoma cruzi]|variants_generated	BR	PO	TISTPPSGKENKAAA	1	15	15	4638.82	7766.99
>IKENAAEAQPgi|262340685|gb|ACY54509.1| trypomastigote small surface antigen, partial [Trypanosoma cruzi]|variants_generated	BR	PO	ISTPPSGKENKAAAG	2	16	15	3647.28	5968.02
>IKENAAEAQPgi|262340685|gb|ACY54509.1| trypomastigote small surface antigen, partial [Trypanosoma cruzi]|variants_generated	BR	NE	TISTPPSGKENKAAA	1	15	15	209.05	278.36
>IKENAAEAQPgi|262340685|gb|ACY54509.1| trypomastigote small surface antigen, partial [Trypanosoma cruzi]|variants_generated	BR	NE	ISTPPSGKENKAAAG	2	16	15	133.18	153.95
>IKENAAEAQPgi|262340685|gb|ACY54509.1| trypomastigote small surface antigen, partial [Trypanosoma cruzi]|variants_generated	CO	PO	TISTPPSGKENKAAA	1	15	15	511.38	773.42
>IKENAAEAQPgi|262340685|gb|ACY54509.1| trypomastigote small surface antigen, partial [Trypanosoma cruzi]|variants_generated	CO	PO	ISTPPSGKENKAAAG	2	16	15	302.58	457.24
>IKENAAEAQPgi|262340685|gb|ACY54509.1| trypomastigote small surface antigen, partial [Trypanosoma cruzi]|variants_generated	CO	NE	TISTPPSGKENKAAA	1	15	15	777.64	813.9
>IKENAAEAQPgi|262340685|gb|ACY54509.1| trypomastigote small surface antigen, partial [Trypanosoma cruzi]|variants_generated	CO	NE	ISTPPSGKENKAAAG	2	16	15	808.41	809.58
>IKENAAEAQPgi|262340685|gb|ACY54509.1| trypomastigote small surface antigen, partial [Trypanosoma cruzi]|variants_generated	MX	PO	TISTPPSGKENKAAA	1	15	15	3056.54	3569.14
>IKENAAEAQPgi|262340685|gb|ACY54509.1| trypomastigote small surface antigen, partial [Trypanosoma cruzi]|variants_generated	MX	PO	ISTPPSGKENKAAAG	2	16	15	2845.16	3833.34
>IKENAAEAQPgi|262340685|gb|ACY54509.1| trypomastigote small surface antigen, partial [Trypanosoma cruzi]|variants_generated	MX	NE	TISTPPSGKENKAAA	1	15	15	157.42	154.82
>IKENAAEAQPgi|262340685|gb|ACY54509.1| trypomastigote small surface antigen, partial [Trypanosoma cruzi]|variants_generated	MX	NE	ISTPPSGKENKAAAG	2	16	15	148.2	146.78
>IKENAAEAQPgi|262340685|gb|ACY54509.1| trypomastigote small surface antigen, partial [Trypanosoma cruzi]|variants_generated	US	PO	TISTPPSGKENKAAA	1	15	15	1919.7	2816.61
>IKENAAEAQPgi|262340685|gb|ACY54509.1| trypomastigote small surface antigen, partial [Trypanosoma cruzi]|variants_generated	US	PO	ISTPPSGKENKAAAG	2	16	15	1164.71	1818.91
>IKENAAEAQPgi|262340685|gb|ACY54509.1| trypomastigote small surface antigen, partial [Trypanosoma cruzi]|variants_generated	US	NE	TISTPPSGKENKAAA	1	15	15	972.27	1074.11
>IKENAAEAQPgi|262340685|gb|ACY54509.1| trypomastigote small surface antigen, partial [Trypanosoma cruzi]|variants_generated	US	NE	ISTPPSGKENKAAAG	2	16	15	375.03	443.34
>IKENATEAQPgi|262340685|gb|ACY54509.1| trypomastigote small surface antigen, partial [Trypanosoma cruzi]|variants_generated	AR	PO	TISTPPSGKENKAAT	1	15	15	13080.07	12012.01
>IKENATEAQPgi|262340685|gb|ACY54509.1| trypomastigote small surface antigen, partial [Trypanosoma cruzi]|variants_generated	AR	PO	ISTPPSGKENKAATG	2	16	15	14129.37	13381.1
>IKENATEAQPgi|262340685|gb|ACY54509.1| trypomastigote small surface antigen, partial [Trypanosoma cruzi]|variants_generated	AR	NE	TISTPPSGKENKAAT	1	15	15	4253.54	2913.52
>IKENATEAQPgi|262340685|gb|ACY54509.1| trypomastigote small surface antigen, partial [Trypanosoma cruzi]|variants_generated	AR	NE	ISTPPSGKENKAATG	2	16	15	3686.8	2476.91
>IKENATEAQPgi|262340685|gb|ACY54509.1| trypomastigote small surface antigen, partial [Trypanosoma cruzi]|variants_generated	BO	PO	TISTPPSGKENKAAT	1	15	15	5324.83	2805.19
>IKENATEAQPgi|262340685|gb|ACY54509.1| trypomastigote small surface antigen, partial [Trypanosoma cruzi]|variants_generated	BO	PO	ISTPPSGKENKAATG	2	16	15	6151.24	3247.63
>IKENATEAQPgi|262340685|gb|ACY54509.1| trypomastigote small surface antigen, partial [Trypanosoma cruzi]|variants_generated	BO	NE	TISTPPSGKENKAAT	1	15	15	935.48	1095.74
>IKENATEAQPgi|262340685|gb|ACY54509.1| trypomastigote small surface antigen, partial [Trypanosoma cruzi]|variants_generated	BO	NE	ISTPPSGKENKAATG	2	16	15	1014.32	1182.12
>IKENATEAQPgi|262340685|gb|ACY54509.1| trypomastigote small surface antigen, partial [Trypanosoma cruzi]|variants_generated	BR	PO	TISTPPSGKENKAAT	1	15	15	4161.12	6896.46
>IKENATEAQPgi|262340685|gb|ACY54509.1| trypomastigote small surface antigen, partial [Trypanosoma cruzi]|variants_generated	BR	PO	ISTPPSGKENKAATG	2	16	15	5041.96	8340.49
>IKENATEAQPgi|262340685|gb|ACY54509.1| trypomastigote small surface antigen, partial [Trypanosoma cruzi]|variants_generated	BR	NE	TISTPPSGKENKAAT	1	15	15	160.39	193.7
>IKENATEAQPgi|262340685|gb|ACY54509.1| trypomastigote small surface antigen, partial [Trypanosoma cruzi]|variants_generated	BR	NE	ISTPPSGKENKAATG	2	16	15	135.8	158.74
>IKENATEAQPgi|262340685|gb|ACY54509.1| trypomastigote small surface antigen, partial [Trypanosoma cruzi]|variants_generated	CO	PO	TISTPPSGKENKAAT	1	15	15	435.24	713.4
>IKENATEAQPgi|262340685|gb|ACY54509.1| trypomastigote small surface antigen, partial [Trypanosoma cruzi]|variants_generated	CO	PO	ISTPPSGKENKAATG	2	16	15	487.74	817.94
>IKENATEAQPgi|262340685|gb|ACY54509.1| trypomastigote small surface antigen, partial [Trypanosoma cruzi]|variants_generated	CO	NE	TISTPPSGKENKAAT	1	15	15	701.28	737.66
>IKENATEAQPgi|262340685|gb|ACY54509.1| trypomastigote small surface antigen, partial [Trypanosoma cruzi]|variants_generated	CO	NE	ISTPPSGKENKAATG	2	16	15	644.82	681.6
>IKENATEAQPgi|262340685|gb|ACY54509.1| trypomastigote small surface antigen, partial [Trypanosoma cruzi]|variants_generated	MX	PO	TISTPPSGKENKAAT	1	15	15	2029.27	2406.16
>IKENATEAQPgi|262340685|gb|ACY54509.1| trypomastigote small surface antigen, partial [Trypanosoma cruzi]|variants_generated	MX	PO	ISTPPSGKENKAATG	2	16	15	2599.26	3063.58
>IKENATEAQPgi|262340685|gb|ACY54509.1| trypomastigote small surface antigen, partial [Trypanosoma cruzi]|variants_generated	MX	NE	TISTPPSGKENKAAT	1	15	15	163.13	153.11
>IKENATEAQPgi|262340685|gb|ACY54509.1| trypomastigote small surface antigen, partial [Trypanosoma cruzi]|variants_generated	MX	NE	ISTPPSGKENKAATG	2	16	15	157.22	148.47
>IKENATEAQPgi|262340685|gb|ACY54509.1| trypomastigote small surface antigen, partial [Trypanosoma cruzi]|variants_generated	US	PO	TISTPPSGKENKAAT	1	15	15	1266.38	1966.28
>IKENATEAQPgi|262340685|gb|ACY54509.1| trypomastigote small surface antigen, partial [Trypanosoma cruzi]|variants_generated	US	PO	ISTPPSGKENKAATG	2	16	15	2038.53	2953.07
>IKENATEAQPgi|262340685|gb|ACY54509.1| trypomastigote small surface antigen, partial [Trypanosoma cruzi]|variants_generated	US	NE	TISTPPSGKENKAAT	1	15	15	369.9	440.25
>IKENATEAQPgi|262340685|gb|ACY54509.1| trypomastigote small surface antigen, partial [Trypanosoma cruzi]|variants_generated	US	NE	ISTPPSGKENKAATG	2	16	15	526.22	603.49
>IKENPAEAQPgi|262340685|gb|ACY54509.1| trypomastigote small surface antigen, partial [Trypanosoma cruzi]|variants_generated	AR	PO	TISTPPSGKENKPAA	1	15	15	20864.98	20843.01
>IKENPAEAQPgi|262340685|gb|ACY54509.1| trypomastigote small surface antigen, partial [Trypanosoma cruzi]|variants_generated	AR	PO	ISTPPSGKENKPAAG	2	16	15	40285.92	41122.84
>IKENPAEAQPgi|262340685|gb|ACY54509.1| trypomastigote small surface antigen, partial [Trypanosoma cruzi]|variants_generated	AR	NE	TISTPPSGKENKPAA	1	15	15	7065.17	5301.55
>IKENPAEAQPgi|262340685|gb|ACY54509.1| trypomastigote small surface antigen, partial [Trypanosoma cruzi]|variants_generated	AR	NE	ISTPPSGKENKPAAG	2	16	15	5007.78	3497.91
>IKENPAEAQPgi|262340685|gb|ACY54509.1| trypomastigote small surface antigen, partial [Trypanosoma cruzi]|variants_generated	BO	PO	TISTPPSGKENKPAA	1	15	15	16180.97	8591.11
>IKENPAEAQPgi|262340685|gb|ACY54509.1| trypomastigote small surface antigen, partial [Trypanosoma cruzi]|variants_generated	BO	PO	ISTPPSGKENKPAAG	2	16	15	10130.81	5245.5
>IKENPAEAQPgi|262340685|gb|ACY54509.1| trypomastigote small surface antigen, partial [Trypanosoma cruzi]|variants_generated	BO	NE	TISTPPSGKENKPAA	1	15	15	1880.49	2159.66
>IKENPAEAQPgi|262340685|gb|ACY54509.1| trypomastigote small surface antigen, partial [Trypanosoma cruzi]|variants_generated	BO	NE	ISTPPSGKENKPAAG	2	16	15	1640.97	1879.47
>IKENPAEAQPgi|262340685|gb|ACY54509.1| trypomastigote small surface antigen, partial [Trypanosoma cruzi]|variants_generated	BR	PO	TISTPPSGKENKPAA	1	15	15	18191.26	23261.69
>IKENPAEAQPgi|262340685|gb|ACY54509.1| trypomastigote small surface antigen, partial [Trypanosoma cruzi]|variants_generated	BR	PO	ISTPPSGKENKPAAG	2	16	15	19750.2	24766.93
>IKENPAEAQPgi|262340685|gb|ACY54509.1| trypomastigote small surface antigen, partial [Trypanosoma cruzi]|variants_generated	BR	NE	TISTPPSGKENKPAA	1	15	15	258	369.02
>IKENPAEAQPgi|262340685|gb|ACY54509.1| trypomastigote small surface antigen, partial [Trypanosoma cruzi]|variants_generated	BR	NE	ISTPPSGKENKPAAG	2	16	15	164.38	199.95
>IKENPAEAQPgi|262340685|gb|ACY54509.1| trypomastigote small surface antigen, partial [Trypanosoma cruzi]|variants_generated	CO	PO	TISTPPSGKENKPAA	1	15	15	701.89	1137.04
>IKENPAEAQPgi|262340685|gb|ACY54509.1| trypomastigote small surface antigen, partial [Trypanosoma cruzi]|variants_generated	CO	PO	ISTPPSGKENKPAAG	2	16	15	248.03	363.04
>IKENPAEAQPgi|262340685|gb|ACY54509.1| trypomastigote small surface antigen, partial [Trypanosoma cruzi]|variants_generated	CO	NE	TISTPPSGKENKPAA	1	15	15	643.68	684.82
>IKENPAEAQPgi|262340685|gb|ACY54509.1| trypomastigote small surface antigen, partial [Trypanosoma cruzi]|variants_generated	CO	NE	ISTPPSGKENKPAAG	2	16	15	590.66	629
>IKENPAEAQPgi|262340685|gb|ACY54509.1| trypomastigote small surface antigen, partial [Trypanosoma cruzi]|variants_generated	MX	PO	TISTPPSGKENKPAA	1	15	15	5832.42	6792.14
>IKENPAEAQPgi|262340685|gb|ACY54509.1| trypomastigote small surface antigen, partial [Trypanosoma cruzi]|variants_generated	MX	PO	ISTPPSGKENKPAAG	2	16	15	8992.34	11404.03
>IKENPAEAQPgi|262340685|gb|ACY54509.1| trypomastigote small surface antigen, partial [Trypanosoma cruzi]|variants_generated	MX	NE	TISTPPSGKENKPAA	1	15	15	262.97	257.29
>IKENPAEAQPgi|262340685|gb|ACY54509.1| trypomastigote small surface antigen, partial [Trypanosoma cruzi]|variants_generated	MX	NE	ISTPPSGKENKPAAG	2	16	15	214.02	217.14
>IKENPAEAQPgi|262340685|gb|ACY54509.1| trypomastigote small surface antigen, partial [Trypanosoma cruzi]|variants_generated	US	PO	TISTPPSGKENKPAA	1	15	15	13077.3	13164.92
>IKENPAEAQPgi|262340685|gb|ACY54509.1| trypomastigote small surface antigen, partial [Trypanosoma cruzi]|variants_generated	US	PO	ISTPPSGKENKPAAG	2	16	15	12676.92	12837.79
>IKENPAEAQPgi|262340685|gb|ACY54509.1| trypomastigote small surface antigen, partial [Trypanosoma cruzi]|variants_generated	US	NE	TISTPPSGKENKPAA	1	15	15	816.57	903.11
>IKENPAEAQPgi|262340685|gb|ACY54509.1| trypomastigote small surface antigen, partial [Trypanosoma cruzi]|variants_generated	US	NE	ISTPPSGKENKPAAG	2	16	15	658.96	738.13
>IKENPTEAQPgi|262340685|gb|ACY54509.1| trypomastigote small surface antigen, partial [Trypanosoma cruzi]|variants_generated	AR	PO	TISTPPSGKENKPAT	1	15	15	19521.18	19640.04
>IKENPTEAQPgi|262340685|gb|ACY54509.1| trypomastigote small surface antigen, partial [Trypanosoma cruzi]|variants_generated	AR	PO	ISTPPSGKENKPATG	2	16	15	19647.49	19763
>IKENPTEAQPgi|262340685|gb|ACY54509.1| trypomastigote small surface antigen, partial [Trypanosoma cruzi]|variants_generated	AR	NE	TISTPPSGKENKPAT	1	15	15	4877	3401.26
>IKENPTEAQPgi|262340685|gb|ACY54509.1| trypomastigote small surface antigen, partial [Trypanosoma cruzi]|variants_generated	AR	NE	ISTPPSGKENKPATG	2	16	15	6051.89	4376.12
>IKENPTEAQPgi|262340685|gb|ACY54509.1| trypomastigote small surface antigen, partial [Trypanosoma cruzi]|variants_generated	BO	PO	TISTPPSGKENKPAT	1	15	15	38057.53	23331.5
>IKENPTEAQPgi|262340685|gb|ACY54509.1| trypomastigote small surface antigen, partial [Trypanosoma cruzi]|variants_generated	BO	PO	ISTPPSGKENKPATG	2	16	15	10312.67	5327.18
>IKENPTEAQPgi|262340685|gb|ACY54509.1| trypomastigote small surface antigen, partial [Trypanosoma cruzi]|variants_generated	BO	NE	TISTPPSGKENKPAT	1	15	15	1472.4	1714.16
>IKENPTEAQPgi|262340685|gb|ACY54509.1| trypomastigote small surface antigen, partial [Trypanosoma cruzi]|variants_generated	BO	NE	ISTPPSGKENKPATG	2	16	15	2422.07	2722.72
>IKENPTEAQPgi|262340685|gb|ACY54509.1| trypomastigote small surface antigen, partial [Trypanosoma cruzi]|variants_generated	BR	PO	TISTPPSGKENKPAT	1	15	15	18239.96	23307.72
>IKENPTEAQPgi|262340685|gb|ACY54509.1| trypomastigote small surface antigen, partial [Trypanosoma cruzi]|variants_generated	BR	PO	ISTPPSGKENKPATG	2	16	15	18264.93	23261.48
>IKENPTEAQPgi|262340685|gb|ACY54509.1| trypomastigote small surface antigen, partial [Trypanosoma cruzi]|variants_generated	BR	NE	TISTPPSGKENKPAT	1	15	15	256.2	354.8
>IKENPTEAQPgi|262340685|gb|ACY54509.1| trypomastigote small surface antigen, partial [Trypanosoma cruzi]|variants_generated	BR	NE	ISTPPSGKENKPATG	2	16	15	157.31	189
>IKENPTEAQPgi|262340685|gb|ACY54509.1| trypomastigote small surface antigen, partial [Trypanosoma cruzi]|variants_generated	CO	PO	TISTPPSGKENKPAT	1	15	15	366.06	607.47
>IKENPTEAQPgi|262340685|gb|ACY54509.1| trypomastigote small surface antigen, partial [Trypanosoma cruzi]|variants_generated	CO	PO	ISTPPSGKENKPATG	2	16	15	365.42	588.45
>IKENPTEAQPgi|262340685|gb|ACY54509.1| trypomastigote small surface antigen, partial [Trypanosoma cruzi]|variants_generated	CO	NE	TISTPPSGKENKPAT	1	15	15	578.07	617.26
>IKENPTEAQPgi|262340685|gb|ACY54509.1| trypomastigote small surface antigen, partial [Trypanosoma cruzi]|variants_generated	CO	NE	ISTPPSGKENKPATG	2	16	15	531.93	576.81
>IKENPTEAQPgi|262340685|gb|ACY54509.1| trypomastigote small surface antigen, partial [Trypanosoma cruzi]|variants_generated	MX	PO	TISTPPSGKENKPAT	1	15	15	6238.73	7303.94
>IKENPTEAQPgi|262340685|gb|ACY54509.1| trypomastigote small surface antigen, partial [Trypanosoma cruzi]|variants_generated	MX	PO	ISTPPSGKENKPATG	2	16	15	7032.52	8302.26
>IKENPTEAQPgi|262340685|gb|ACY54509.1| trypomastigote small surface antigen, partial [Trypanosoma cruzi]|variants_generated	MX	NE	TISTPPSGKENKPAT	1	15	15	248.28	242.76
>IKENPTEAQPgi|262340685|gb|ACY54509.1| trypomastigote small surface antigen, partial [Trypanosoma cruzi]|variants_generated	MX	NE	ISTPPSGKENKPATG	2	16	15	273.26	276.3
>IKENPTEAQPgi|262340685|gb|ACY54509.1| trypomastigote small surface antigen, partial [Trypanosoma cruzi]|variants_generated	US	PO	TISTPPSGKENKPAT	1	15	15	12244.33	12500.26
>IKENPTEAQPgi|262340685|gb|ACY54509.1| trypomastigote small surface antigen, partial [Trypanosoma cruzi]|variants_generated	US	PO	ISTPPSGKENKPATG	2	16	15	13796.3	13735.06
>IKENPTEAQPgi|262340685|gb|ACY54509.1| trypomastigote small surface antigen, partial [Trypanosoma cruzi]|variants_generated	US	NE	TISTPPSGKENKPAT	1	15	15	704.29	786.94
>IKENPTEAQPgi|262340685|gb|ACY54509.1| trypomastigote small surface antigen, partial [Trypanosoma cruzi]|variants_generated	US	NE	ISTPPSGKENKPATG	2	16	15	609.16	684.3
>IKENTAEAQPgi|262340685|gb|ACY54509.1| trypomastigote small surface antigen, partial [Trypanosoma cruzi]|variants_generated	AR	PO	TISTPPSGKENKTAA	1	15	15	17088.89	16977.95
>IKENTAEAQPgi|262340685|gb|ACY54509.1| trypomastigote small surface antigen, partial [Trypanosoma cruzi]|variants_generated	AR	PO	ISTPPSGKENKTAAG	2	16	15	31093.82	31708.57
>IKENTAEAQPgi|262340685|gb|ACY54509.1| trypomastigote small surface antigen, partial [Trypanosoma cruzi]|variants_generated	AR	NE	TISTPPSGKENKTAA	1	15	15	5628.56	4083.66
>IKENTAEAQPgi|262340685|gb|ACY54509.1| trypomastigote small surface antigen, partial [Trypanosoma cruzi]|variants_generated	AR	NE	ISTPPSGKENKTAAG	2	16	15	3597.78	2394.34
>IKENTAEAQPgi|262340685|gb|ACY54509.1| trypomastigote small surface antigen, partial [Trypanosoma cruzi]|variants_generated	BO	PO	TISTPPSGKENKTAA	1	15	15	6037.69	3136.08
>IKENTAEAQPgi|262340685|gb|ACY54509.1| trypomastigote small surface antigen, partial [Trypanosoma cruzi]|variants_generated	BO	PO	ISTPPSGKENKTAAG	2	16	15	7028.18	3683.84
>IKENTAEAQPgi|262340685|gb|ACY54509.1| trypomastigote small surface antigen, partial [Trypanosoma cruzi]|variants_generated	BO	NE	TISTPPSGKENKTAA	1	15	15	1201.41	1387.74
>IKENTAEAQPgi|262340685|gb|ACY54509.1| trypomastigote small surface antigen, partial [Trypanosoma cruzi]|variants_generated	BO	NE	ISTPPSGKENKTAAG	2	16	15	939.11	1096.78
>IKENTAEAQPgi|262340685|gb|ACY54509.1| trypomastigote small surface antigen, partial [Trypanosoma cruzi]|variants_generated	BR	PO	TISTPPSGKENKTAA	1	15	15	5559.39	9181.39
>IKENTAEAQPgi|262340685|gb|ACY54509.1| trypomastigote small surface antigen, partial [Trypanosoma cruzi]|variants_generated	BR	PO	ISTPPSGKENKTAAG	2	16	15	5443.72	8954.97
>IKENTAEAQPgi|262340685|gb|ACY54509.1| trypomastigote small surface antigen, partial [Trypanosoma cruzi]|variants_generated	BR	NE	TISTPPSGKENKTAA	1	15	15	208.82	273.96
>IKENTAEAQPgi|262340685|gb|ACY54509.1| trypomastigote small surface antigen, partial [Trypanosoma cruzi]|variants_generated	BR	NE	ISTPPSGKENKTAAG	2	16	15	127.25	146.04
>IKENTAEAQPgi|262340685|gb|ACY54509.1| trypomastigote small surface antigen, partial [Trypanosoma cruzi]|variants_generated	CO	PO	TISTPPSGKENKTAA	1	15	15	950.74	1384.34
>IKENTAEAQPgi|262340685|gb|ACY54509.1| trypomastigote small surface antigen, partial [Trypanosoma cruzi]|variants_generated	CO	PO	ISTPPSGKENKTAAG	2	16	15	326.27	456.41
>IKENTAEAQPgi|262340685|gb|ACY54509.1| trypomastigote small surface antigen, partial [Trypanosoma cruzi]|variants_generated	CO	NE	TISTPPSGKENKTAA	1	15	15	698.45	723.92
>IKENTAEAQPgi|262340685|gb|ACY54509.1| trypomastigote small surface antigen, partial [Trypanosoma cruzi]|variants_generated	CO	NE	ISTPPSGKENKTAAG	2	16	15	567.44	603.54
>IKENTAEAQPgi|262340685|gb|ACY54509.1| trypomastigote small surface antigen, partial [Trypanosoma cruzi]|variants_generated	MX	PO	TISTPPSGKENKTAA	1	15	15	2976.6	3492.62
>IKENTAEAQPgi|262340685|gb|ACY54509.1| trypomastigote small surface antigen, partial [Trypanosoma cruzi]|variants_generated	MX	PO	ISTPPSGKENKTAAG	2	16	15	5570.5	7347.51
>IKENTAEAQPgi|262340685|gb|ACY54509.1| trypomastigote small surface antigen, partial [Trypanosoma cruzi]|variants_generated	MX	NE	TISTPPSGKENKTAA	1	15	15	270.97	273.95
>IKENTAEAQPgi|262340685|gb|ACY54509.1| trypomastigote small surface antigen, partial [Trypanosoma cruzi]|variants_generated	MX	NE	ISTPPSGKENKTAAG	2	16	15	200.88	205.04
>IKENTAEAQPgi|262340685|gb|ACY54509.1| trypomastigote small surface antigen, partial [Trypanosoma cruzi]|variants_generated	US	PO	TISTPPSGKENKTAA	1	15	15	2167.64	3112.36
>IKENTAEAQPgi|262340685|gb|ACY54509.1| trypomastigote small surface antigen, partial [Trypanosoma cruzi]|variants_generated	US	PO	ISTPPSGKENKTAAG	2	16	15	2222.98	3163.86
>IKENTAEAQPgi|262340685|gb|ACY54509.1| trypomastigote small surface antigen, partial [Trypanosoma cruzi]|variants_generated	US	NE	TISTPPSGKENKTAA	1	15	15	547.52	621.36
>IKENTAEAQPgi|262340685|gb|ACY54509.1| trypomastigote small surface antigen, partial [Trypanosoma cruzi]|variants_generated	US	NE	ISTPPSGKENKTAAG	2	16	15	360.12	426.98
>IKENTTEAQPgi|262340685|gb|ACY54509.1| trypomastigote small surface antigen, partial [Trypanosoma cruzi]|variants_generated	AR	PO	TISTPPSGKENKTAT	1	15	15	17878.84	17938.33
>IKENTTEAQPgi|262340685|gb|ACY54509.1| trypomastigote small surface antigen, partial [Trypanosoma cruzi]|variants_generated	AR	PO	ISTPPSGKENKTATG	2	16	15	15266.78	14819.74
>IKENTTEAQPgi|262340685|gb|ACY54509.1| trypomastigote small surface antigen, partial [Trypanosoma cruzi]|variants_generated	AR	NE	TISTPPSGKENKTAT	1	15	15	3945.4	2664.82
>IKENTTEAQPgi|262340685|gb|ACY54509.1| trypomastigote small surface antigen, partial [Trypanosoma cruzi]|variants_generated	AR	NE	ISTPPSGKENKTATG	2	16	15	3772.8	2520.99
>IKENTTEAQPgi|262340685|gb|ACY54509.1| trypomastigote small surface antigen, partial [Trypanosoma cruzi]|variants_generated	BO	PO	TISTPPSGKENKTAT	1	15	15	21744.22	11819.21
>IKENTTEAQPgi|262340685|gb|ACY54509.1| trypomastigote small surface antigen, partial [Trypanosoma cruzi]|variants_generated	BO	PO	ISTPPSGKENKTATG	2	16	15	10580.17	5515.92
>IKENTTEAQPgi|262340685|gb|ACY54509.1| trypomastigote small surface antigen, partial [Trypanosoma cruzi]|variants_generated	BO	NE	TISTPPSGKENKTAT	1	15	15	1235.29	1426.71
>IKENTTEAQPgi|262340685|gb|ACY54509.1| trypomastigote small surface antigen, partial [Trypanosoma cruzi]|variants_generated	BO	NE	ISTPPSGKENKTATG	2	16	15	1021.44	1193.65
>IKENTTEAQPgi|262340685|gb|ACY54509.1| trypomastigote small surface antigen, partial [Trypanosoma cruzi]|variants_generated	BR	PO	TISTPPSGKENKTAT	1	15	15	6560.34	10646.14
>IKENTTEAQPgi|262340685|gb|ACY54509.1| trypomastigote small surface antigen, partial [Trypanosoma cruzi]|variants_generated	BR	PO	ISTPPSGKENKTATG	2	16	15	7184.5	11492.24
>IKENTTEAQPgi|262340685|gb|ACY54509.1| trypomastigote small surface antigen, partial [Trypanosoma cruzi]|variants_generated	BR	NE	TISTPPSGKENKTAT	1	15	15	236.95	325.63
>IKENTTEAQPgi|262340685|gb|ACY54509.1| trypomastigote small surface antigen, partial [Trypanosoma cruzi]|variants_generated	BR	NE	ISTPPSGKENKTATG	2	16	15	152.05	181.06
>IKENTTEAQPgi|262340685|gb|ACY54509.1| trypomastigote small surface antigen, partial [Trypanosoma cruzi]|variants_generated	CO	PO	TISTPPSGKENKTAT	1	15	15	1035.58	1627.96
>IKENTTEAQPgi|262340685|gb|ACY54509.1| trypomastigote small surface antigen, partial [Trypanosoma cruzi]|variants_generated	CO	PO	ISTPPSGKENKTATG	2	16	15	606.86	974.86
>IKENTTEAQPgi|262340685|gb|ACY54509.1| trypomastigote small surface antigen, partial [Trypanosoma cruzi]|variants_generated	CO	NE	TISTPPSGKENKTAT	1	15	15	637.9	667.06
>IKENTTEAQPgi|262340685|gb|ACY54509.1| trypomastigote small surface antigen, partial [Trypanosoma cruzi]|variants_generated	CO	NE	ISTPPSGKENKTATG	2	16	15	546.92	580.3
>IKENTTEAQPgi|262340685|gb|ACY54509.1| trypomastigote small surface antigen, partial [Trypanosoma cruzi]|variants_generated	MX	PO	TISTPPSGKENKTAT	1	15	15	3915.42	4532.38
>IKENTTEAQPgi|262340685|gb|ACY54509.1| trypomastigote small surface antigen, partial [Trypanosoma cruzi]|variants_generated	MX	PO	ISTPPSGKENKTATG	2	16	15	2665.76	3113.92
>IKENTTEAQPgi|262340685|gb|ACY54509.1| trypomastigote small surface antigen, partial [Trypanosoma cruzi]|variants_generated	MX	NE	TISTPPSGKENKTAT	1	15	15	433.85	391.19
>IKENTTEAQPgi|262340685|gb|ACY54509.1| trypomastigote small surface antigen, partial [Trypanosoma cruzi]|variants_generated	MX	NE	ISTPPSGKENKTATG	2	16	15	407.67	365.08
>IKENTTEAQPgi|262340685|gb|ACY54509.1| trypomastigote small surface antigen, partial [Trypanosoma cruzi]|variants_generated	US	PO	TISTPPSGKENKTAT	1	15	15	1722.23	2549.98
>IKENTTEAQPgi|262340685|gb|ACY54509.1| trypomastigote small surface antigen, partial [Trypanosoma cruzi]|variants_generated	US	PO	ISTPPSGKENKTATG	2	16	15	2648.18	3661.77
>IKENTTEAQPgi|262340685|gb|ACY54509.1| trypomastigote small surface antigen, partial [Trypanosoma cruzi]|variants_generated	US	NE	TISTPPSGKENKTAT	1	15	15	418.64	485.64
>IKENTTEAQPgi|262340685|gb|ACY54509.1| trypomastigote small surface antigen, partial [Trypanosoma cruzi]|variants_generated	US	NE	ISTPPSGKENKTATG	2	16	15	356.8	423.59
>ITDKAAEAQPgi|262340685|gb|ACY54509.1| trypomastigote small surface antigen, partial [Trypanosoma cruzi]|variants_generated	AR	PO	TISTPPSGTDKKAAA	1	15	15	30238.29	31925.42
>ITDKAAEAQPgi|262340685|gb|ACY54509.1| trypomastigote small surface antigen, partial [Trypanosoma cruzi]|variants_generated	AR	PO	ISTPPSGTDKKAAAG	2	16	15	29506.49	31772.4
>ITDKAAEAQPgi|262340685|gb|ACY54509.1| trypomastigote small surface antigen, partial [Trypanosoma cruzi]|variants_generated	AR	NE	TISTPPSGTDKKAAA	1	15	15	2451.2	1563.94
>ITDKAAEAQPgi|262340685|gb|ACY54509.1| trypomastigote small surface antigen, partial [Trypanosoma cruzi]|variants_generated	AR	NE	ISTPPSGTDKKAAAG	2	16	15	990.45	674.39
>ITDKAAEAQPgi|262340685|gb|ACY54509.1| trypomastigote small surface antigen, partial [Trypanosoma cruzi]|variants_generated	BO	PO	TISTPPSGTDKKAAA	1	15	15	10004.99	5222.16
>ITDKAAEAQPgi|262340685|gb|ACY54509.1| trypomastigote small surface antigen, partial [Trypanosoma cruzi]|variants_generated	BO	PO	ISTPPSGTDKKAAAG	2	16	15	24340.4	13615.7
>ITDKAAEAQPgi|262340685|gb|ACY54509.1| trypomastigote small surface antigen, partial [Trypanosoma cruzi]|variants_generated	BO	NE	TISTPPSGTDKKAAA	1	15	15	213.25	257.99
>ITDKAAEAQPgi|262340685|gb|ACY54509.1| trypomastigote small surface antigen, partial [Trypanosoma cruzi]|variants_generated	BO	NE	ISTPPSGTDKKAAAG	2	16	15	109.88	127.68
>ITDKAAEAQPgi|262340685|gb|ACY54509.1| trypomastigote small surface antigen, partial [Trypanosoma cruzi]|variants_generated	BR	PO	TISTPPSGTDKKAAA	1	15	15	32690.43	34666.44
>ITDKAAEAQPgi|262340685|gb|ACY54509.1| trypomastigote small surface antigen, partial [Trypanosoma cruzi]|variants_generated	BR	PO	ISTPPSGTDKKAAAG	2	16	15	31194.79	33748.05
>ITDKAAEAQPgi|262340685|gb|ACY54509.1| trypomastigote small surface antigen, partial [Trypanosoma cruzi]|variants_generated	BR	NE	TISTPPSGTDKKAAA	1	15	15	165.44	201.56
>ITDKAAEAQPgi|262340685|gb|ACY54509.1| trypomastigote small surface antigen, partial [Trypanosoma cruzi]|variants_generated	BR	NE	ISTPPSGTDKKAAAG	2	16	15	127.94	147.99
>ITDKAAEAQPgi|262340685|gb|ACY54509.1| trypomastigote small surface antigen, partial [Trypanosoma cruzi]|variants_generated	CO	PO	TISTPPSGTDKKAAA	1	15	15	5814.44	8250.39
>ITDKAAEAQPgi|262340685|gb|ACY54509.1| trypomastigote small surface antigen, partial [Trypanosoma cruzi]|variants_generated	CO	PO	ISTPPSGTDKKAAAG	2	16	15	5468.01	7657.33
>ITDKAAEAQPgi|262340685|gb|ACY54509.1| trypomastigote small surface antigen, partial [Trypanosoma cruzi]|variants_generated	CO	NE	TISTPPSGTDKKAAA	1	15	15	328.34	335.6
>ITDKAAEAQPgi|262340685|gb|ACY54509.1| trypomastigote small surface antigen, partial [Trypanosoma cruzi]|variants_generated	CO	NE	ISTPPSGTDKKAAAG	2	16	15	137.8	153.84
>ITDKAAEAQPgi|262340685|gb|ACY54509.1| trypomastigote small surface antigen, partial [Trypanosoma cruzi]|variants_generated	MX	PO	TISTPPSGTDKKAAA	1	15	15	33895.87	41276.14
>ITDKAAEAQPgi|262340685|gb|ACY54509.1| trypomastigote small surface antigen, partial [Trypanosoma cruzi]|variants_generated	MX	PO	ISTPPSGTDKKAAAG	2	16	15	24084.29	29162.33
>ITDKAAEAQPgi|262340685|gb|ACY54509.1| trypomastigote small surface antigen, partial [Trypanosoma cruzi]|variants_generated	MX	NE	TISTPPSGTDKKAAA	1	15	15	1587.87	1387.51
>ITDKAAEAQPgi|262340685|gb|ACY54509.1| trypomastigote small surface antigen, partial [Trypanosoma cruzi]|variants_generated	MX	NE	ISTPPSGTDKKAAAG	2	16	15	2781.22	2069.45
>ITDKAAEAQPgi|262340685|gb|ACY54509.1| trypomastigote small surface antigen, partial [Trypanosoma cruzi]|variants_generated	US	PO	TISTPPSGTDKKAAA	1	15	15	2135.43	3078.29
>ITDKAAEAQPgi|262340685|gb|ACY54509.1| trypomastigote small surface antigen, partial [Trypanosoma cruzi]|variants_generated	US	PO	ISTPPSGTDKKAAAG	2	16	15	3674.2	4769.16
>ITDKAAEAQPgi|262340685|gb|ACY54509.1| trypomastigote small surface antigen, partial [Trypanosoma cruzi]|variants_generated	US	NE	TISTPPSGTDKKAAA	1	15	15	532.42	607.18
>ITDKAAEAQPgi|262340685|gb|ACY54509.1| trypomastigote small surface antigen, partial [Trypanosoma cruzi]|variants_generated	US	NE	ISTPPSGTDKKAAAG	2	16	15	217.44	272.46
>ITDKATEAQPgi|262340685|gb|ACY54509.1| trypomastigote small surface antigen, partial [Trypanosoma cruzi]|variants_generated	AR	PO	TISTPPSGTDKKAAT	1	15	15	36705.7	38700.21
>ITDKATEAQPgi|262340685|gb|ACY54509.1| trypomastigote small surface antigen, partial [Trypanosoma cruzi]|variants_generated	AR	PO	ISTPPSGTDKKAATG	2	16	15	30808.52	32731.87
>ITDKATEAQPgi|262340685|gb|ACY54509.1| trypomastigote small surface antigen, partial [Trypanosoma cruzi]|variants_generated	AR	NE	TISTPPSGTDKKAAT	1	15	15	795.09	558.48
>ITDKATEAQPgi|262340685|gb|ACY54509.1| trypomastigote small surface antigen, partial [Trypanosoma cruzi]|variants_generated	AR	NE	ISTPPSGTDKKAATG	2	16	15	652.54	474.44
>ITDKATEAQPgi|262340685|gb|ACY54509.1| trypomastigote small surface antigen, partial [Trypanosoma cruzi]|variants_generated	BO	PO	TISTPPSGTDKKAAT	1	15	15	10244.84	5413.79
>ITDKATEAQPgi|262340685|gb|ACY54509.1| trypomastigote small surface antigen, partial [Trypanosoma cruzi]|variants_generated	BO	PO	ISTPPSGTDKKAATG	2	16	15	8771.54	4535.31
>ITDKATEAQPgi|262340685|gb|ACY54509.1| trypomastigote small surface antigen, partial [Trypanosoma cruzi]|variants_generated	BO	NE	TISTPPSGTDKKAAT	1	15	15	125.25	147.82
>ITDKATEAQPgi|262340685|gb|ACY54509.1| trypomastigote small surface antigen, partial [Trypanosoma cruzi]|variants_generated	BO	NE	ISTPPSGTDKKAATG	2	16	15	114.13	132.25
>ITDKATEAQPgi|262340685|gb|ACY54509.1| trypomastigote small surface antigen, partial [Trypanosoma cruzi]|variants_generated	BR	PO	TISTPPSGTDKKAAT	1	15	15	32658.63	34724.42
>ITDKATEAQPgi|262340685|gb|ACY54509.1| trypomastigote small surface antigen, partial [Trypanosoma cruzi]|variants_generated	BR	PO	ISTPPSGTDKKAATG	2	16	15	30804.29	33540.11
>ITDKATEAQPgi|262340685|gb|ACY54509.1| trypomastigote small surface antigen, partial [Trypanosoma cruzi]|variants_generated	BR	NE	TISTPPSGTDKKAAT	1	15	15	180.13	222.24
>ITDKATEAQPgi|262340685|gb|ACY54509.1| trypomastigote small surface antigen, partial [Trypanosoma cruzi]|variants_generated	BR	NE	ISTPPSGTDKKAATG	2	16	15	128.45	148.19
>ITDKATEAQPgi|262340685|gb|ACY54509.1| trypomastigote small surface antigen, partial [Trypanosoma cruzi]|variants_generated	CO	PO	TISTPPSGTDKKAAT	1	15	15	5859.62	8281.48
>ITDKATEAQPgi|262340685|gb|ACY54509.1| trypomastigote small surface antigen, partial [Trypanosoma cruzi]|variants_generated	CO	PO	ISTPPSGTDKKAATG	2	16	15	5843.26	8292.18
>ITDKATEAQPgi|262340685|gb|ACY54509.1| trypomastigote small surface antigen, partial [Trypanosoma cruzi]|variants_generated	CO	NE	TISTPPSGTDKKAAT	1	15	15	170.23	193.44
>ITDKATEAQPgi|262340685|gb|ACY54509.1| trypomastigote small surface antigen, partial [Trypanosoma cruzi]|variants_generated	CO	NE	ISTPPSGTDKKAATG	2	16	15	403.98	444.64
>ITDKATEAQPgi|262340685|gb|ACY54509.1| trypomastigote small surface antigen, partial [Trypanosoma cruzi]|variants_generated	MX	PO	TISTPPSGTDKKAAT	1	15	15	31791.21	39429.24
>ITDKATEAQPgi|262340685|gb|ACY54509.1| trypomastigote small surface antigen, partial [Trypanosoma cruzi]|variants_generated	MX	PO	ISTPPSGTDKKAATG	2	16	15	33578.29	41004.02
>ITDKATEAQPgi|262340685|gb|ACY54509.1| trypomastigote small surface antigen, partial [Trypanosoma cruzi]|variants_generated	MX	NE	TISTPPSGTDKKAAT	1	15	15	3568.94	2637.27
>ITDKATEAQPgi|262340685|gb|ACY54509.1| trypomastigote small surface antigen, partial [Trypanosoma cruzi]|variants_generated	MX	NE	ISTPPSGTDKKAATG	2	16	15	1507.42	1334.12
>ITDKATEAQPgi|262340685|gb|ACY54509.1| trypomastigote small surface antigen, partial [Trypanosoma cruzi]|variants_generated	US	PO	TISTPPSGTDKKAAT	1	15	15	3583.82	4682.38
>ITDKATEAQPgi|262340685|gb|ACY54509.1| trypomastigote small surface antigen, partial [Trypanosoma cruzi]|variants_generated	US	PO	ISTPPSGTDKKAATG	2	16	15	2811.21	3854.5
>ITDKATEAQPgi|262340685|gb|ACY54509.1| trypomastigote small surface antigen, partial [Trypanosoma cruzi]|variants_generated	US	NE	TISTPPSGTDKKAAT	1	15	15	201.38	257.05
>ITDKATEAQPgi|262340685|gb|ACY54509.1| trypomastigote small surface antigen, partial [Trypanosoma cruzi]|variants_generated	US	NE	ISTPPSGTDKKAATG	2	16	15	188.54	244.09
>ITDKPAEAQPgi|262340685|gb|ACY54509.1| trypomastigote small surface antigen, partial [Trypanosoma cruzi]|variants_generated	AR	PO	TISTPPSGTDKKPAA	1	15	15	37868.6	39441.03
>ITDKPAEAQPgi|262340685|gb|ACY54509.1| trypomastigote small surface antigen, partial [Trypanosoma cruzi]|variants_generated	AR	PO	ISTPPSGTDKKPAAG	2	16	15	43239.63	44289.5
>ITDKPAEAQPgi|262340685|gb|ACY54509.1| trypomastigote small surface antigen, partial [Trypanosoma cruzi]|variants_generated	AR	NE	TISTPPSGTDKKPAA	1	15	15	3489.44	2305.1
>ITDKPAEAQPgi|262340685|gb|ACY54509.1| trypomastigote small surface antigen, partial [Trypanosoma cruzi]|variants_generated	AR	NE	ISTPPSGTDKKPAAG	2	16	15	2280.7	1450.72
>ITDKPAEAQPgi|262340685|gb|ACY54509.1| trypomastigote small surface antigen, partial [Trypanosoma cruzi]|variants_generated	BO	PO	TISTPPSGTDKKPAA	1	15	15	15739.24	8235.11
>ITDKPAEAQPgi|262340685|gb|ACY54509.1| trypomastigote small surface antigen, partial [Trypanosoma cruzi]|variants_generated	BO	PO	ISTPPSGTDKKPAAG	2	16	15	41005.32	24714.3
>ITDKPAEAQPgi|262340685|gb|ACY54509.1| trypomastigote small surface antigen, partial [Trypanosoma cruzi]|variants_generated	BO	NE	TISTPPSGTDKKPAA	1	15	15	250.57	303.1
>ITDKPAEAQPgi|262340685|gb|ACY54509.1| trypomastigote small surface antigen, partial [Trypanosoma cruzi]|variants_generated	BO	NE	ISTPPSGTDKKPAAG	2	16	15	573.36	680.99
>ITDKPAEAQPgi|262340685|gb|ACY54509.1| trypomastigote small surface antigen, partial [Trypanosoma cruzi]|variants_generated	BR	PO	TISTPPSGTDKKPAA	1	15	15	44934.22	44601.74
>ITDKPAEAQPgi|262340685|gb|ACY54509.1| trypomastigote small surface antigen, partial [Trypanosoma cruzi]|variants_generated	BR	PO	ISTPPSGTDKKPAAG	2	16	15	47575.85	46759.08
>ITDKPAEAQPgi|262340685|gb|ACY54509.1| trypomastigote small surface antigen, partial [Trypanosoma cruzi]|variants_generated	BR	NE	TISTPPSGTDKKPAA	1	15	15	255.58	367.18
>ITDKPAEAQPgi|262340685|gb|ACY54509.1| trypomastigote small surface antigen, partial [Trypanosoma cruzi]|variants_generated	BR	NE	ISTPPSGTDKKPAAG	2	16	15	243.78	325.58
>ITDKPAEAQPgi|262340685|gb|ACY54509.1| trypomastigote small surface antigen, partial [Trypanosoma cruzi]|variants_generated	CO	PO	TISTPPSGTDKKPAA	1	15	15	9022.67	13531.84
>ITDKPAEAQPgi|262340685|gb|ACY54509.1| trypomastigote small surface antigen, partial [Trypanosoma cruzi]|variants_generated	CO	PO	ISTPPSGTDKKPAAG	2	16	15	8815.17	12849.53
>ITDKPAEAQPgi|262340685|gb|ACY54509.1| trypomastigote small surface antigen, partial [Trypanosoma cruzi]|variants_generated	CO	NE	TISTPPSGTDKKPAA	1	15	15	310.66	330.54
>ITDKPAEAQPgi|262340685|gb|ACY54509.1| trypomastigote small surface antigen, partial [Trypanosoma cruzi]|variants_generated	CO	NE	ISTPPSGTDKKPAAG	2	16	15	246.2	267.2
>ITDKPAEAQPgi|262340685|gb|ACY54509.1| trypomastigote small surface antigen, partial [Trypanosoma cruzi]|variants_generated	MX	PO	TISTPPSGTDKKPAA	1	15	15	43059.75	49847.03
>ITDKPAEAQPgi|262340685|gb|ACY54509.1| trypomastigote small surface antigen, partial [Trypanosoma cruzi]|variants_generated	MX	PO	ISTPPSGTDKKPAAG	2	16	15	36366.34	42895.59
>ITDKPAEAQPgi|262340685|gb|ACY54509.1| trypomastigote small surface antigen, partial [Trypanosoma cruzi]|variants_generated	MX	NE	TISTPPSGTDKKPAA	1	15	15	3677.28	2947.11
>ITDKPAEAQPgi|262340685|gb|ACY54509.1| trypomastigote small surface antigen, partial [Trypanosoma cruzi]|variants_generated	MX	NE	ISTPPSGTDKKPAAG	2	16	15	7390.07	4945.41
>ITDKPAEAQPgi|262340685|gb|ACY54509.1| trypomastigote small surface antigen, partial [Trypanosoma cruzi]|variants_generated	US	PO	TISTPPSGTDKKPAA	1	15	15	8715.93	9644.59
>ITDKPAEAQPgi|262340685|gb|ACY54509.1| trypomastigote small surface antigen, partial [Trypanosoma cruzi]|variants_generated	US	PO	ISTPPSGTDKKPAAG	2	16	15	12289.1	12522.05
>ITDKPAEAQPgi|262340685|gb|ACY54509.1| trypomastigote small surface antigen, partial [Trypanosoma cruzi]|variants_generated	US	NE	TISTPPSGTDKKPAA	1	15	15	613.89	692.57
>ITDKPAEAQPgi|262340685|gb|ACY54509.1| trypomastigote small surface antigen, partial [Trypanosoma cruzi]|variants_generated	US	NE	ISTPPSGTDKKPAAG	2	16	15	723.92	808.94
>ITDKPTEAQPgi|262340685|gb|ACY54509.1| trypomastigote small surface antigen, partial [Trypanosoma cruzi]|variants_generated	AR	PO	TISTPPSGTDKKPAT	1	15	15	36546.23	38075.02
>ITDKPTEAQPgi|262340685|gb|ACY54509.1| trypomastigote small surface antigen, partial [Trypanosoma cruzi]|variants_generated	AR	PO	ISTPPSGTDKKPATG	2	16	15	36129.94	38325.26
>ITDKPTEAQPgi|262340685|gb|ACY54509.1| trypomastigote small surface antigen, partial [Trypanosoma cruzi]|variants_generated	AR	NE	TISTPPSGTDKKPAT	1	15	15	970.79	662.93
>ITDKPTEAQPgi|262340685|gb|ACY54509.1| trypomastigote small surface antigen, partial [Trypanosoma cruzi]|variants_generated	AR	NE	ISTPPSGTDKKPATG	2	16	15	1702.81	1090.98
>ITDKPTEAQPgi|262340685|gb|ACY54509.1| trypomastigote small surface antigen, partial [Trypanosoma cruzi]|variants_generated	BO	PO	TISTPPSGTDKKPAT	1	15	15	21933.93	11921.49
>ITDKPTEAQPgi|262340685|gb|ACY54509.1| trypomastigote small surface antigen, partial [Trypanosoma cruzi]|variants_generated	BO	PO	ISTPPSGTDKKPATG	2	16	15	10388.74	5369.18
>ITDKPTEAQPgi|262340685|gb|ACY54509.1| trypomastigote small surface antigen, partial [Trypanosoma cruzi]|variants_generated	BO	NE	TISTPPSGTDKKPAT	1	15	15	152.66	182.67
>ITDKPTEAQPgi|262340685|gb|ACY54509.1| trypomastigote small surface antigen, partial [Trypanosoma cruzi]|variants_generated	BO	NE	ISTPPSGTDKKPATG	2	16	15	816.5	955.6
>ITDKPTEAQPgi|262340685|gb|ACY54509.1| trypomastigote small surface antigen, partial [Trypanosoma cruzi]|variants_generated	BR	PO	TISTPPSGTDKKPAT	1	15	15	44885.9	44566.42
>ITDKPTEAQPgi|262340685|gb|ACY54509.1| trypomastigote small surface antigen, partial [Trypanosoma cruzi]|variants_generated	BR	PO	ISTPPSGTDKKPATG	2	16	15	42630.18	42808.45
>ITDKPTEAQPgi|262340685|gb|ACY54509.1| trypomastigote small surface antigen, partial [Trypanosoma cruzi]|variants_generated	BR	NE	TISTPPSGTDKKPAT	1	15	15	257.64	353.85
>ITDKPTEAQPgi|262340685|gb|ACY54509.1| trypomastigote small surface antigen, partial [Trypanosoma cruzi]|variants_generated	BR	NE	ISTPPSGTDKKPATG	2	16	15	165.72	202
>ITDKPTEAQPgi|262340685|gb|ACY54509.1| trypomastigote small surface antigen, partial [Trypanosoma cruzi]|variants_generated	CO	PO	TISTPPSGTDKKPAT	1	15	15	7723.67	11008.5
>ITDKPTEAQPgi|262340685|gb|ACY54509.1| trypomastigote small surface antigen, partial [Trypanosoma cruzi]|variants_generated	CO	PO	ISTPPSGTDKKPATG	2	16	15	8204.1	12116.57
>ITDKPTEAQPgi|262340685|gb|ACY54509.1| trypomastigote small surface antigen, partial [Trypanosoma cruzi]|variants_generated	CO	NE	TISTPPSGTDKKPAT	1	15	15	330.92	361.53
>ITDKPTEAQPgi|262340685|gb|ACY54509.1| trypomastigote small surface antigen, partial [Trypanosoma cruzi]|variants_generated	CO	NE	ISTPPSGTDKKPATG	2	16	15	220.02	244.42
>ITDKPTEAQPgi|262340685|gb|ACY54509.1| trypomastigote small surface antigen, partial [Trypanosoma cruzi]|variants_generated	MX	PO	TISTPPSGTDKKPAT	1	15	15	45021.26	51313.6
>ITDKPTEAQPgi|262340685|gb|ACY54509.1| trypomastigote small surface antigen, partial [Trypanosoma cruzi]|variants_generated	MX	PO	ISTPPSGTDKKPATG	2	16	15	43720.43	50308.34
>ITDKPTEAQPgi|262340685|gb|ACY54509.1| trypomastigote small surface antigen, partial [Trypanosoma cruzi]|variants_generated	MX	NE	TISTPPSGTDKKPAT	1	15	15	7374.4	5008.01
>ITDKPTEAQPgi|262340685|gb|ACY54509.1| trypomastigote small surface antigen, partial [Trypanosoma cruzi]|variants_generated	MX	NE	ISTPPSGTDKKPATG	2	16	15	3469.42	2814.89
>ITDKPTEAQPgi|262340685|gb|ACY54509.1| trypomastigote small surface antigen, partial [Trypanosoma cruzi]|variants_generated	US	PO	TISTPPSGTDKKPAT	1	15	15	7036.66	8109.6
>ITDKPTEAQPgi|262340685|gb|ACY54509.1| trypomastigote small surface antigen, partial [Trypanosoma cruzi]|variants_generated	US	PO	ISTPPSGTDKKPATG	2	16	15	11112.44	11604.21
>ITDKPTEAQPgi|262340685|gb|ACY54509.1| trypomastigote small surface antigen, partial [Trypanosoma cruzi]|variants_generated	US	NE	TISTPPSGTDKKPAT	1	15	15	380.52	448.71
>ITDKPTEAQPgi|262340685|gb|ACY54509.1| trypomastigote small surface antigen, partial [Trypanosoma cruzi]|variants_generated	US	NE	ISTPPSGTDKKPATG	2	16	15	358.17	426.24
>ITDKTTEAQPgi|262340685|gb|ACY54509.1| trypomastigote small surface antigen, partial [Trypanosoma cruzi]|variants_generated	AR	PO	TISTPPSGTDKKTAT	1	15	15	29152.9	30737.12
>ITDKTTEAQPgi|262340685|gb|ACY54509.1| trypomastigote small surface antigen, partial [Trypanosoma cruzi]|variants_generated	AR	PO	ISTPPSGTDKKTATG	2	16	15	29068.11	30465.54
>ITDKTTEAQPgi|262340685|gb|ACY54509.1| trypomastigote small surface antigen, partial [Trypanosoma cruzi]|variants_generated	AR	NE	TISTPPSGTDKKTAT	1	15	15	485.43	370.52
>ITDKTTEAQPgi|262340685|gb|ACY54509.1| trypomastigote small surface antigen, partial [Trypanosoma cruzi]|variants_generated	AR	NE	ISTPPSGTDKKTATG	2	16	15	487.98	371.7
>ITDKTTEAQPgi|262340685|gb|ACY54509.1| trypomastigote small surface antigen, partial [Trypanosoma cruzi]|variants_generated	BO	PO	TISTPPSGTDKKTAT	1	15	15	12621.51	6552
>ITDKTTEAQPgi|262340685|gb|ACY54509.1| trypomastigote small surface antigen, partial [Trypanosoma cruzi]|variants_generated	BO	PO	ISTPPSGTDKKTATG	2	16	15	24661.1	13616.35
>ITDKTTEAQPgi|262340685|gb|ACY54509.1| trypomastigote small surface antigen, partial [Trypanosoma cruzi]|variants_generated	BO	NE	TISTPPSGTDKKTAT	1	15	15	98.56	112.88
>ITDKTTEAQPgi|262340685|gb|ACY54509.1| trypomastigote small surface antigen, partial [Trypanosoma cruzi]|variants_generated	BO	NE	ISTPPSGTDKKTATG	2	16	15	110.8	128.27
>ITDKTTEAQPgi|262340685|gb|ACY54509.1| trypomastigote small surface antigen, partial [Trypanosoma cruzi]|variants_generated	BR	PO	TISTPPSGTDKKTAT	1	15	15	30133.7	33045.89
>ITDKTTEAQPgi|262340685|gb|ACY54509.1| trypomastigote small surface antigen, partial [Trypanosoma cruzi]|variants_generated	BR	PO	ISTPPSGTDKKTATG	2	16	15	24905.12	29499.93
>ITDKTTEAQPgi|262340685|gb|ACY54509.1| trypomastigote small surface antigen, partial [Trypanosoma cruzi]|variants_generated	BR	NE	TISTPPSGTDKKTAT	1	15	15	192.82	243.88
>ITDKTTEAQPgi|262340685|gb|ACY54509.1| trypomastigote small surface antigen, partial [Trypanosoma cruzi]|variants_generated	BR	NE	ISTPPSGTDKKTATG	2	16	15	172.61	210.52
>ITDKTTEAQPgi|262340685|gb|ACY54509.1| trypomastigote small surface antigen, partial [Trypanosoma cruzi]|variants_generated	CO	PO	TISTPPSGTDKKTAT	1	15	15	4181.09	5805.37
>ITDKTTEAQPgi|262340685|gb|ACY54509.1| trypomastigote small surface antigen, partial [Trypanosoma cruzi]|variants_generated	CO	PO	ISTPPSGTDKKTATG	2	16	15	4384.76	6199.49
>ITDKTTEAQPgi|262340685|gb|ACY54509.1| trypomastigote small surface antigen, partial [Trypanosoma cruzi]|variants_generated	CO	NE	TISTPPSGTDKKTAT	1	15	15	145.32	163.9
>ITDKTTEAQPgi|262340685|gb|ACY54509.1| trypomastigote small surface antigen, partial [Trypanosoma cruzi]|variants_generated	CO	NE	ISTPPSGTDKKTATG	2	16	15	187.59	209.14
>ITDKTTEAQPgi|262340685|gb|ACY54509.1| trypomastigote small surface antigen, partial [Trypanosoma cruzi]|variants_generated	MX	PO	TISTPPSGTDKKTAT	1	15	15	45174.34	49756.78
>ITDKTTEAQPgi|262340685|gb|ACY54509.1| trypomastigote small surface antigen, partial [Trypanosoma cruzi]|variants_generated	MX	PO	ISTPPSGTDKKTATG	2	16	15	27508.4	35595.4
>ITDKTTEAQPgi|262340685|gb|ACY54509.1| trypomastigote small surface antigen, partial [Trypanosoma cruzi]|variants_generated	MX	NE	TISTPPSGTDKKTAT	1	15	15	1303.03	1112.89
>ITDKTTEAQPgi|262340685|gb|ACY54509.1| trypomastigote small surface antigen, partial [Trypanosoma cruzi]|variants_generated	MX	NE	ISTPPSGTDKKTATG	2	16	15	1042.45	902.34
>ITDKTTEAQPgi|262340685|gb|ACY54509.1| trypomastigote small surface antigen, partial [Trypanosoma cruzi]|variants_generated	US	PO	TISTPPSGTDKKTAT	1	15	15	2560.74	3571.65
>ITDKTTEAQPgi|262340685|gb|ACY54509.1| trypomastigote small surface antigen, partial [Trypanosoma cruzi]|variants_generated	US	PO	ISTPPSGTDKKTATG	2	16	15	3006.57	4065.92
>ITDKTTEAQPgi|262340685|gb|ACY54509.1| trypomastigote small surface antigen, partial [Trypanosoma cruzi]|variants_generated	US	NE	TISTPPSGTDKKTAT	1	15	15	120.75	161.16
>ITDKTTEAQPgi|262340685|gb|ACY54509.1| trypomastigote small surface antigen, partial [Trypanosoma cruzi]|variants_generated	US	NE	ISTPPSGTDKKTATG	2	16	15	139.39	184.64
>ITDNAAEAQPgi|262340685|gb|ACY54509.1| trypomastigote small surface antigen, partial [Trypanosoma cruzi]|variants_generated	AR	PO	TISTPPSGTDNKAAA	1	15	15	38093	40395.2
>ITDNAAEAQPgi|262340685|gb|ACY54509.1| trypomastigote small surface antigen, partial [Trypanosoma cruzi]|variants_generated	AR	PO	ISTPPSGTDNKAAAG	2	16	15	53843.3	54364.71
>ITDNAAEAQPgi|262340685|gb|ACY54509.1| trypomastigote small surface antigen, partial [Trypanosoma cruzi]|variants_generated	AR	NE	TISTPPSGTDNKAAA	1	15	15	5185.61	3673.74
>ITDNAAEAQPgi|262340685|gb|ACY54509.1| trypomastigote small surface antigen, partial [Trypanosoma cruzi]|variants_generated	AR	NE	ISTPPSGTDNKAAAG	2	16	15	1943.62	1242.38
>ITDNAAEAQPgi|262340685|gb|ACY54509.1| trypomastigote small surface antigen, partial [Trypanosoma cruzi]|variants_generated	BO	PO	TISTPPSGTDNKAAA	1	15	15	64066.75	48440.48
>ITDNAAEAQPgi|262340685|gb|ACY54509.1| trypomastigote small surface antigen, partial [Trypanosoma cruzi]|variants_generated	BO	PO	ISTPPSGTDNKAAAG	2	16	15	64150.46	48967.15
>ITDNAAEAQPgi|262340685|gb|ACY54509.1| trypomastigote small surface antigen, partial [Trypanosoma cruzi]|variants_generated	BO	NE	TISTPPSGTDNKAAA	1	15	15	1098.14	1279.86
>ITDNAAEAQPgi|262340685|gb|ACY54509.1| trypomastigote small surface antigen, partial [Trypanosoma cruzi]|variants_generated	BO	NE	ISTPPSGTDNKAAAG	2	16	15	626.84	738.96
>ITDNAAEAQPgi|262340685|gb|ACY54509.1| trypomastigote small surface antigen, partial [Trypanosoma cruzi]|variants_generated	BR	PO	TISTPPSGTDNKAAA	1	15	15	55231.15	54687.93
>ITDNAAEAQPgi|262340685|gb|ACY54509.1| trypomastigote small surface antigen, partial [Trypanosoma cruzi]|variants_generated	BR	PO	ISTPPSGTDNKAAAG	2	16	15	56400.26	56120.59
>ITDNAAEAQPgi|262340685|gb|ACY54509.1| trypomastigote small surface antigen, partial [Trypanosoma cruzi]|variants_generated	BR	NE	TISTPPSGTDNKAAA	1	15	15	868.03	1705.35
>ITDNAAEAQPgi|262340685|gb|ACY54509.1| trypomastigote small surface antigen, partial [Trypanosoma cruzi]|variants_generated	BR	NE	ISTPPSGTDNKAAAG	2	16	15	1140.63	2237.1
>ITDNAAEAQPgi|262340685|gb|ACY54509.1| trypomastigote small surface antigen, partial [Trypanosoma cruzi]|variants_generated	CO	PO	TISTPPSGTDNKAAA	1	15	15	1496.95	1690.77
>ITDNAAEAQPgi|262340685|gb|ACY54509.1| trypomastigote small surface antigen, partial [Trypanosoma cruzi]|variants_generated	CO	PO	ISTPPSGTDNKAAAG	2	16	15	2908.56	4065.72
>ITDNAAEAQPgi|262340685|gb|ACY54509.1| trypomastigote small surface antigen, partial [Trypanosoma cruzi]|variants_generated	CO	NE	TISTPPSGTDNKAAA	1	15	15	542.75	491.21
>ITDNAAEAQPgi|262340685|gb|ACY54509.1| trypomastigote small surface antigen, partial [Trypanosoma cruzi]|variants_generated	CO	NE	ISTPPSGTDNKAAAG	2	16	15	236.3	225.76
>ITDNAAEAQPgi|262340685|gb|ACY54509.1| trypomastigote small surface antigen, partial [Trypanosoma cruzi]|variants_generated	MX	PO	TISTPPSGTDNKAAA	1	15	15	9284.72	11501.5
>ITDNAAEAQPgi|262340685|gb|ACY54509.1| trypomastigote small surface antigen, partial [Trypanosoma cruzi]|variants_generated	MX	PO	ISTPPSGTDNKAAAG	2	16	15	23926.14	32050.47
>ITDNAAEAQPgi|262340685|gb|ACY54509.1| trypomastigote small surface antigen, partial [Trypanosoma cruzi]|variants_generated	MX	NE	TISTPPSGTDNKAAA	1	15	15	382.47	319.07
>ITDNAAEAQPgi|262340685|gb|ACY54509.1| trypomastigote small surface antigen, partial [Trypanosoma cruzi]|variants_generated	MX	NE	ISTPPSGTDNKAAAG	2	16	15	530.52	427.86
>ITDNAAEAQPgi|262340685|gb|ACY54509.1| trypomastigote small surface antigen, partial [Trypanosoma cruzi]|variants_generated	US	PO	TISTPPSGTDNKAAA	1	15	15	20065.53	18853.17
>ITDNAAEAQPgi|262340685|gb|ACY54509.1| trypomastigote small surface antigen, partial [Trypanosoma cruzi]|variants_generated	US	PO	ISTPPSGTDNKAAAG	2	16	15	21513.5	20021.46
>ITDNAAEAQPgi|262340685|gb|ACY54509.1| trypomastigote small surface antigen, partial [Trypanosoma cruzi]|variants_generated	US	NE	TISTPPSGTDNKAAA	1	15	15	1259.16	1406.42
>ITDNAAEAQPgi|262340685|gb|ACY54509.1| trypomastigote small surface antigen, partial [Trypanosoma cruzi]|variants_generated	US	NE	ISTPPSGTDNKAAAG	2	16	15	324.02	389.53
>ITDNATEAQPgi|262340685|gb|ACY54509.1| trypomastigote small surface antigen, partial [Trypanosoma cruzi]|variants_generated	AR	PO	TISTPPSGTDNKAAT	1	15	15	35024.53	37309.24
>ITDNATEAQPgi|262340685|gb|ACY54509.1| trypomastigote small surface antigen, partial [Trypanosoma cruzi]|variants_generated	AR	PO	ISTPPSGTDNKAATG	2	16	15	35414.2	37951.32
>ITDNATEAQPgi|262340685|gb|ACY54509.1| trypomastigote small surface antigen, partial [Trypanosoma cruzi]|variants_generated	AR	NE	TISTPPSGTDNKAAT	1	15	15	1490.52	963.56
>ITDNATEAQPgi|262340685|gb|ACY54509.1| trypomastigote small surface antigen, partial [Trypanosoma cruzi]|variants_generated	AR	NE	ISTPPSGTDNKAATG	2	16	15	1659.45	1066.06
>ITDNATEAQPgi|262340685|gb|ACY54509.1| trypomastigote small surface antigen, partial [Trypanosoma cruzi]|variants_generated	BO	PO	TISTPPSGTDNKAAT	1	15	15	62229.14	44131.95
>ITDNATEAQPgi|262340685|gb|ACY54509.1| trypomastigote small surface antigen, partial [Trypanosoma cruzi]|variants_generated	BO	PO	ISTPPSGTDNKAATG	2	16	15	60998.43	42387.85
>ITDNATEAQPgi|262340685|gb|ACY54509.1| trypomastigote small surface antigen, partial [Trypanosoma cruzi]|variants_generated	BO	NE	TISTPPSGTDNKAAT	1	15	15	592.93	701.26
>ITDNATEAQPgi|262340685|gb|ACY54509.1| trypomastigote small surface antigen, partial [Trypanosoma cruzi]|variants_generated	BO	NE	ISTPPSGTDNKAATG	2	16	15	561.8	664.97
>ITDNATEAQPgi|262340685|gb|ACY54509.1| trypomastigote small surface antigen, partial [Trypanosoma cruzi]|variants_generated	BR	PO	TISTPPSGTDNKAAT	1	15	15	51185.6	50171.83
>ITDNATEAQPgi|262340685|gb|ACY54509.1| trypomastigote small surface antigen, partial [Trypanosoma cruzi]|variants_generated	BR	PO	ISTPPSGTDNKAATG	2	16	15	50672.95	49691.28
>ITDNATEAQPgi|262340685|gb|ACY54509.1| trypomastigote small surface antigen, partial [Trypanosoma cruzi]|variants_generated	BR	NE	TISTPPSGTDNKAAT	1	15	15	840.57	1644.52
>ITDNATEAQPgi|262340685|gb|ACY54509.1| trypomastigote small surface antigen, partial [Trypanosoma cruzi]|variants_generated	BR	NE	ISTPPSGTDNKAATG	2	16	15	842.12	1649.39
>ITDNATEAQPgi|262340685|gb|ACY54509.1| trypomastigote small surface antigen, partial [Trypanosoma cruzi]|variants_generated	CO	PO	TISTPPSGTDNKAAT	1	15	15	1164.98	1328.86
>ITDNATEAQPgi|262340685|gb|ACY54509.1| trypomastigote small surface antigen, partial [Trypanosoma cruzi]|variants_generated	CO	PO	ISTPPSGTDNKAATG	2	16	15	1458.95	1632.74
>ITDNATEAQPgi|262340685|gb|ACY54509.1| trypomastigote small surface antigen, partial [Trypanosoma cruzi]|variants_generated	CO	NE	TISTPPSGTDNKAAT	1	15	15	163.48	167.32
>ITDNATEAQPgi|262340685|gb|ACY54509.1| trypomastigote small surface antigen, partial [Trypanosoma cruzi]|variants_generated	CO	NE	ISTPPSGTDNKAATG	2	16	15	257.36	237.82
>ITDNATEAQPgi|262340685|gb|ACY54509.1| trypomastigote small surface antigen, partial [Trypanosoma cruzi]|variants_generated	MX	PO	TISTPPSGTDNKAAT	1	15	15	8081.92	9746.02
>ITDNATEAQPgi|262340685|gb|ACY54509.1| trypomastigote small surface antigen, partial [Trypanosoma cruzi]|variants_generated	MX	PO	ISTPPSGTDNKAATG	2	16	15	9121.62	11262
>ITDNATEAQPgi|262340685|gb|ACY54509.1| trypomastigote small surface antigen, partial [Trypanosoma cruzi]|variants_generated	MX	NE	TISTPPSGTDNKAAT	1	15	15	341.2	289.14
>ITDNATEAQPgi|262340685|gb|ACY54509.1| trypomastigote small surface antigen, partial [Trypanosoma cruzi]|variants_generated	MX	NE	ISTPPSGTDNKAATG	2	16	15	352.56	294.71
>ITDNATEAQPgi|262340685|gb|ACY54509.1| trypomastigote small surface antigen, partial [Trypanosoma cruzi]|variants_generated	US	PO	TISTPPSGTDNKAAT	1	15	15	17533.85	16781.35
>ITDNATEAQPgi|262340685|gb|ACY54509.1| trypomastigote small surface antigen, partial [Trypanosoma cruzi]|variants_generated	US	PO	ISTPPSGTDNKAATG	2	16	15	21218.32	19817.67
>ITDNATEAQPgi|262340685|gb|ACY54509.1| trypomastigote small surface antigen, partial [Trypanosoma cruzi]|variants_generated	US	NE	TISTPPSGTDNKAAT	1	15	15	279.22	342.89
>ITDNATEAQPgi|262340685|gb|ACY54509.1| trypomastigote small surface antigen, partial [Trypanosoma cruzi]|variants_generated	US	NE	ISTPPSGTDNKAATG	2	16	15	232.76	293
>ITDNPAEAQPgi|262340685|gb|ACY54509.1| trypomastigote small surface antigen, partial [Trypanosoma cruzi]|variants_generated	AR	PO	TISTPPSGTDNKPAA	1	15	15	44441.9	46751.26
>ITDNPAEAQPgi|262340685|gb|ACY54509.1| trypomastigote small surface antigen, partial [Trypanosoma cruzi]|variants_generated	AR	PO	ISTPPSGTDNKPAAG	2	16	15	50438.04	51412.71
>ITDNPAEAQPgi|262340685|gb|ACY54509.1| trypomastigote small surface antigen, partial [Trypanosoma cruzi]|variants_generated	AR	NE	TISTPPSGTDNKPAA	1	15	15	5562.97	4009.7
>ITDNPAEAQPgi|262340685|gb|ACY54509.1| trypomastigote small surface antigen, partial [Trypanosoma cruzi]|variants_generated	AR	NE	ISTPPSGTDNKPAAG	2	16	15	2352.29	1496.95
>ITDNPAEAQPgi|262340685|gb|ACY54509.1| trypomastigote small surface antigen, partial [Trypanosoma cruzi]|variants_generated	BO	PO	TISTPPSGTDNKPAA	1	15	15	64448.4	49572.52
>ITDNPAEAQPgi|262340685|gb|ACY54509.1| trypomastigote small surface antigen, partial [Trypanosoma cruzi]|variants_generated	BO	PO	ISTPPSGTDNKPAAG	2	16	15	62958.26	45743.1
>ITDNPAEAQPgi|262340685|gb|ACY54509.1| trypomastigote small surface antigen, partial [Trypanosoma cruzi]|variants_generated	BO	NE	TISTPPSGTDNKPAA	1	15	15	782.31	917.66
>ITDNPAEAQPgi|262340685|gb|ACY54509.1| trypomastigote small surface antigen, partial [Trypanosoma cruzi]|variants_generated	BO	NE	ISTPPSGTDNKPAAG	2	16	15	608.05	721.1
>ITDNPAEAQPgi|262340685|gb|ACY54509.1| trypomastigote small surface antigen, partial [Trypanosoma cruzi]|variants_generated	BR	PO	TISTPPSGTDNKPAA	1	15	15	54822.09	54147.67
>ITDNPAEAQPgi|262340685|gb|ACY54509.1| trypomastigote small surface antigen, partial [Trypanosoma cruzi]|variants_generated	BR	PO	ISTPPSGTDNKPAAG	2	16	15	51601.33	50614.65
>ITDNPAEAQPgi|262340685|gb|ACY54509.1| trypomastigote small surface antigen, partial [Trypanosoma cruzi]|variants_generated	BR	NE	TISTPPSGTDNKPAA	1	15	15	587.37	1083.59
>ITDNPAEAQPgi|262340685|gb|ACY54509.1| trypomastigote small surface antigen, partial [Trypanosoma cruzi]|variants_generated	BR	NE	ISTPPSGTDNKPAAG	2	16	15	475.03	825.57
>ITDNPAEAQPgi|262340685|gb|ACY54509.1| trypomastigote small surface antigen, partial [Trypanosoma cruzi]|variants_generated	CO	PO	TISTPPSGTDNKPAA	1	15	15	4733.8	6088.96
>ITDNPAEAQPgi|262340685|gb|ACY54509.1| trypomastigote small surface antigen, partial [Trypanosoma cruzi]|variants_generated	CO	PO	ISTPPSGTDNKPAAG	2	16	15	6752.9	9416.02
>ITDNPAEAQPgi|262340685|gb|ACY54509.1| trypomastigote small surface antigen, partial [Trypanosoma cruzi]|variants_generated	CO	NE	TISTPPSGTDNKPAA	1	15	15	578.26	525.32
>ITDNPAEAQPgi|262340685|gb|ACY54509.1| trypomastigote small surface antigen, partial [Trypanosoma cruzi]|variants_generated	CO	NE	ISTPPSGTDNKPAAG	2	16	15	431.35	407.98
>ITDNPAEAQPgi|262340685|gb|ACY54509.1| trypomastigote small surface antigen, partial [Trypanosoma cruzi]|variants_generated	MX	PO	TISTPPSGTDNKPAA	1	15	15	10531.26	13255.7
>ITDNPAEAQPgi|262340685|gb|ACY54509.1| trypomastigote small surface antigen, partial [Trypanosoma cruzi]|variants_generated	MX	PO	ISTPPSGTDNKPAAG	2	16	15	21210.47	28868.5
>ITDNPAEAQPgi|262340685|gb|ACY54509.1| trypomastigote small surface antigen, partial [Trypanosoma cruzi]|variants_generated	MX	NE	TISTPPSGTDNKPAA	1	15	15	1198.57	961.66
>ITDNPAEAQPgi|262340685|gb|ACY54509.1| trypomastigote small surface antigen, partial [Trypanosoma cruzi]|variants_generated	MX	NE	ISTPPSGTDNKPAAG	2	16	15	2189.02	1673.5
>ITDNPAEAQPgi|262340685|gb|ACY54509.1| trypomastigote small surface antigen, partial [Trypanosoma cruzi]|variants_generated	US	PO	TISTPPSGTDNKPAA	1	15	15	29623.5	26971.13
>ITDNPAEAQPgi|262340685|gb|ACY54509.1| trypomastigote small surface antigen, partial [Trypanosoma cruzi]|variants_generated	US	PO	ISTPPSGTDNKPAAG	2	16	15	35715.44	34384.77
>ITDNPAEAQPgi|262340685|gb|ACY54509.1| trypomastigote small surface antigen, partial [Trypanosoma cruzi]|variants_generated	US	NE	TISTPPSGTDNKPAA	1	15	15	935.77	1034.9
>ITDNPAEAQPgi|262340685|gb|ACY54509.1| trypomastigote small surface antigen, partial [Trypanosoma cruzi]|variants_generated	US	NE	ISTPPSGTDNKPAAG	2	16	15	547.47	624.27
>ITDNPTEAQPgi|262340685|gb|ACY54509.1| trypomastigote small surface antigen, partial [Trypanosoma cruzi]|variants_generated	AR	PO	TISTPPSGTDNKPAT	1	15	15	39865.98	42154.93
>ITDNPTEAQPgi|262340685|gb|ACY54509.1| trypomastigote small surface antigen, partial [Trypanosoma cruzi]|variants_generated	AR	PO	ISTPPSGTDNKPATG	2	16	15	35286.24	37750.07
>ITDNPTEAQPgi|262340685|gb|ACY54509.1| trypomastigote small surface antigen, partial [Trypanosoma cruzi]|variants_generated	AR	NE	TISTPPSGTDNKPAT	1	15	15	2098.26	1334.57
>ITDNPTEAQPgi|262340685|gb|ACY54509.1| trypomastigote small surface antigen, partial [Trypanosoma cruzi]|variants_generated	AR	NE	ISTPPSGTDNKPATG	2	16	15	1844.22	1180.64
>ITDNPTEAQPgi|262340685|gb|ACY54509.1| trypomastigote small surface antigen, partial [Trypanosoma cruzi]|variants_generated	BO	PO	TISTPPSGTDNKPAT	1	15	15	61714.79	43188.99
>ITDNPTEAQPgi|262340685|gb|ACY54509.1| trypomastigote small surface antigen, partial [Trypanosoma cruzi]|variants_generated	BO	PO	ISTPPSGTDNKPATG	2	16	15	62600.98	45399.88
>ITDNPTEAQPgi|262340685|gb|ACY54509.1| trypomastigote small surface antigen, partial [Trypanosoma cruzi]|variants_generated	BO	NE	TISTPPSGTDNKPAT	1	15	15	608.16	719.58
>ITDNPTEAQPgi|262340685|gb|ACY54509.1| trypomastigote small surface antigen, partial [Trypanosoma cruzi]|variants_generated	BO	NE	ISTPPSGTDNKPATG	2	16	15	1248.26	1445.99
>ITDNPTEAQPgi|262340685|gb|ACY54509.1| trypomastigote small surface antigen, partial [Trypanosoma cruzi]|variants_generated	BR	PO	TISTPPSGTDNKPAT	1	15	15	48784.17	47592.29
>ITDNPTEAQPgi|262340685|gb|ACY54509.1| trypomastigote small surface antigen, partial [Trypanosoma cruzi]|variants_generated	BR	PO	ISTPPSGTDNKPATG	2	16	15	51935.18	50989.56
>ITDNPTEAQPgi|262340685|gb|ACY54509.1| trypomastigote small surface antigen, partial [Trypanosoma cruzi]|variants_generated	BR	NE	TISTPPSGTDNKPAT	1	15	15	334.76	523.96
>ITDNPTEAQPgi|262340685|gb|ACY54509.1| trypomastigote small surface antigen, partial [Trypanosoma cruzi]|variants_generated	BR	NE	ISTPPSGTDNKPATG	2	16	15	498.79	878.96
>ITDNPTEAQPgi|262340685|gb|ACY54509.1| trypomastigote small surface antigen, partial [Trypanosoma cruzi]|variants_generated	CO	PO	TISTPPSGTDNKPAT	1	15	15	3981.48	5014.23
>ITDNPTEAQPgi|262340685|gb|ACY54509.1| trypomastigote small surface antigen, partial [Trypanosoma cruzi]|variants_generated	CO	PO	ISTPPSGTDNKPATG	2	16	15	3478.1	4292.56
>ITDNPTEAQPgi|262340685|gb|ACY54509.1| trypomastigote small surface antigen, partial [Trypanosoma cruzi]|variants_generated	CO	NE	TISTPPSGTDNKPAT	1	15	15	302.88	297.22
>ITDNPTEAQPgi|262340685|gb|ACY54509.1| trypomastigote small surface antigen, partial [Trypanosoma cruzi]|variants_generated	CO	NE	ISTPPSGTDNKPATG	2	16	15	270.11	272.5
>ITDNPTEAQPgi|262340685|gb|ACY54509.1| trypomastigote small surface antigen, partial [Trypanosoma cruzi]|variants_generated	MX	PO	TISTPPSGTDNKPAT	1	15	15	8747.91	10730.22
>ITDNPTEAQPgi|262340685|gb|ACY54509.1| trypomastigote small surface antigen, partial [Trypanosoma cruzi]|variants_generated	MX	PO	ISTPPSGTDNKPATG	2	16	15	8295.41	10052.05
>ITDNPTEAQPgi|262340685|gb|ACY54509.1| trypomastigote small surface antigen, partial [Trypanosoma cruzi]|variants_generated	MX	NE	TISTPPSGTDNKPAT	1	15	15	1278.13	1009.39
>ITDNPTEAQPgi|262340685|gb|ACY54509.1| trypomastigote small surface antigen, partial [Trypanosoma cruzi]|variants_generated	MX	NE	ISTPPSGTDNKPATG	2	16	15	832.12	692.98
>ITDNPTEAQPgi|262340685|gb|ACY54509.1| trypomastigote small surface antigen, partial [Trypanosoma cruzi]|variants_generated	US	PO	TISTPPSGTDNKPAT	1	15	15	29814.49	26985.68
>ITDNPTEAQPgi|262340685|gb|ACY54509.1| trypomastigote small surface antigen, partial [Trypanosoma cruzi]|variants_generated	US	PO	ISTPPSGTDNKPATG	2	16	15	30056.54	27217.25
>ITDNPTEAQPgi|262340685|gb|ACY54509.1| trypomastigote small surface antigen, partial [Trypanosoma cruzi]|variants_generated	US	NE	TISTPPSGTDNKPAT	1	15	15	452.86	524.1
>ITDNPTEAQPgi|262340685|gb|ACY54509.1| trypomastigote small surface antigen, partial [Trypanosoma cruzi]|variants_generated	US	NE	ISTPPSGTDNKPATG	2	16	15	415.12	484.63
>ITDNTAEAQPgi|262340685|gb|ACY54509.1| trypomastigote small surface antigen, partial [Trypanosoma cruzi]|variants_generated	AR	PO	TISTPPSGTDNKTAA	1	15	15	31932.47	33296.44
>ITDNTAEAQPgi|262340685|gb|ACY54509.1| trypomastigote small surface antigen, partial [Trypanosoma cruzi]|variants_generated	AR	PO	ISTPPSGTDNKTAAG	2	16	15	47324.3	47829.93
>ITDNTAEAQPgi|262340685|gb|ACY54509.1| trypomastigote small surface antigen, partial [Trypanosoma cruzi]|variants_generated	AR	NE	TISTPPSGTDNKTAA	1	15	15	4935.38	3480.6
>ITDNTAEAQPgi|262340685|gb|ACY54509.1| trypomastigote small surface antigen, partial [Trypanosoma cruzi]|variants_generated	AR	NE	ISTPPSGTDNKTAAG	2	16	15	1913.51	1221.58
>ITDNTAEAQPgi|262340685|gb|ACY54509.1| trypomastigote small surface antigen, partial [Trypanosoma cruzi]|variants_generated	BO	PO	TISTPPSGTDNKTAA	1	15	15	62543.26	44732.85
>ITDNTAEAQPgi|262340685|gb|ACY54509.1| trypomastigote small surface antigen, partial [Trypanosoma cruzi]|variants_generated	BO	PO	ISTPPSGTDNKTAAG	2	16	15	61405.52	43203.93
>ITDNTAEAQPgi|262340685|gb|ACY54509.1| trypomastigote small surface antigen, partial [Trypanosoma cruzi]|variants_generated	BO	NE	TISTPPSGTDNKTAA	1	15	15	746.04	878.56
>ITDNTAEAQPgi|262340685|gb|ACY54509.1| trypomastigote small surface antigen, partial [Trypanosoma cruzi]|variants_generated	BO	NE	ISTPPSGTDNKTAAG	2	16	15	566.12	672.02
>ITDNTAEAQPgi|262340685|gb|ACY54509.1| trypomastigote small surface antigen, partial [Trypanosoma cruzi]|variants_generated	BR	PO	TISTPPSGTDNKTAA	1	15	15	49568.07	48836.42
>ITDNTAEAQPgi|262340685|gb|ACY54509.1| trypomastigote small surface antigen, partial [Trypanosoma cruzi]|variants_generated	BR	PO	ISTPPSGTDNKTAAG	2	16	15	47598.35	47093.2
>ITDNTAEAQPgi|262340685|gb|ACY54509.1| trypomastigote small surface antigen, partial [Trypanosoma cruzi]|variants_generated	BR	NE	TISTPPSGTDNKTAA	1	15	15	948.53	1873.81
>ITDNTAEAQPgi|262340685|gb|ACY54509.1| trypomastigote small surface antigen, partial [Trypanosoma cruzi]|variants_generated	BR	NE	ISTPPSGTDNKTAAG	2	16	15	1006.4	1995.25
>ITDNTAEAQPgi|262340685|gb|ACY54509.1| trypomastigote small surface antigen, partial [Trypanosoma cruzi]|variants_generated	CO	PO	TISTPPSGTDNKTAA	1	15	15	1049.34	1207.33
>ITDNTAEAQPgi|262340685|gb|ACY54509.1| trypomastigote small surface antigen, partial [Trypanosoma cruzi]|variants_generated	CO	PO	ISTPPSGTDNKTAAG	2	16	15	1596.48	2130.72
>ITDNTAEAQPgi|262340685|gb|ACY54509.1| trypomastigote small surface antigen, partial [Trypanosoma cruzi]|variants_generated	CO	NE	TISTPPSGTDNKTAA	1	15	15	444.79	417.91
>ITDNTAEAQPgi|262340685|gb|ACY54509.1| trypomastigote small surface antigen, partial [Trypanosoma cruzi]|variants_generated	CO	NE	ISTPPSGTDNKTAAG	2	16	15	306.29	310.47
>ITDNTAEAQPgi|262340685|gb|ACY54509.1| trypomastigote small surface antigen, partial [Trypanosoma cruzi]|variants_generated	MX	PO	TISTPPSGTDNKTAA	1	15	15	10554.07	13244.51
>ITDNTAEAQPgi|262340685|gb|ACY54509.1| trypomastigote small surface antigen, partial [Trypanosoma cruzi]|variants_generated	MX	PO	ISTPPSGTDNKTAAG	2	16	15	21993.62	29718.67
>ITDNTAEAQPgi|262340685|gb|ACY54509.1| trypomastigote small surface antigen, partial [Trypanosoma cruzi]|variants_generated	MX	NE	TISTPPSGTDNKTAA	1	15	15	286	242.13
>ITDNTAEAQPgi|262340685|gb|ACY54509.1| trypomastigote small surface antigen, partial [Trypanosoma cruzi]|variants_generated	MX	NE	ISTPPSGTDNKTAAG	2	16	15	363.32	297.07
>ITDNTAEAQPgi|262340685|gb|ACY54509.1| trypomastigote small surface antigen, partial [Trypanosoma cruzi]|variants_generated	US	PO	TISTPPSGTDNKTAA	1	15	15	19793.02	18630.76
>ITDNTAEAQPgi|262340685|gb|ACY54509.1| trypomastigote small surface antigen, partial [Trypanosoma cruzi]|variants_generated	US	PO	ISTPPSGTDNKTAAG	2	16	15	23599.48	21688.63
>ITDNTAEAQPgi|262340685|gb|ACY54509.1| trypomastigote small surface antigen, partial [Trypanosoma cruzi]|variants_generated	US	NE	TISTPPSGTDNKTAA	1	15	15	482.18	553.93
>ITDNTAEAQPgi|262340685|gb|ACY54509.1| trypomastigote small surface antigen, partial [Trypanosoma cruzi]|variants_generated	US	NE	ISTPPSGTDNKTAAG	2	16	15	223.62	282.62
>ITDNTTEAQPgi|262340685|gb|ACY54509.1| trypomastigote small surface antigen, partial [Trypanosoma cruzi]|variants_generated	AR	PO	TISTPPSGTDNKTAT	1	15	15	31698.28	33022.04
>ITDNTTEAQPgi|262340685|gb|ACY54509.1| trypomastigote small surface antigen, partial [Trypanosoma cruzi]|variants_generated	AR	PO	ISTPPSGTDNKTATG	2	16	15	33135.01	34891.88
>ITDNTTEAQPgi|262340685|gb|ACY54509.1| trypomastigote small surface antigen, partial [Trypanosoma cruzi]|variants_generated	AR	NE	TISTPPSGTDNKTAT	1	15	15	1297.21	854.18
>ITDNTTEAQPgi|262340685|gb|ACY54509.1| trypomastigote small surface antigen, partial [Trypanosoma cruzi]|variants_generated	AR	NE	ISTPPSGTDNKTATG	2	16	15	1752.11	1122.47
>ITDNTTEAQPgi|262340685|gb|ACY54509.1| trypomastigote small surface antigen, partial [Trypanosoma cruzi]|variants_generated	BO	PO	TISTPPSGTDNKTAT	1	15	15	61585.65	42877.69
>ITDNTTEAQPgi|262340685|gb|ACY54509.1| trypomastigote small surface antigen, partial [Trypanosoma cruzi]|variants_generated	BO	PO	ISTPPSGTDNKTATG	2	16	15	64596.87	50075.46
>ITDNTTEAQPgi|262340685|gb|ACY54509.1| trypomastigote small surface antigen, partial [Trypanosoma cruzi]|variants_generated	BO	NE	TISTPPSGTDNKTAT	1	15	15	554.55	656.34
>ITDNTTEAQPgi|262340685|gb|ACY54509.1| trypomastigote small surface antigen, partial [Trypanosoma cruzi]|variants_generated	BO	NE	ISTPPSGTDNKTATG	2	16	15	577.48	684.69
>ITDNTTEAQPgi|262340685|gb|ACY54509.1| trypomastigote small surface antigen, partial [Trypanosoma cruzi]|variants_generated	BR	PO	TISTPPSGTDNKTAT	1	15	15	49658.38	48436.35
>ITDNTTEAQPgi|262340685|gb|ACY54509.1| trypomastigote small surface antigen, partial [Trypanosoma cruzi]|variants_generated	BR	PO	ISTPPSGTDNKTATG	2	16	15	52968.94	52209.7
>ITDNTTEAQPgi|262340685|gb|ACY54509.1| trypomastigote small surface antigen, partial [Trypanosoma cruzi]|variants_generated	BR	NE	TISTPPSGTDNKTAT	1	15	15	863.14	1695.38
>ITDNTTEAQPgi|262340685|gb|ACY54509.1| trypomastigote small surface antigen, partial [Trypanosoma cruzi]|variants_generated	BR	NE	ISTPPSGTDNKTATG	2	16	15	786.57	1528.01
>ITDNTTEAQPgi|262340685|gb|ACY54509.1| trypomastigote small surface antigen, partial [Trypanosoma cruzi]|variants_generated	CO	PO	TISTPPSGTDNKTAT	1	15	15	913.2	1099.59
>ITDNTTEAQPgi|262340685|gb|ACY54509.1| trypomastigote small surface antigen, partial [Trypanosoma cruzi]|variants_generated	CO	PO	ISTPPSGTDNKTATG	2	16	15	1143.88	1331.74
>ITDNTTEAQPgi|262340685|gb|ACY54509.1| trypomastigote small surface antigen, partial [Trypanosoma cruzi]|variants_generated	CO	NE	TISTPPSGTDNKTAT	1	15	15	187.91	195.62
>ITDNTTEAQPgi|262340685|gb|ACY54509.1| trypomastigote small surface antigen, partial [Trypanosoma cruzi]|variants_generated	CO	NE	ISTPPSGTDNKTATG	2	16	15	237.42	229.29
>ITDNTTEAQPgi|262340685|gb|ACY54509.1| trypomastigote small surface antigen, partial [Trypanosoma cruzi]|variants_generated	MX	PO	TISTPPSGTDNKTAT	1	15	15	9236.53	11413.93
>ITDNTTEAQPgi|262340685|gb|ACY54509.1| trypomastigote small surface antigen, partial [Trypanosoma cruzi]|variants_generated	MX	PO	ISTPPSGTDNKTATG	2	16	15	11869.67	14758.33
>ITDNTTEAQPgi|262340685|gb|ACY54509.1| trypomastigote small surface antigen, partial [Trypanosoma cruzi]|variants_generated	MX	NE	TISTPPSGTDNKTAT	1	15	15	278.61	252.22
>ITDNTTEAQPgi|262340685|gb|ACY54509.1| trypomastigote small surface antigen, partial [Trypanosoma cruzi]|variants_generated	MX	NE	ISTPPSGTDNKTATG	2	16	15	364.69	305.85
>ITDNTTEAQPgi|262340685|gb|ACY54509.1| trypomastigote small surface antigen, partial [Trypanosoma cruzi]|variants_generated	US	PO	TISTPPSGTDNKTAT	1	15	15	16099.25	15604.76
>ITDNTTEAQPgi|262340685|gb|ACY54509.1| trypomastigote small surface antigen, partial [Trypanosoma cruzi]|variants_generated	US	PO	ISTPPSGTDNKTATG	2	16	15	22325.15	20700.18
>ITDNTTEAQPgi|262340685|gb|ACY54509.1| trypomastigote small surface antigen, partial [Trypanosoma cruzi]|variants_generated	US	NE	TISTPPSGTDNKTAT	1	15	15	234.94	291.36
>ITDNTTEAQPgi|262340685|gb|ACY54509.1| trypomastigote small surface antigen, partial [Trypanosoma cruzi]|variants_generated	US	NE	ISTPPSGTDNKTATG	2	16	15	351.78	418.82
>ITEKATEAQPgi|262340685|gb|ACY54509.1| trypomastigote small surface antigen, partial [Trypanosoma cruzi]|variants_generated	AR	PO	TISTPPSGTEKKAAT	1	15	15	29360	31163.99
>ITEKATEAQPgi|262340685|gb|ACY54509.1| trypomastigote small surface antigen, partial [Trypanosoma cruzi]|variants_generated	AR	PO	ISTPPSGTEKKAATG	2	16	15	33401.02	35328.57
>ITEKATEAQPgi|262340685|gb|ACY54509.1| trypomastigote small surface antigen, partial [Trypanosoma cruzi]|variants_generated	AR	NE	TISTPPSGTEKKAAT	1	15	15	1424.46	929.49
>ITEKATEAQPgi|262340685|gb|ACY54509.1| trypomastigote small surface antigen, partial [Trypanosoma cruzi]|variants_generated	AR	NE	ISTPPSGTEKKAATG	2	16	15	1547.28	1000.18
>ITEKATEAQPgi|262340685|gb|ACY54509.1| trypomastigote small surface antigen, partial [Trypanosoma cruzi]|variants_generated	BO	PO	TISTPPSGTEKKAAT	1	15	15	4515.54	2387.96
>ITEKATEAQPgi|262340685|gb|ACY54509.1| trypomastigote small surface antigen, partial [Trypanosoma cruzi]|variants_generated	BO	PO	ISTPPSGTEKKAATG	2	16	15	4102.99	2161.98
>ITEKATEAQPgi|262340685|gb|ACY54509.1| trypomastigote small surface antigen, partial [Trypanosoma cruzi]|variants_generated	BO	NE	TISTPPSGTEKKAAT	1	15	15	257.64	311.6
>ITEKATEAQPgi|262340685|gb|ACY54509.1| trypomastigote small surface antigen, partial [Trypanosoma cruzi]|variants_generated	BO	NE	ISTPPSGTEKKAATG	2	16	15	302.44	363.76
>ITEKATEAQPgi|262340685|gb|ACY54509.1| trypomastigote small surface antigen, partial [Trypanosoma cruzi]|variants_generated	BR	PO	TISTPPSGTEKKAAT	1	15	15	23645.07	28353.1
>ITEKATEAQPgi|262340685|gb|ACY54509.1| trypomastigote small surface antigen, partial [Trypanosoma cruzi]|variants_generated	BR	PO	ISTPPSGTEKKAATG	2	16	15	25216.79	29766.78
>ITEKATEAQPgi|262340685|gb|ACY54509.1| trypomastigote small surface antigen, partial [Trypanosoma cruzi]|variants_generated	BR	NE	TISTPPSGTEKKAAT	1	15	15	144.09	169.57
>ITEKATEAQPgi|262340685|gb|ACY54509.1| trypomastigote small surface antigen, partial [Trypanosoma cruzi]|variants_generated	BR	NE	ISTPPSGTEKKAATG	2	16	15	128.54	148.64
>ITEKATEAQPgi|262340685|gb|ACY54509.1| trypomastigote small surface antigen, partial [Trypanosoma cruzi]|variants_generated	CO	PO	TISTPPSGTEKKAAT	1	15	15	227.41	374.75
>ITEKATEAQPgi|262340685|gb|ACY54509.1| trypomastigote small surface antigen, partial [Trypanosoma cruzi]|variants_generated	CO	PO	ISTPPSGTEKKAATG	2	16	15	287.06	483.52
>ITEKATEAQPgi|262340685|gb|ACY54509.1| trypomastigote small surface antigen, partial [Trypanosoma cruzi]|variants_generated	CO	NE	TISTPPSGTEKKAAT	1	15	15	192.07	217.44
>ITEKATEAQPgi|262340685|gb|ACY54509.1| trypomastigote small surface antigen, partial [Trypanosoma cruzi]|variants_generated	CO	NE	ISTPPSGTEKKAATG	2	16	15	504.8	551.72
>ITEKATEAQPgi|262340685|gb|ACY54509.1| trypomastigote small surface antigen, partial [Trypanosoma cruzi]|variants_generated	MX	PO	TISTPPSGTEKKAAT	1	15	15	8272.26	10977.57
>ITEKATEAQPgi|262340685|gb|ACY54509.1| trypomastigote small surface antigen, partial [Trypanosoma cruzi]|variants_generated	MX	PO	ISTPPSGTEKKAATG	2	16	15	15298.13	20902.33
>ITEKATEAQPgi|262340685|gb|ACY54509.1| trypomastigote small surface antigen, partial [Trypanosoma cruzi]|variants_generated	MX	NE	TISTPPSGTEKKAAT	1	15	15	122.73	110.5
>ITEKATEAQPgi|262340685|gb|ACY54509.1| trypomastigote small surface antigen, partial [Trypanosoma cruzi]|variants_generated	MX	NE	ISTPPSGTEKKAATG	2	16	15	114.84	111.04
>ITEKATEAQPgi|262340685|gb|ACY54509.1| trypomastigote small surface antigen, partial [Trypanosoma cruzi]|variants_generated	US	PO	TISTPPSGTEKKAAT	1	15	15	2386.96	3371.5
>ITEKATEAQPgi|262340685|gb|ACY54509.1| trypomastigote small surface antigen, partial [Trypanosoma cruzi]|variants_generated	US	PO	ISTPPSGTEKKAATG	2	16	15	3766.09	4858
>ITEKATEAQPgi|262340685|gb|ACY54509.1| trypomastigote small surface antigen, partial [Trypanosoma cruzi]|variants_generated	US	NE	TISTPPSGTEKKAAT	1	15	15	128.36	171.9
>ITEKATEAQPgi|262340685|gb|ACY54509.1| trypomastigote small surface antigen, partial [Trypanosoma cruzi]|variants_generated	US	NE	ISTPPSGTEKKAATG	2	16	15	131.07	174.35
>ITEKPAEAQPgi|262340685|gb|ACY54509.1| trypomastigote small surface antigen, partial [Trypanosoma cruzi]|variants_generated	AR	PO	TISTPPSGTEKKPAA	1	15	15	43739.59	44282.9
>ITEKPAEAQPgi|262340685|gb|ACY54509.1| trypomastigote small surface antigen, partial [Trypanosoma cruzi]|variants_generated	AR	PO	ISTPPSGTEKKPAAG	2	16	15	48622.02	49641.35
>ITEKPAEAQPgi|262340685|gb|ACY54509.1| trypomastigote small surface antigen, partial [Trypanosoma cruzi]|variants_generated	AR	NE	TISTPPSGTEKKPAA	1	15	15	3444.37	2268.43
>ITEKPAEAQPgi|262340685|gb|ACY54509.1| trypomastigote small surface antigen, partial [Trypanosoma cruzi]|variants_generated	AR	NE	ISTPPSGTEKKPAAG	2	16	15	2020.08	1294.43
>ITEKPAEAQPgi|262340685|gb|ACY54509.1| trypomastigote small surface antigen, partial [Trypanosoma cruzi]|variants_generated	BO	PO	TISTPPSGTEKKPAA	1	15	15	21295.96	11529.54
>ITEKPAEAQPgi|262340685|gb|ACY54509.1| trypomastigote small surface antigen, partial [Trypanosoma cruzi]|variants_generated	BO	PO	ISTPPSGTEKKPAAG	2	16	15	44692.35	27837.42
>ITEKPAEAQPgi|262340685|gb|ACY54509.1| trypomastigote small surface antigen, partial [Trypanosoma cruzi]|variants_generated	BO	NE	TISTPPSGTEKKPAA	1	15	15	985.97	1144.85
>ITEKPAEAQPgi|262340685|gb|ACY54509.1| trypomastigote small surface antigen, partial [Trypanosoma cruzi]|variants_generated	BO	NE	ISTPPSGTEKKPAAG	2	16	15	982.53	1148.8
>ITEKPAEAQPgi|262340685|gb|ACY54509.1| trypomastigote small surface antigen, partial [Trypanosoma cruzi]|variants_generated	BR	PO	TISTPPSGTEKKPAA	1	15	15	41447.2	41742.29
>ITEKPAEAQPgi|262340685|gb|ACY54509.1| trypomastigote small surface antigen, partial [Trypanosoma cruzi]|variants_generated	BR	PO	ISTPPSGTEKKPAAG	2	16	15	43599.99	43608.74
>ITEKPAEAQPgi|262340685|gb|ACY54509.1| trypomastigote small surface antigen, partial [Trypanosoma cruzi]|variants_generated	BR	NE	TISTPPSGTEKKPAA	1	15	15	504.65	874.02
>ITEKPAEAQPgi|262340685|gb|ACY54509.1| trypomastigote small surface antigen, partial [Trypanosoma cruzi]|variants_generated	BR	NE	ISTPPSGTEKKPAAG	2	16	15	311.72	447.34
>ITEKPAEAQPgi|262340685|gb|ACY54509.1| trypomastigote small surface antigen, partial [Trypanosoma cruzi]|variants_generated	CO	PO	TISTPPSGTEKKPAA	1	15	15	620.26	912
>ITEKPAEAQPgi|262340685|gb|ACY54509.1| trypomastigote small surface antigen, partial [Trypanosoma cruzi]|variants_generated	CO	PO	ISTPPSGTEKKPAAG	2	16	15	688.78	833.69
>ITEKPAEAQPgi|262340685|gb|ACY54509.1| trypomastigote small surface antigen, partial [Trypanosoma cruzi]|variants_generated	CO	NE	TISTPPSGTEKKPAA	1	15	15	331.02	327.93
>ITEKPAEAQPgi|262340685|gb|ACY54509.1| trypomastigote small surface antigen, partial [Trypanosoma cruzi]|variants_generated	CO	NE	ISTPPSGTEKKPAAG	2	16	15	173.82	188.82
>ITEKPAEAQPgi|262340685|gb|ACY54509.1| trypomastigote small surface antigen, partial [Trypanosoma cruzi]|variants_generated	MX	PO	TISTPPSGTEKKPAA	1	15	15	26104.76	34369.02
>ITEKPAEAQPgi|262340685|gb|ACY54509.1| trypomastigote small surface antigen, partial [Trypanosoma cruzi]|variants_generated	MX	PO	ISTPPSGTEKKPAAG	2	16	15	21180.39	25983.55
>ITEKPAEAQPgi|262340685|gb|ACY54509.1| trypomastigote small surface antigen, partial [Trypanosoma cruzi]|variants_generated	MX	NE	TISTPPSGTEKKPAA	1	15	15	222.24	225.83
>ITEKPAEAQPgi|262340685|gb|ACY54509.1| trypomastigote small surface antigen, partial [Trypanosoma cruzi]|variants_generated	MX	NE	ISTPPSGTEKKPAAG	2	16	15	532.36	456.3
>ITEKPAEAQPgi|262340685|gb|ACY54509.1| trypomastigote small surface antigen, partial [Trypanosoma cruzi]|variants_generated	US	PO	TISTPPSGTEKKPAA	1	15	15	10023.59	10726.6
>ITEKPAEAQPgi|262340685|gb|ACY54509.1| trypomastigote small surface antigen, partial [Trypanosoma cruzi]|variants_generated	US	PO	ISTPPSGTEKKPAAG	2	16	15	11477.46	11895.51
>ITEKPAEAQPgi|262340685|gb|ACY54509.1| trypomastigote small surface antigen, partial [Trypanosoma cruzi]|variants_generated	US	NE	TISTPPSGTEKKPAA	1	15	15	872.82	972.48
>ITEKPAEAQPgi|262340685|gb|ACY54509.1| trypomastigote small surface antigen, partial [Trypanosoma cruzi]|variants_generated	US	NE	ISTPPSGTEKKPAAG	2	16	15	1095.63	1221.87
>ITEKPTEAQPgi|262340685|gb|ACY54509.1| trypomastigote small surface antigen, partial [Trypanosoma cruzi]|variants_generated	AR	PO	TISTPPSGTEKKPAT	1	15	15	44892.78	45509.38
>ITEKPTEAQPgi|262340685|gb|ACY54509.1| trypomastigote small surface antigen, partial [Trypanosoma cruzi]|variants_generated	AR	PO	ISTPPSGTEKKPATG	2	16	15	43393.73	43932.5
>ITEKPTEAQPgi|262340685|gb|ACY54509.1| trypomastigote small surface antigen, partial [Trypanosoma cruzi]|variants_generated	AR	NE	TISTPPSGTEKKPAT	1	15	15	1736.66	1108.11
>ITEKPTEAQPgi|262340685|gb|ACY54509.1| trypomastigote small surface antigen, partial [Trypanosoma cruzi]|variants_generated	AR	NE	ISTPPSGTEKKPATG	2	16	15	2151.21	1368.85
>ITEKPTEAQPgi|262340685|gb|ACY54509.1| trypomastigote small surface antigen, partial [Trypanosoma cruzi]|variants_generated	BO	PO	TISTPPSGTEKKPAT	1	15	15	30673.19	17413.47
>ITEKPTEAQPgi|262340685|gb|ACY54509.1| trypomastigote small surface antigen, partial [Trypanosoma cruzi]|variants_generated	BO	PO	ISTPPSGTEKKPATG	2	16	15	10200.05	5306.01
>ITEKPTEAQPgi|262340685|gb|ACY54509.1| trypomastigote small surface antigen, partial [Trypanosoma cruzi]|variants_generated	BO	NE	TISTPPSGTEKKPAT	1	15	15	634.03	756.86
>ITEKPTEAQPgi|262340685|gb|ACY54509.1| trypomastigote small surface antigen, partial [Trypanosoma cruzi]|variants_generated	BO	NE	ISTPPSGTEKKPATG	2	16	15	1286.86	1482.34
>ITEKPTEAQPgi|262340685|gb|ACY54509.1| trypomastigote small surface antigen, partial [Trypanosoma cruzi]|variants_generated	BR	PO	TISTPPSGTEKKPAT	1	15	15	45031.94	44686.6
>ITEKPTEAQPgi|262340685|gb|ACY54509.1| trypomastigote small surface antigen, partial [Trypanosoma cruzi]|variants_generated	BR	PO	ISTPPSGTEKKPATG	2	16	15	40580.26	40980.38
>ITEKPTEAQPgi|262340685|gb|ACY54509.1| trypomastigote small surface antigen, partial [Trypanosoma cruzi]|variants_generated	BR	NE	TISTPPSGTEKKPAT	1	15	15	376.54	587.32
>ITEKPTEAQPgi|262340685|gb|ACY54509.1| trypomastigote small surface antigen, partial [Trypanosoma cruzi]|variants_generated	BR	NE	ISTPPSGTEKKPATG	2	16	15	221.25	300.23
>ITEKPTEAQPgi|262340685|gb|ACY54509.1| trypomastigote small surface antigen, partial [Trypanosoma cruzi]|variants_generated	CO	PO	TISTPPSGTEKKPAT	1	15	15	568.86	808.94
>ITEKPTEAQPgi|262340685|gb|ACY54509.1| trypomastigote small surface antigen, partial [Trypanosoma cruzi]|variants_generated	CO	PO	ISTPPSGTEKKPATG	2	16	15	452.83	682.5
>ITEKPTEAQPgi|262340685|gb|ACY54509.1| trypomastigote small surface antigen, partial [Trypanosoma cruzi]|variants_generated	CO	NE	TISTPPSGTEKKPAT	1	15	15	229.72	246.06
>ITEKPTEAQPgi|262340685|gb|ACY54509.1| trypomastigote small surface antigen, partial [Trypanosoma cruzi]|variants_generated	CO	NE	ISTPPSGTEKKPATG	2	16	15	140.96	157.6
>ITEKPTEAQPgi|262340685|gb|ACY54509.1| trypomastigote small surface antigen, partial [Trypanosoma cruzi]|variants_generated	MX	PO	TISTPPSGTEKKPAT	1	15	15	28167.93	36229.96
>ITEKPTEAQPgi|262340685|gb|ACY54509.1| trypomastigote small surface antigen, partial [Trypanosoma cruzi]|variants_generated	MX	PO	ISTPPSGTEKKPATG	2	16	15	25609.9	33844.66
>ITEKPTEAQPgi|262340685|gb|ACY54509.1| trypomastigote small surface antigen, partial [Trypanosoma cruzi]|variants_generated	MX	NE	TISTPPSGTEKKPAT	1	15	15	263.07	242.18
>ITEKPTEAQPgi|262340685|gb|ACY54509.1| trypomastigote small surface antigen, partial [Trypanosoma cruzi]|variants_generated	MX	NE	ISTPPSGTEKKPATG	2	16	15	191.38	191.18
>ITEKPTEAQPgi|262340685|gb|ACY54509.1| trypomastigote small surface antigen, partial [Trypanosoma cruzi]|variants_generated	US	PO	TISTPPSGTEKKPAT	1	15	15	7498.31	8488.86
>ITEKPTEAQPgi|262340685|gb|ACY54509.1| trypomastigote small surface antigen, partial [Trypanosoma cruzi]|variants_generated	US	PO	ISTPPSGTEKKPATG	2	16	15	10951.41	11474.25
>ITEKPTEAQPgi|262340685|gb|ACY54509.1| trypomastigote small surface antigen, partial [Trypanosoma cruzi]|variants_generated	US	NE	TISTPPSGTEKKPAT	1	15	15	884.5	988.03
>ITEKPTEAQPgi|262340685|gb|ACY54509.1| trypomastigote small surface antigen, partial [Trypanosoma cruzi]|variants_generated	US	NE	ISTPPSGTEKKPATG	2	16	15	544.36	621.44
>ITEKTAEAQPgi|262340685|gb|ACY54509.1| trypomastigote small surface antigen, partial [Trypanosoma cruzi]|variants_generated	AR	PO	TISTPPSGTEKKTAA	1	15	15	34865.38	37003.35
>ITEKTAEAQPgi|262340685|gb|ACY54509.1| trypomastigote small surface antigen, partial [Trypanosoma cruzi]|variants_generated	AR	PO	ISTPPSGTEKKTAAG	2	16	15	36391.89	37426.1
>ITEKTAEAQPgi|262340685|gb|ACY54509.1| trypomastigote small surface antigen, partial [Trypanosoma cruzi]|variants_generated	AR	NE	TISTPPSGTEKKTAA	1	15	15	3115.89	2019.59
>ITEKTAEAQPgi|262340685|gb|ACY54509.1| trypomastigote small surface antigen, partial [Trypanosoma cruzi]|variants_generated	AR	NE	ISTPPSGTEKKTAAG	2	16	15	1390.42	906.03
>ITEKTAEAQPgi|262340685|gb|ACY54509.1| trypomastigote small surface antigen, partial [Trypanosoma cruzi]|variants_generated	BO	PO	TISTPPSGTEKKTAA	1	15	15	6809.52	3515.6
>ITEKTAEAQPgi|262340685|gb|ACY54509.1| trypomastigote small surface antigen, partial [Trypanosoma cruzi]|variants_generated	BO	PO	ISTPPSGTEKKTAAG	2	16	15	7292.64	3773.82
>ITEKTAEAQPgi|262340685|gb|ACY54509.1| trypomastigote small surface antigen, partial [Trypanosoma cruzi]|variants_generated	BO	NE	TISTPPSGTEKKTAA	1	15	15	275.92	334.57
>ITEKTAEAQPgi|262340685|gb|ACY54509.1| trypomastigote small surface antigen, partial [Trypanosoma cruzi]|variants_generated	BO	NE	ISTPPSGTEKKTAAG	2	16	15	247.55	298.96
>ITEKTAEAQPgi|262340685|gb|ACY54509.1| trypomastigote small surface antigen, partial [Trypanosoma cruzi]|variants_generated	BR	PO	TISTPPSGTEKKTAA	1	15	15	26614.47	30650.76
>ITEKTAEAQPgi|262340685|gb|ACY54509.1| trypomastigote small surface antigen, partial [Trypanosoma cruzi]|variants_generated	BR	PO	ISTPPSGTEKKTAAG	2	16	15	24877.37	29446.32
>ITEKTAEAQPgi|262340685|gb|ACY54509.1| trypomastigote small surface antigen, partial [Trypanosoma cruzi]|variants_generated	BR	NE	TISTPPSGTEKKTAA	1	15	15	216.45	284.5
>ITEKTAEAQPgi|262340685|gb|ACY54509.1| trypomastigote small surface antigen, partial [Trypanosoma cruzi]|variants_generated	BR	NE	ISTPPSGTEKKTAAG	2	16	15	128.39	149.13
>ITEKTAEAQPgi|262340685|gb|ACY54509.1| trypomastigote small surface antigen, partial [Trypanosoma cruzi]|variants_generated	CO	PO	TISTPPSGTEKKTAA	1	15	15	514.42	787.54
>ITEKTAEAQPgi|262340685|gb|ACY54509.1| trypomastigote small surface antigen, partial [Trypanosoma cruzi]|variants_generated	CO	PO	ISTPPSGTEKKTAAG	2	16	15	269.65	412.28
>ITEKTAEAQPgi|262340685|gb|ACY54509.1| trypomastigote small surface antigen, partial [Trypanosoma cruzi]|variants_generated	CO	NE	TISTPPSGTEKKTAA	1	15	15	125.48	141.56
>ITEKTAEAQPgi|262340685|gb|ACY54509.1| trypomastigote small surface antigen, partial [Trypanosoma cruzi]|variants_generated	CO	NE	ISTPPSGTEKKTAAG	2	16	15	128.02	142.93
>ITEKTAEAQPgi|262340685|gb|ACY54509.1| trypomastigote small surface antigen, partial [Trypanosoma cruzi]|variants_generated	MX	PO	TISTPPSGTEKKTAA	1	15	15	12046.81	16125.58
>ITEKTAEAQPgi|262340685|gb|ACY54509.1| trypomastigote small surface antigen, partial [Trypanosoma cruzi]|variants_generated	MX	PO	ISTPPSGTEKKTAAG	2	16	15	8289.16	10277.84
>ITEKTAEAQPgi|262340685|gb|ACY54509.1| trypomastigote small surface antigen, partial [Trypanosoma cruzi]|variants_generated	MX	NE	TISTPPSGTEKKTAA	1	15	15	108.5	103.53
>ITEKTAEAQPgi|262340685|gb|ACY54509.1| trypomastigote small surface antigen, partial [Trypanosoma cruzi]|variants_generated	MX	NE	ISTPPSGTEKKTAAG	2	16	15	102.89	100.25
>ITEKTAEAQPgi|262340685|gb|ACY54509.1| trypomastigote small surface antigen, partial [Trypanosoma cruzi]|variants_generated	US	PO	TISTPPSGTEKKTAA	1	15	15	2713.58	3744.4
>ITEKTAEAQPgi|262340685|gb|ACY54509.1| trypomastigote small surface antigen, partial [Trypanosoma cruzi]|variants_generated	US	PO	ISTPPSGTEKKTAAG	2	16	15	4174.5	5279.98
>ITEKTAEAQPgi|262340685|gb|ACY54509.1| trypomastigote small surface antigen, partial [Trypanosoma cruzi]|variants_generated	US	NE	TISTPPSGTEKKTAA	1	15	15	233	292.97
>ITEKTAEAQPgi|262340685|gb|ACY54509.1| trypomastigote small surface antigen, partial [Trypanosoma cruzi]|variants_generated	US	NE	ISTPPSGTEKKTAAG	2	16	15	117.15	157.23
>ITEKTTEAQPgi|262340685|gb|ACY54509.1| trypomastigote small surface antigen, partial [Trypanosoma cruzi]|variants_generated	AR	PO	TISTPPSGTEKKTAT	1	15	15	32951.27	35223.43
>ITEKTTEAQPgi|262340685|gb|ACY54509.1| trypomastigote small surface antigen, partial [Trypanosoma cruzi]|variants_generated	AR	PO	ISTPPSGTEKKTATG	2	16	15	29766.3	31506.91
>ITEKTTEAQPgi|262340685|gb|ACY54509.1| trypomastigote small surface antigen, partial [Trypanosoma cruzi]|variants_generated	AR	NE	TISTPPSGTEKKTAT	1	15	15	1479.55	960.31
>ITEKTTEAQPgi|262340685|gb|ACY54509.1| trypomastigote small surface antigen, partial [Trypanosoma cruzi]|variants_generated	AR	NE	ISTPPSGTEKKTATG	2	16	15	1108.1	745.99
>ITEKTTEAQPgi|262340685|gb|ACY54509.1| trypomastigote small surface antigen, partial [Trypanosoma cruzi]|variants_generated	BO	PO	TISTPPSGTEKKTAT	1	15	15	11256.21	5918.99
>ITEKTTEAQPgi|262340685|gb|ACY54509.1| trypomastigote small surface antigen, partial [Trypanosoma cruzi]|variants_generated	BO	PO	ISTPPSGTEKKTATG	2	16	15	25324.71	13943.34
>ITEKTTEAQPgi|262340685|gb|ACY54509.1| trypomastigote small surface antigen, partial [Trypanosoma cruzi]|variants_generated	BO	NE	TISTPPSGTEKKTAT	1	15	15	266.59	323.54
>ITEKTTEAQPgi|262340685|gb|ACY54509.1| trypomastigote small surface antigen, partial [Trypanosoma cruzi]|variants_generated	BO	NE	ISTPPSGTEKKTATG	2	16	15	261.9	315.99
>ITEKTTEAQPgi|262340685|gb|ACY54509.1| trypomastigote small surface antigen, partial [Trypanosoma cruzi]|variants_generated	BR	PO	TISTPPSGTEKKTAT	1	15	15	26297.33	30585.2
>ITEKTTEAQPgi|262340685|gb|ACY54509.1| trypomastigote small surface antigen, partial [Trypanosoma cruzi]|variants_generated	BR	PO	ISTPPSGTEKKTATG	2	16	15	20742.28	25665.93
>ITEKTTEAQPgi|262340685|gb|ACY54509.1| trypomastigote small surface antigen, partial [Trypanosoma cruzi]|variants_generated	BR	NE	TISTPPSGTEKKTAT	1	15	15	149.94	178.03
>ITEKTTEAQPgi|262340685|gb|ACY54509.1| trypomastigote small surface antigen, partial [Trypanosoma cruzi]|variants_generated	BR	NE	ISTPPSGTEKKTATG	2	16	15	125.63	145.12
>ITEKTTEAQPgi|262340685|gb|ACY54509.1| trypomastigote small surface antigen, partial [Trypanosoma cruzi]|variants_generated	CO	PO	TISTPPSGTEKKTAT	1	15	15	266.96	416.85
>ITEKTTEAQPgi|262340685|gb|ACY54509.1| trypomastigote small surface antigen, partial [Trypanosoma cruzi]|variants_generated	CO	PO	ISTPPSGTEKKTATG	2	16	15	285.97	475.49
>ITEKTTEAQPgi|262340685|gb|ACY54509.1| trypomastigote small surface antigen, partial [Trypanosoma cruzi]|variants_generated	CO	NE	TISTPPSGTEKKTAT	1	15	15	123.25	137.45
>ITEKTTEAQPgi|262340685|gb|ACY54509.1| trypomastigote small surface antigen, partial [Trypanosoma cruzi]|variants_generated	CO	NE	ISTPPSGTEKKTATG	2	16	15	101.52	111.18
>ITEKTTEAQPgi|262340685|gb|ACY54509.1| trypomastigote small surface antigen, partial [Trypanosoma cruzi]|variants_generated	MX	PO	TISTPPSGTEKKTAT	1	15	15	8210.17	10748.5
>ITEKTTEAQPgi|262340685|gb|ACY54509.1| trypomastigote small surface antigen, partial [Trypanosoma cruzi]|variants_generated	MX	PO	ISTPPSGTEKKTATG	2	16	15	8231.28	11305.13
>ITEKTTEAQPgi|262340685|gb|ACY54509.1| trypomastigote small surface antigen, partial [Trypanosoma cruzi]|variants_generated	MX	NE	TISTPPSGTEKKTAT	1	15	15	149.48	148.3
>ITEKTTEAQPgi|262340685|gb|ACY54509.1| trypomastigote small surface antigen, partial [Trypanosoma cruzi]|variants_generated	MX	NE	ISTPPSGTEKKTATG	2	16	15	228.57	191.04
>ITEKTTEAQPgi|262340685|gb|ACY54509.1| trypomastigote small surface antigen, partial [Trypanosoma cruzi]|variants_generated	US	PO	TISTPPSGTEKKTAT	1	15	15	3738.06	4840.62
>ITEKTTEAQPgi|262340685|gb|ACY54509.1| trypomastigote small surface antigen, partial [Trypanosoma cruzi]|variants_generated	US	PO	ISTPPSGTEKKTATG	2	16	15	3752.72	4844.09
>ITEKTTEAQPgi|262340685|gb|ACY54509.1| trypomastigote small surface antigen, partial [Trypanosoma cruzi]|variants_generated	US	NE	TISTPPSGTEKKTAT	1	15	15	107.37	144.62
>ITEKTTEAQPgi|262340685|gb|ACY54509.1| trypomastigote small surface antigen, partial [Trypanosoma cruzi]|variants_generated	US	NE	ISTPPSGTEKKTATG	2	16	15	100.98	133.66
>ITENAAEAQPgi|262340685|gb|ACY54509.1| trypomastigote small surface antigen, partial [Trypanosoma cruzi]|variants_generated	AR	PO	TISTPPSGTENKAAA	1	15	15	49255.58	50173.18
>ITENAAEAQPgi|262340685|gb|ACY54509.1| trypomastigote small surface antigen, partial [Trypanosoma cruzi]|variants_generated	AR	PO	ISTPPSGTENKAAAG	2	16	15	53676.12	54276.2
>ITENAAEAQPgi|262340685|gb|ACY54509.1| trypomastigote small surface antigen, partial [Trypanosoma cruzi]|variants_generated	AR	NE	TISTPPSGTENKAAA	1	15	15	8537.64	6550.79
>ITENAAEAQPgi|262340685|gb|ACY54509.1| trypomastigote small surface antigen, partial [Trypanosoma cruzi]|variants_generated	AR	NE	ISTPPSGTENKAAAG	2	16	15	4852.02	3424.76
>ITENAAEAQPgi|262340685|gb|ACY54509.1| trypomastigote small surface antigen, partial [Trypanosoma cruzi]|variants_generated	BO	PO	TISTPPSGTENKAAA	1	15	15	64918.77	51348.47
>ITENAAEAQPgi|262340685|gb|ACY54509.1| trypomastigote small surface antigen, partial [Trypanosoma cruzi]|variants_generated	BO	PO	ISTPPSGTENKAAAG	2	16	15	63832.11	47794.79
>ITENAAEAQPgi|262340685|gb|ACY54509.1| trypomastigote small surface antigen, partial [Trypanosoma cruzi]|variants_generated	BO	NE	TISTPPSGTENKAAA	1	15	15	999.86	1168.71
>ITENAAEAQPgi|262340685|gb|ACY54509.1| trypomastigote small surface antigen, partial [Trypanosoma cruzi]|variants_generated	BO	NE	ISTPPSGTENKAAAG	2	16	15	586.7	698.66
>ITENAAEAQPgi|262340685|gb|ACY54509.1| trypomastigote small surface antigen, partial [Trypanosoma cruzi]|variants_generated	BR	PO	TISTPPSGTENKAAA	1	15	15	55914.01	55576.5
>ITENAAEAQPgi|262340685|gb|ACY54509.1| trypomastigote small surface antigen, partial [Trypanosoma cruzi]|variants_generated	BR	PO	ISTPPSGTENKAAAG	2	16	15	55482.58	54941.07
>ITENAAEAQPgi|262340685|gb|ACY54509.1| trypomastigote small surface antigen, partial [Trypanosoma cruzi]|variants_generated	BR	NE	TISTPPSGTENKAAA	1	15	15	323	513.58
>ITENAAEAQPgi|262340685|gb|ACY54509.1| trypomastigote small surface antigen, partial [Trypanosoma cruzi]|variants_generated	BR	NE	ISTPPSGTENKAAAG	2	16	15	278.63	400.34
>ITENAAEAQPgi|262340685|gb|ACY54509.1| trypomastigote small surface antigen, partial [Trypanosoma cruzi]|variants_generated	CO	PO	TISTPPSGTENKAAA	1	15	15	259.68	437.38
>ITENAAEAQPgi|262340685|gb|ACY54509.1| trypomastigote small surface antigen, partial [Trypanosoma cruzi]|variants_generated	CO	PO	ISTPPSGTENKAAAG	2	16	15	293.7	478.34
>ITENAAEAQPgi|262340685|gb|ACY54509.1| trypomastigote small surface antigen, partial [Trypanosoma cruzi]|variants_generated	CO	NE	TISTPPSGTENKAAA	1	15	15	1387.27	1242.36
>ITENAAEAQPgi|262340685|gb|ACY54509.1| trypomastigote small surface antigen, partial [Trypanosoma cruzi]|variants_generated	CO	NE	ISTPPSGTENKAAAG	2	16	15	903.78	834.82
>ITENAAEAQPgi|262340685|gb|ACY54509.1| trypomastigote small surface antigen, partial [Trypanosoma cruzi]|variants_generated	MX	PO	TISTPPSGTENKAAA	1	15	15	4193.51	4889.34
>ITENAAEAQPgi|262340685|gb|ACY54509.1| trypomastigote small surface antigen, partial [Trypanosoma cruzi]|variants_generated	MX	PO	ISTPPSGTENKAAAG	2	16	15	6089.62	7866.46
>ITENAAEAQPgi|262340685|gb|ACY54509.1| trypomastigote small surface antigen, partial [Trypanosoma cruzi]|variants_generated	MX	NE	TISTPPSGTENKAAA	1	15	15	353.94	292.58
>ITENAAEAQPgi|262340685|gb|ACY54509.1| trypomastigote small surface antigen, partial [Trypanosoma cruzi]|variants_generated	MX	NE	ISTPPSGTENKAAAG	2	16	15	350.69	290.2
>ITENAAEAQPgi|262340685|gb|ACY54509.1| trypomastigote small surface antigen, partial [Trypanosoma cruzi]|variants_generated	US	PO	TISTPPSGTENKAAA	1	15	15	32481.14	29968.99
>ITENAAEAQPgi|262340685|gb|ACY54509.1| trypomastigote small surface antigen, partial [Trypanosoma cruzi]|variants_generated	US	PO	ISTPPSGTENKAAAG	2	16	15	29699.94	27195.6
>ITENAAEAQPgi|262340685|gb|ACY54509.1| trypomastigote small surface antigen, partial [Trypanosoma cruzi]|variants_generated	US	NE	TISTPPSGTENKAAA	1	15	15	1555.38	1756.61
>ITENAAEAQPgi|262340685|gb|ACY54509.1| trypomastigote small surface antigen, partial [Trypanosoma cruzi]|variants_generated	US	NE	ISTPPSGTENKAAAG	2	16	15	753.67	842.15
>ITENATEAQPgi|262340685|gb|ACY54509.1| trypomastigote small surface antigen, partial [Trypanosoma cruzi]|variants_generated	AR	PO	TISTPPSGTENKAAT	1	15	15	45711.71	46919.94
>ITENATEAQPgi|262340685|gb|ACY54509.1| trypomastigote small surface antigen, partial [Trypanosoma cruzi]|variants_generated	AR	PO	ISTPPSGTENKAATG	2	16	15	50868.23	51656.64
>ITENATEAQPgi|262340685|gb|ACY54509.1| trypomastigote small surface antigen, partial [Trypanosoma cruzi]|variants_generated	AR	NE	TISTPPSGTENKAAT	1	15	15	4402.08	3047.19
>ITENATEAQPgi|262340685|gb|ACY54509.1| trypomastigote small surface antigen, partial [Trypanosoma cruzi]|variants_generated	AR	NE	ISTPPSGTENKAATG	2	16	15	4945.76	3463.35
>ITENATEAQPgi|262340685|gb|ACY54509.1| trypomastigote small surface antigen, partial [Trypanosoma cruzi]|variants_generated	BO	PO	TISTPPSGTENKAAT	1	15	15	64590.14	50093.79
>ITENATEAQPgi|262340685|gb|ACY54509.1| trypomastigote small surface antigen, partial [Trypanosoma cruzi]|variants_generated	BO	PO	ISTPPSGTENKAATG	2	16	15	63171.11	46309.32
>ITENATEAQPgi|262340685|gb|ACY54509.1| trypomastigote small surface antigen, partial [Trypanosoma cruzi]|variants_generated	BO	NE	TISTPPSGTENKAAT	1	15	15	497.06	592.66
>ITENATEAQPgi|262340685|gb|ACY54509.1| trypomastigote small surface antigen, partial [Trypanosoma cruzi]|variants_generated	BO	NE	ISTPPSGTENKAATG	2	16	15	607.65	721.1
>ITENATEAQPgi|262340685|gb|ACY54509.1| trypomastigote small surface antigen, partial [Trypanosoma cruzi]|variants_generated	BR	PO	TISTPPSGTENKAAT	1	15	15	53213.26	52402.44
>ITENATEAQPgi|262340685|gb|ACY54509.1| trypomastigote small surface antigen, partial [Trypanosoma cruzi]|variants_generated	BR	PO	ISTPPSGTENKAATG	2	16	15	53271.31	52290.24
>ITENATEAQPgi|262340685|gb|ACY54509.1| trypomastigote small surface antigen, partial [Trypanosoma cruzi]|variants_generated	BR	NE	TISTPPSGTENKAAT	1	15	15	276.06	425.87
>ITENATEAQPgi|262340685|gb|ACY54509.1| trypomastigote small surface antigen, partial [Trypanosoma cruzi]|variants_generated	BR	NE	ISTPPSGTENKAATG	2	16	15	305.26	462.15
>ITENATEAQPgi|262340685|gb|ACY54509.1| trypomastigote small surface antigen, partial [Trypanosoma cruzi]|variants_generated	CO	PO	TISTPPSGTENKAAT	1	15	15	189.34	338.88
>ITENATEAQPgi|262340685|gb|ACY54509.1| trypomastigote small surface antigen, partial [Trypanosoma cruzi]|variants_generated	CO	PO	ISTPPSGTENKAATG	2	16	15	235.65	397.84
>ITENATEAQPgi|262340685|gb|ACY54509.1| trypomastigote small surface antigen, partial [Trypanosoma cruzi]|variants_generated	CO	NE	TISTPPSGTENKAAT	1	15	15	768.44	712.44
>ITENATEAQPgi|262340685|gb|ACY54509.1| trypomastigote small surface antigen, partial [Trypanosoma cruzi]|variants_generated	CO	NE	ISTPPSGTENKAATG	2	16	15	1045.62	935.76
>ITENATEAQPgi|262340685|gb|ACY54509.1| trypomastigote small surface antigen, partial [Trypanosoma cruzi]|variants_generated	MX	PO	TISTPPSGTENKAAT	1	15	15	2782.75	3249.45
>ITENATEAQPgi|262340685|gb|ACY54509.1| trypomastigote small surface antigen, partial [Trypanosoma cruzi]|variants_generated	MX	PO	ISTPPSGTENKAATG	2	16	15	3800.93	4410.31
>ITENATEAQPgi|262340685|gb|ACY54509.1| trypomastigote small surface antigen, partial [Trypanosoma cruzi]|variants_generated	MX	NE	TISTPPSGTENKAAT	1	15	15	554.58	455.25
>ITENATEAQPgi|262340685|gb|ACY54509.1| trypomastigote small surface antigen, partial [Trypanosoma cruzi]|variants_generated	MX	NE	ISTPPSGTENKAATG	2	16	15	485.07	394.94
>ITENATEAQPgi|262340685|gb|ACY54509.1| trypomastigote small surface antigen, partial [Trypanosoma cruzi]|variants_generated	US	PO	TISTPPSGTENKAAT	1	15	15	28092.77	25348.18
>ITENATEAQPgi|262340685|gb|ACY54509.1| trypomastigote small surface antigen, partial [Trypanosoma cruzi]|variants_generated	US	PO	ISTPPSGTENKAATG	2	16	15	28723.3	25960.94
>ITENATEAQPgi|262340685|gb|ACY54509.1| trypomastigote small surface antigen, partial [Trypanosoma cruzi]|variants_generated	US	NE	TISTPPSGTENKAAT	1	15	15	586.89	663.34
>ITENATEAQPgi|262340685|gb|ACY54509.1| trypomastigote small surface antigen, partial [Trypanosoma cruzi]|variants_generated	US	NE	ISTPPSGTENKAATG	2	16	15	669.74	748.59
>ITENPAEAQPgi|262340685|gb|ACY54509.1| trypomastigote small surface antigen, partial [Trypanosoma cruzi]|variants_generated	AR	PO	TISTPPSGTENKPAA	1	15	15	47170.82	48433.46
>ITENPAEAQPgi|262340685|gb|ACY54509.1| trypomastigote small surface antigen, partial [Trypanosoma cruzi]|variants_generated	AR	PO	ISTPPSGTENKPAAG	2	16	15	53199.02	53881.82
>ITENPAEAQPgi|262340685|gb|ACY54509.1| trypomastigote small surface antigen, partial [Trypanosoma cruzi]|variants_generated	AR	NE	TISTPPSGTENKPAA	1	15	15	12010.46	9655.51
>ITENPAEAQPgi|262340685|gb|ACY54509.1| trypomastigote small surface antigen, partial [Trypanosoma cruzi]|variants_generated	AR	NE	ISTPPSGTENKPAAG	2	16	15	11113.65	8841.08
>ITENPAEAQPgi|262340685|gb|ACY54509.1| trypomastigote small surface antigen, partial [Trypanosoma cruzi]|variants_generated	BO	PO	TISTPPSGTENKPAA	1	15	15	63032.38	45952.8
>ITENPAEAQPgi|262340685|gb|ACY54509.1| trypomastigote small surface antigen, partial [Trypanosoma cruzi]|variants_generated	BO	PO	ISTPPSGTENKPAAG	2	16	15	64928.91	52372.24
>ITENPAEAQPgi|262340685|gb|ACY54509.1| trypomastigote small surface antigen, partial [Trypanosoma cruzi]|variants_generated	BO	NE	TISTPPSGTENKPAA	1	15	15	1276.31	1481.88
>ITENPAEAQPgi|262340685|gb|ACY54509.1| trypomastigote small surface antigen, partial [Trypanosoma cruzi]|variants_generated	BO	NE	ISTPPSGTENKPAAG	2	16	15	1486.82	1720.2
>ITENPAEAQPgi|262340685|gb|ACY54509.1| trypomastigote small surface antigen, partial [Trypanosoma cruzi]|variants_generated	BR	PO	TISTPPSGTENKPAA	1	15	15	53980.9	53237.44
>ITENPAEAQPgi|262340685|gb|ACY54509.1| trypomastigote small surface antigen, partial [Trypanosoma cruzi]|variants_generated	BR	PO	ISTPPSGTENKPAAG	2	16	15	53347.08	52576.48
>ITENPAEAQPgi|262340685|gb|ACY54509.1| trypomastigote small surface antigen, partial [Trypanosoma cruzi]|variants_generated	BR	NE	TISTPPSGTENKPAA	1	15	15	446.74	776.72
>ITENPAEAQPgi|262340685|gb|ACY54509.1| trypomastigote small surface antigen, partial [Trypanosoma cruzi]|variants_generated	BR	NE	ISTPPSGTENKPAAG	2	16	15	474.27	829.54
>ITENPAEAQPgi|262340685|gb|ACY54509.1| trypomastigote small surface antigen, partial [Trypanosoma cruzi]|variants_generated	CO	PO	TISTPPSGTENKPAA	1	15	15	778.88	1350.88
>ITENPAEAQPgi|262340685|gb|ACY54509.1| trypomastigote small surface antigen, partial [Trypanosoma cruzi]|variants_generated	CO	PO	ISTPPSGTENKPAAG	2	16	15	270.8	442.22
>ITENPAEAQPgi|262340685|gb|ACY54509.1| trypomastigote small surface antigen, partial [Trypanosoma cruzi]|variants_generated	CO	NE	TISTPPSGTENKPAA	1	15	15	1046.49	942.07
>ITENPAEAQPgi|262340685|gb|ACY54509.1| trypomastigote small surface antigen, partial [Trypanosoma cruzi]|variants_generated	CO	NE	ISTPPSGTENKPAAG	2	16	15	1300.45	1132.36
>ITENPAEAQPgi|262340685|gb|ACY54509.1| trypomastigote small surface antigen, partial [Trypanosoma cruzi]|variants_generated	MX	PO	TISTPPSGTENKPAA	1	15	15	4484.14	5304.08
>ITENPAEAQPgi|262340685|gb|ACY54509.1| trypomastigote small surface antigen, partial [Trypanosoma cruzi]|variants_generated	MX	PO	ISTPPSGTENKPAAG	2	16	15	9807.42	12785.31
>ITENPAEAQPgi|262340685|gb|ACY54509.1| trypomastigote small surface antigen, partial [Trypanosoma cruzi]|variants_generated	MX	NE	TISTPPSGTENKPAA	1	15	15	692.18	582.81
>ITENPAEAQPgi|262340685|gb|ACY54509.1| trypomastigote small surface antigen, partial [Trypanosoma cruzi]|variants_generated	MX	NE	ISTPPSGTENKPAAG	2	16	15	843	673.98
>ITENPAEAQPgi|262340685|gb|ACY54509.1| trypomastigote small surface antigen, partial [Trypanosoma cruzi]|variants_generated	US	PO	TISTPPSGTENKPAA	1	15	15	39970.98	40815.42
>ITENPAEAQPgi|262340685|gb|ACY54509.1| trypomastigote small surface antigen, partial [Trypanosoma cruzi]|variants_generated	US	PO	ISTPPSGTENKPAAG	2	16	15	40128.27	41106.92
>ITENPAEAQPgi|262340685|gb|ACY54509.1| trypomastigote small surface antigen, partial [Trypanosoma cruzi]|variants_generated	US	NE	TISTPPSGTENKPAA	1	15	15	1167.78	1300.95
>ITENPAEAQPgi|262340685|gb|ACY54509.1| trypomastigote small surface antigen, partial [Trypanosoma cruzi]|variants_generated	US	NE	ISTPPSGTENKPAAG	2	16	15	1059.26	1177.5
>ITENPTEAQPgi|262340685|gb|ACY54509.1| trypomastigote small surface antigen, partial [Trypanosoma cruzi]|variants_generated	AR	PO	TISTPPSGTENKPAT	1	15	15	44660.66	45977.93
>ITENPTEAQPgi|262340685|gb|ACY54509.1| trypomastigote small surface antigen, partial [Trypanosoma cruzi]|variants_generated	AR	PO	ISTPPSGTENKPATG	2	16	15	51264.02	52108.79
>ITENPTEAQPgi|262340685|gb|ACY54509.1| trypomastigote small surface antigen, partial [Trypanosoma cruzi]|variants_generated	AR	NE	TISTPPSGTENKPAT	1	15	15	10048.94	7826.83
>ITENPTEAQPgi|262340685|gb|ACY54509.1| trypomastigote small surface antigen, partial [Trypanosoma cruzi]|variants_generated	AR	NE	ISTPPSGTENKPATG	2	16	15	12422.9	9961.92
>ITENPTEAQPgi|262340685|gb|ACY54509.1| trypomastigote small surface antigen, partial [Trypanosoma cruzi]|variants_generated	BO	PO	TISTPPSGTENKPAT	1	15	15	64824.48	51189.13
>ITENPTEAQPgi|262340685|gb|ACY54509.1| trypomastigote small surface antigen, partial [Trypanosoma cruzi]|variants_generated	BO	PO	ISTPPSGTENKPATG	2	16	15	64538.35	49925.21
>ITENPTEAQPgi|262340685|gb|ACY54509.1| trypomastigote small surface antigen, partial [Trypanosoma cruzi]|variants_generated	BO	NE	TISTPPSGTENKPAT	1	15	15	1054.07	1231.44
>ITENPTEAQPgi|262340685|gb|ACY54509.1| trypomastigote small surface antigen, partial [Trypanosoma cruzi]|variants_generated	BO	NE	ISTPPSGTENKPATG	2	16	15	1968.14	2244.57
>ITENPTEAQPgi|262340685|gb|ACY54509.1| trypomastigote small surface antigen, partial [Trypanosoma cruzi]|variants_generated	BR	PO	TISTPPSGTENKPAT	1	15	15	52595.1	51793.75
>ITENPTEAQPgi|262340685|gb|ACY54509.1| trypomastigote small surface antigen, partial [Trypanosoma cruzi]|variants_generated	BR	PO	ISTPPSGTENKPATG	2	16	15	55423.92	54888.84
>ITENPTEAQPgi|262340685|gb|ACY54509.1| trypomastigote small surface antigen, partial [Trypanosoma cruzi]|variants_generated	BR	NE	TISTPPSGTENKPAT	1	15	15	360.91	584.9
>ITENPTEAQPgi|262340685|gb|ACY54509.1| trypomastigote small surface antigen, partial [Trypanosoma cruzi]|variants_generated	BR	NE	ISTPPSGTENKPATG	2	16	15	481.98	844.66
>ITENPTEAQPgi|262340685|gb|ACY54509.1| trypomastigote small surface antigen, partial [Trypanosoma cruzi]|variants_generated	CO	PO	TISTPPSGTENKPAT	1	15	15	812.74	1417.62
>ITENPTEAQPgi|262340685|gb|ACY54509.1| trypomastigote small surface antigen, partial [Trypanosoma cruzi]|variants_generated	CO	PO	ISTPPSGTENKPATG	2	16	15	1265.89	2211.95
>ITENPTEAQPgi|262340685|gb|ACY54509.1| trypomastigote small surface antigen, partial [Trypanosoma cruzi]|variants_generated	CO	NE	TISTPPSGTENKPAT	1	15	15	944.33	855.44
>ITENPTEAQPgi|262340685|gb|ACY54509.1| trypomastigote small surface antigen, partial [Trypanosoma cruzi]|variants_generated	CO	NE	ISTPPSGTENKPATG	2	16	15	1118.74	1001.12
>ITENPTEAQPgi|262340685|gb|ACY54509.1| trypomastigote small surface antigen, partial [Trypanosoma cruzi]|variants_generated	MX	PO	TISTPPSGTENKPAT	1	15	15	4551.46	5367.24
>ITENPTEAQPgi|262340685|gb|ACY54509.1| trypomastigote small surface antigen, partial [Trypanosoma cruzi]|variants_generated	MX	PO	ISTPPSGTENKPATG	2	16	15	5990.31	7068.77
>ITENPTEAQPgi|262340685|gb|ACY54509.1| trypomastigote small surface antigen, partial [Trypanosoma cruzi]|variants_generated	MX	NE	TISTPPSGTENKPAT	1	15	15	970.82	759.6
>ITENPTEAQPgi|262340685|gb|ACY54509.1| trypomastigote small surface antigen, partial [Trypanosoma cruzi]|variants_generated	MX	NE	ISTPPSGTENKPATG	2	16	15	753.1	618.15
>ITENPTEAQPgi|262340685|gb|ACY54509.1| trypomastigote small surface antigen, partial [Trypanosoma cruzi]|variants_generated	US	PO	TISTPPSGTENKPAT	1	15	15	34857.83	33140.29
>ITENPTEAQPgi|262340685|gb|ACY54509.1| trypomastigote small surface antigen, partial [Trypanosoma cruzi]|variants_generated	US	PO	ISTPPSGTENKPATG	2	16	15	41356.22	43068.43
>ITENPTEAQPgi|262340685|gb|ACY54509.1| trypomastigote small surface antigen, partial [Trypanosoma cruzi]|variants_generated	US	NE	TISTPPSGTENKPAT	1	15	15	742.61	829.57
>ITENPTEAQPgi|262340685|gb|ACY54509.1| trypomastigote small surface antigen, partial [Trypanosoma cruzi]|variants_generated	US	NE	ISTPPSGTENKPATG	2	16	15	1040.07	1150.99
>ITENTAEAQPgi|262340685|gb|ACY54509.1| trypomastigote small surface antigen, partial [Trypanosoma cruzi]|variants_generated	AR	PO	TISTPPSGTENKTAA	1	15	15	50025.22	50873.96
>ITENTAEAQPgi|262340685|gb|ACY54509.1| trypomastigote small surface antigen, partial [Trypanosoma cruzi]|variants_generated	AR	PO	ISTPPSGTENKTAAG	2	16	15	52602.34	53383.96
>ITENTAEAQPgi|262340685|gb|ACY54509.1| trypomastigote small surface antigen, partial [Trypanosoma cruzi]|variants_generated	AR	NE	TISTPPSGTENKTAA	1	15	15	8882.82	6836.85
>ITENTAEAQPgi|262340685|gb|ACY54509.1| trypomastigote small surface antigen, partial [Trypanosoma cruzi]|variants_generated	AR	NE	ISTPPSGTENKTAAG	2	16	15	5975.18	4348.94
>ITENTAEAQPgi|262340685|gb|ACY54509.1| trypomastigote small surface antigen, partial [Trypanosoma cruzi]|variants_generated	BO	PO	TISTPPSGTENKTAA	1	15	15	62998.62	45844.9
>ITENTAEAQPgi|262340685|gb|ACY54509.1| trypomastigote small surface antigen, partial [Trypanosoma cruzi]|variants_generated	BO	PO	ISTPPSGTENKTAAG	2	16	15	63476.28	46877.6
>ITENTAEAQPgi|262340685|gb|ACY54509.1| trypomastigote small surface antigen, partial [Trypanosoma cruzi]|variants_generated	BO	NE	TISTPPSGTENKTAA	1	15	15	699.62	825.8
>ITENTAEAQPgi|262340685|gb|ACY54509.1| trypomastigote small surface antigen, partial [Trypanosoma cruzi]|variants_generated	BO	NE	ISTPPSGTENKTAAG	2	16	15	636.5	751.96
>ITENTAEAQPgi|262340685|gb|ACY54509.1| trypomastigote small surface antigen, partial [Trypanosoma cruzi]|variants_generated	BR	PO	TISTPPSGTENKTAA	1	15	15	52663.2	51689.28
>ITENTAEAQPgi|262340685|gb|ACY54509.1| trypomastigote small surface antigen, partial [Trypanosoma cruzi]|variants_generated	BR	PO	ISTPPSGTENKTAAG	2	16	15	56093.51	56099.97
>ITENTAEAQPgi|262340685|gb|ACY54509.1| trypomastigote small surface antigen, partial [Trypanosoma cruzi]|variants_generated	BR	NE	TISTPPSGTENKTAA	1	15	15	410.48	702.78
>ITENTAEAQPgi|262340685|gb|ACY54509.1| trypomastigote small surface antigen, partial [Trypanosoma cruzi]|variants_generated	BR	NE	ISTPPSGTENKTAAG	2	16	15	335.15	510.48
>ITENTAEAQPgi|262340685|gb|ACY54509.1| trypomastigote small surface antigen, partial [Trypanosoma cruzi]|variants_generated	CO	PO	TISTPPSGTENKTAA	1	15	15	211.5	365
>ITENTAEAQPgi|262340685|gb|ACY54509.1| trypomastigote small surface antigen, partial [Trypanosoma cruzi]|variants_generated	CO	PO	ISTPPSGTENKTAAG	2	16	15	211.38	342.06
>ITENTAEAQPgi|262340685|gb|ACY54509.1| trypomastigote small surface antigen, partial [Trypanosoma cruzi]|variants_generated	CO	NE	TISTPPSGTENKTAA	1	15	15	1208.38	1071.63
>ITENTAEAQPgi|262340685|gb|ACY54509.1| trypomastigote small surface antigen, partial [Trypanosoma cruzi]|variants_generated	CO	NE	ISTPPSGTENKTAAG	2	16	15	936.34	858.81
>ITENTAEAQPgi|262340685|gb|ACY54509.1| trypomastigote small surface antigen, partial [Trypanosoma cruzi]|variants_generated	MX	PO	TISTPPSGTENKTAA	1	15	15	3708.61	4323.16
>ITENTAEAQPgi|262340685|gb|ACY54509.1| trypomastigote small surface antigen, partial [Trypanosoma cruzi]|variants_generated	MX	PO	ISTPPSGTENKTAAG	2	16	15	6915.77	9075.52
>ITENTAEAQPgi|262340685|gb|ACY54509.1| trypomastigote small surface antigen, partial [Trypanosoma cruzi]|variants_generated	MX	NE	TISTPPSGTENKTAA	1	15	15	704.43	579.17
>ITENTAEAQPgi|262340685|gb|ACY54509.1| trypomastigote small surface antigen, partial [Trypanosoma cruzi]|variants_generated	MX	NE	ISTPPSGTENKTAAG	2	16	15	536.06	455.4
>ITENTAEAQPgi|262340685|gb|ACY54509.1| trypomastigote small surface antigen, partial [Trypanosoma cruzi]|variants_generated	US	PO	TISTPPSGTENKTAA	1	15	15	28644.82	25855.07
>ITENTAEAQPgi|262340685|gb|ACY54509.1| trypomastigote small surface antigen, partial [Trypanosoma cruzi]|variants_generated	US	PO	ISTPPSGTENKTAAG	2	16	15	33915.43	31860.11
>ITENTAEAQPgi|262340685|gb|ACY54509.1| trypomastigote small surface antigen, partial [Trypanosoma cruzi]|variants_generated	US	NE	TISTPPSGTENKTAA	1	15	15	817.11	904.84
>ITENTAEAQPgi|262340685|gb|ACY54509.1| trypomastigote small surface antigen, partial [Trypanosoma cruzi]|variants_generated	US	NE	ISTPPSGTENKTAAG	2	16	15	605.82	682.52
>ITENTTEAQPgi|262340685|gb|ACY54509.1| trypomastigote small surface antigen, partial [Trypanosoma cruzi]|variants_generated	AR	PO	TISTPPSGTENKTAT	1	15	15	47236.57	48541.17
>ITENTTEAQPgi|262340685|gb|ACY54509.1| trypomastigote small surface antigen, partial [Trypanosoma cruzi]|variants_generated	AR	PO	ISTPPSGTENKTATG	2	16	15	46997.33	48247.57
>ITENTTEAQPgi|262340685|gb|ACY54509.1| trypomastigote small surface antigen, partial [Trypanosoma cruzi]|variants_generated	AR	NE	TISTPPSGTENKTAT	1	15	15	5544.64	3944.32
>ITENTTEAQPgi|262340685|gb|ACY54509.1| trypomastigote small surface antigen, partial [Trypanosoma cruzi]|variants_generated	AR	NE	ISTPPSGTENKTATG	2	16	15	6119	4469.91
>ITENTTEAQPgi|262340685|gb|ACY54509.1| trypomastigote small surface antigen, partial [Trypanosoma cruzi]|variants_generated	BO	PO	TISTPPSGTENKTAT	1	15	15	64823.54	51128.78
>ITENTTEAQPgi|262340685|gb|ACY54509.1| trypomastigote small surface antigen, partial [Trypanosoma cruzi]|variants_generated	BO	PO	ISTPPSGTENKTATG	2	16	15	64856.5	51407.94
>ITENTTEAQPgi|262340685|gb|ACY54509.1| trypomastigote small surface antigen, partial [Trypanosoma cruzi]|variants_generated	BO	NE	TISTPPSGTENKTAT	1	15	15	534.59	636.68
>ITENTTEAQPgi|262340685|gb|ACY54509.1| trypomastigote small surface antigen, partial [Trypanosoma cruzi]|variants_generated	BO	NE	ISTPPSGTENKTATG	2	16	15	550.34	651.73
>ITENTTEAQPgi|262340685|gb|ACY54509.1| trypomastigote small surface antigen, partial [Trypanosoma cruzi]|variants_generated	BR	PO	TISTPPSGTENKTAT	1	15	15	51774.74	50797.51
>ITENTTEAQPgi|262340685|gb|ACY54509.1| trypomastigote small surface antigen, partial [Trypanosoma cruzi]|variants_generated	BR	PO	ISTPPSGTENKTATG	2	16	15	51894.18	50961.55
>ITENTTEAQPgi|262340685|gb|ACY54509.1| trypomastigote small surface antigen, partial [Trypanosoma cruzi]|variants_generated	BR	NE	TISTPPSGTENKTAT	1	15	15	264.04	366.03
>ITENTTEAQPgi|262340685|gb|ACY54509.1| trypomastigote small surface antigen, partial [Trypanosoma cruzi]|variants_generated	BR	NE	ISTPPSGTENKTATG	2	16	15	379.48	630.28
>ITENTTEAQPgi|262340685|gb|ACY54509.1| trypomastigote small surface antigen, partial [Trypanosoma cruzi]|variants_generated	CO	PO	TISTPPSGTENKTAT	1	15	15	196.6	348.75
>ITENTTEAQPgi|262340685|gb|ACY54509.1| trypomastigote small surface antigen, partial [Trypanosoma cruzi]|variants_generated	CO	PO	ISTPPSGTENKTATG	2	16	15	267.3	451.56
>ITENTTEAQPgi|262340685|gb|ACY54509.1| trypomastigote small surface antigen, partial [Trypanosoma cruzi]|variants_generated	CO	NE	TISTPPSGTENKTAT	1	15	15	1124.62	993.39
>ITENTTEAQPgi|262340685|gb|ACY54509.1| trypomastigote small surface antigen, partial [Trypanosoma cruzi]|variants_generated	CO	NE	ISTPPSGTENKTATG	2	16	15	1311.91	1152.2
>ITENTTEAQPgi|262340685|gb|ACY54509.1| trypomastigote small surface antigen, partial [Trypanosoma cruzi]|variants_generated	MX	PO	TISTPPSGTENKTAT	1	15	15	3551.51	4126.25
>ITENTTEAQPgi|262340685|gb|ACY54509.1| trypomastigote small surface antigen, partial [Trypanosoma cruzi]|variants_generated	MX	PO	ISTPPSGTENKTATG	2	16	15	3839.79	4431.26
>ITENTTEAQPgi|262340685|gb|ACY54509.1| trypomastigote small surface antigen, partial [Trypanosoma cruzi]|variants_generated	MX	NE	TISTPPSGTENKTAT	1	15	15	881.61	695.27
>ITENTTEAQPgi|262340685|gb|ACY54509.1| trypomastigote small surface antigen, partial [Trypanosoma cruzi]|variants_generated	MX	NE	ISTPPSGTENKTATG	2	16	15	1106.98	876.37
>ITENTTEAQPgi|262340685|gb|ACY54509.1| trypomastigote small surface antigen, partial [Trypanosoma cruzi]|variants_generated	US	PO	TISTPPSGTENKTAT	1	15	15	30102.35	27258.96
>ITENTTEAQPgi|262340685|gb|ACY54509.1| trypomastigote small surface antigen, partial [Trypanosoma cruzi]|variants_generated	US	PO	ISTPPSGTENKTATG	2	16	15	32829.72	30472.4
>ITENTTEAQPgi|262340685|gb|ACY54509.1| trypomastigote small surface antigen, partial [Trypanosoma cruzi]|variants_generated	US	NE	TISTPPSGTENKTAT	1	15	15	529.38	602.04
>ITENTTEAQPgi|262340685|gb|ACY54509.1| trypomastigote small surface antigen, partial [Trypanosoma cruzi]|variants_generated	US	NE	ISTPPSGTENKTATG	2	16	15	625.87	704.04
>SKDKAAEAPPgi|262340685|gb|ACY54509.1| trypomastigote small surface antigen, partial [Trypanosoma cruzi]|variants_generated	AR	PO	SGKDKKAAAGEAPSP	7	21	15	582.15	481.32
>SKDKAAEAPPgi|262340685|gb|ACY54509.1| trypomastigote small surface antigen, partial [Trypanosoma cruzi]|variants_generated	AR	PO	GKDKKAAAGEAPSPP	8	22	15	402.23	369.96
>SKDKAAEAPPgi|262340685|gb|ACY54509.1| trypomastigote small surface antigen, partial [Trypanosoma cruzi]|variants_generated	AR	PO	KDKKAAAGEAPSPPG	9	23	15	203.56	204.24
>SKDKAAEAPPgi|262340685|gb|ACY54509.1| trypomastigote small surface antigen, partial [Trypanosoma cruzi]|variants_generated	AR	NE	SGKDKKAAAGEAPSP	7	21	15	171.94	158.9
>SKDKAAEAPPgi|262340685|gb|ACY54509.1| trypomastigote small surface antigen, partial [Trypanosoma cruzi]|variants_generated	AR	NE	GKDKKAAAGEAPSPP	8	22	15	138.93	131.46
>SKDKAAEAPPgi|262340685|gb|ACY54509.1| trypomastigote small surface antigen, partial [Trypanosoma cruzi]|variants_generated	AR	NE	KDKKAAAGEAPSPPG	9	23	15	170.58	157.21
>SKDKAAEAPPgi|262340685|gb|ACY54509.1| trypomastigote small surface antigen, partial [Trypanosoma cruzi]|variants_generated	BO	PO	SGKDKKAAAGEAPSP	7	21	15	387.02	194.4
>SKDKAAEAPPgi|262340685|gb|ACY54509.1| trypomastigote small surface antigen, partial [Trypanosoma cruzi]|variants_generated	BO	PO	GKDKKAAAGEAPSPP	8	22	15	432.5	221.73
>SKDKAAEAPPgi|262340685|gb|ACY54509.1| trypomastigote small surface antigen, partial [Trypanosoma cruzi]|variants_generated	BO	PO	KDKKAAAGEAPSPPG	9	23	15	408.04	206.54
>SKDKAAEAPPgi|262340685|gb|ACY54509.1| trypomastigote small surface antigen, partial [Trypanosoma cruzi]|variants_generated	BO	NE	SGKDKKAAAGEAPSP	7	21	15	68.6	75.78
>SKDKAAEAPPgi|262340685|gb|ACY54509.1| trypomastigote small surface antigen, partial [Trypanosoma cruzi]|variants_generated	BO	NE	GKDKKAAAGEAPSPP	8	22	15	65.18	71.22
>SKDKAAEAPPgi|262340685|gb|ACY54509.1| trypomastigote small surface antigen, partial [Trypanosoma cruzi]|variants_generated	BO	NE	KDKKAAAGEAPSPPG	9	23	15	66.35	72.82
>SKDKAAEAPPgi|262340685|gb|ACY54509.1| trypomastigote small surface antigen, partial [Trypanosoma cruzi]|variants_generated	BR	PO	SGKDKKAAAGEAPSP	7	21	15	921.48	1067.34
>SKDKAAEAPPgi|262340685|gb|ACY54509.1| trypomastigote small surface antigen, partial [Trypanosoma cruzi]|variants_generated	BR	PO	GKDKKAAAGEAPSPP	8	22	15	709.29	750.68
>SKDKAAEAPPgi|262340685|gb|ACY54509.1| trypomastigote small surface antigen, partial [Trypanosoma cruzi]|variants_generated	BR	PO	KDKKAAAGEAPSPPG	9	23	15	651.79	668.76
>SKDKAAEAPPgi|262340685|gb|ACY54509.1| trypomastigote small surface antigen, partial [Trypanosoma cruzi]|variants_generated	BR	NE	SGKDKKAAAGEAPSP	7	21	15	89.64	98.43
>SKDKAAEAPPgi|262340685|gb|ACY54509.1| trypomastigote small surface antigen, partial [Trypanosoma cruzi]|variants_generated	BR	NE	GKDKKAAAGEAPSPP	8	22	15	76.55	80
>SKDKAAEAPPgi|262340685|gb|ACY54509.1| trypomastigote small surface antigen, partial [Trypanosoma cruzi]|variants_generated	BR	NE	KDKKAAAGEAPSPPG	9	23	15	81.54	85.96
>SKDKAAEAPPgi|262340685|gb|ACY54509.1| trypomastigote small surface antigen, partial [Trypanosoma cruzi]|variants_generated	CO	PO	SGKDKKAAAGEAPSP	7	21	15	701.78	1119.27
>SKDKAAEAPPgi|262340685|gb|ACY54509.1| trypomastigote small surface antigen, partial [Trypanosoma cruzi]|variants_generated	CO	PO	GKDKKAAAGEAPSPP	8	22	15	441.78	726.67
>SKDKAAEAPPgi|262340685|gb|ACY54509.1| trypomastigote small surface antigen, partial [Trypanosoma cruzi]|variants_generated	CO	PO	KDKKAAAGEAPSPPG	9	23	15	109.08	198.76
>SKDKAAEAPPgi|262340685|gb|ACY54509.1| trypomastigote small surface antigen, partial [Trypanosoma cruzi]|variants_generated	CO	NE	SGKDKKAAAGEAPSP	7	21	15	148.85	168.74
>SKDKAAEAPPgi|262340685|gb|ACY54509.1| trypomastigote small surface antigen, partial [Trypanosoma cruzi]|variants_generated	CO	NE	GKDKKAAAGEAPSPP	8	22	15	100.02	104.39
>SKDKAAEAPPgi|262340685|gb|ACY54509.1| trypomastigote small surface antigen, partial [Trypanosoma cruzi]|variants_generated	CO	NE	KDKKAAAGEAPSPPG	9	23	15	92.17	96.03
>SKDKAAEAPPgi|262340685|gb|ACY54509.1| trypomastigote small surface antigen, partial [Trypanosoma cruzi]|variants_generated	MX	PO	SGKDKKAAAGEAPSP	7	21	15	580.76	835.22
>SKDKAAEAPPgi|262340685|gb|ACY54509.1| trypomastigote small surface antigen, partial [Trypanosoma cruzi]|variants_generated	MX	PO	GKDKKAAAGEAPSPP	8	22	15	530.68	760.58
>SKDKAAEAPPgi|262340685|gb|ACY54509.1| trypomastigote small surface antigen, partial [Trypanosoma cruzi]|variants_generated	MX	PO	KDKKAAAGEAPSPPG	9	23	15	130.99	187.95
>SKDKAAEAPPgi|262340685|gb|ACY54509.1| trypomastigote small surface antigen, partial [Trypanosoma cruzi]|variants_generated	MX	NE	SGKDKKAAAGEAPSP	7	21	15	92.91	84.31
>SKDKAAEAPPgi|262340685|gb|ACY54509.1| trypomastigote small surface antigen, partial [Trypanosoma cruzi]|variants_generated	MX	NE	GKDKKAAAGEAPSPP	8	22	15	80.84	71.54
>SKDKAAEAPPgi|262340685|gb|ACY54509.1| trypomastigote small surface antigen, partial [Trypanosoma cruzi]|variants_generated	MX	NE	KDKKAAAGEAPSPPG	9	23	15	85.05	77.76
>SKDKAAEAPPgi|262340685|gb|ACY54509.1| trypomastigote small surface antigen, partial [Trypanosoma cruzi]|variants_generated	US	PO	SGKDKKAAAGEAPSP	7	21	15	6687.71	7734.5
>SKDKAAEAPPgi|262340685|gb|ACY54509.1| trypomastigote small surface antigen, partial [Trypanosoma cruzi]|variants_generated	US	PO	GKDKKAAAGEAPSPP	8	22	15	6102.34	7205.66
>SKDKAAEAPPgi|262340685|gb|ACY54509.1| trypomastigote small surface antigen, partial [Trypanosoma cruzi]|variants_generated	US	PO	KDKKAAAGEAPSPPG	9	23	15	6435.58	7532.57
>SKDKAAEAPPgi|262340685|gb|ACY54509.1| trypomastigote small surface antigen, partial [Trypanosoma cruzi]|variants_generated	US	NE	SGKDKKAAAGEAPSP	7	21	15	69.46	90.36
>SKDKAAEAPPgi|262340685|gb|ACY54509.1| trypomastigote small surface antigen, partial [Trypanosoma cruzi]|variants_generated	US	NE	GKDKKAAAGEAPSPP	8	22	15	69.91	90.87
>SKDKAAEAPPgi|262340685|gb|ACY54509.1| trypomastigote small surface antigen, partial [Trypanosoma cruzi]|variants_generated	US	NE	KDKKAAAGEAPSPPG	9	23	15	68.2	88.72
>SKDKAAEAPSgi|262340685|gb|ACY54509.1| trypomastigote small surface antigen, partial [Trypanosoma cruzi]|variants_generated	AR	PO	GKDKKAAAGEAPSPS	8	22	15	273.65	266.55
>SKDKAAEAPSgi|262340685|gb|ACY54509.1| trypomastigote small surface antigen, partial [Trypanosoma cruzi]|variants_generated	AR	PO	KDKKAAAGEAPSPSG	9	23	15	152.6	160.6
>SKDKAAEAPSgi|262340685|gb|ACY54509.1| trypomastigote small surface antigen, partial [Trypanosoma cruzi]|variants_generated	AR	NE	GKDKKAAAGEAPSPS	8	22	15	198.4	179.13
>SKDKAAEAPSgi|262340685|gb|ACY54509.1| trypomastigote small surface antigen, partial [Trypanosoma cruzi]|variants_generated	AR	NE	KDKKAAAGEAPSPSG	9	23	15	132.37	126.37
>SKDKAAEAPSgi|262340685|gb|ACY54509.1| trypomastigote small surface antigen, partial [Trypanosoma cruzi]|variants_generated	BO	PO	GKDKKAAAGEAPSPS	8	22	15	461.59	238.9
>SKDKAAEAPSgi|262340685|gb|ACY54509.1| trypomastigote small surface antigen, partial [Trypanosoma cruzi]|variants_generated	BO	PO	KDKKAAAGEAPSPSG	9	23	15	512.6	268
>SKDKAAEAPSgi|262340685|gb|ACY54509.1| trypomastigote small surface antigen, partial [Trypanosoma cruzi]|variants_generated	BO	NE	GKDKKAAAGEAPSPS	8	22	15	70.77	78.58
>SKDKAAEAPSgi|262340685|gb|ACY54509.1| trypomastigote small surface antigen, partial [Trypanosoma cruzi]|variants_generated	BO	NE	KDKKAAAGEAPSPSG	9	23	15	91.41	104.19
>SKDKAAEAPSgi|262340685|gb|ACY54509.1| trypomastigote small surface antigen, partial [Trypanosoma cruzi]|variants_generated	BR	PO	GKDKKAAAGEAPSPS	8	22	15	332.48	284.68
>SKDKAAEAPSgi|262340685|gb|ACY54509.1| trypomastigote small surface antigen, partial [Trypanosoma cruzi]|variants_generated	BR	PO	KDKKAAAGEAPSPSG	9	23	15	328.74	280.96
>SKDKAAEAPSgi|262340685|gb|ACY54509.1| trypomastigote small surface antigen, partial [Trypanosoma cruzi]|variants_generated	BR	NE	GKDKKAAAGEAPSPS	8	22	15	89.88	98.06
>SKDKAAEAPSgi|262340685|gb|ACY54509.1| trypomastigote small surface antigen, partial [Trypanosoma cruzi]|variants_generated	BR	NE	KDKKAAAGEAPSPSG	9	23	15	75.64	78.74
>SKDKAAEAPSgi|262340685|gb|ACY54509.1| trypomastigote small surface antigen, partial [Trypanosoma cruzi]|variants_generated	CO	PO	GKDKKAAAGEAPSPS	8	22	15	337.97	593.64
>SKDKAAEAPSgi|262340685|gb|ACY54509.1| trypomastigote small surface antigen, partial [Trypanosoma cruzi]|variants_generated	CO	PO	KDKKAAAGEAPSPSG	9	23	15	120.68	214.86
>SKDKAAEAPSgi|262340685|gb|ACY54509.1| trypomastigote small surface antigen, partial [Trypanosoma cruzi]|variants_generated	CO	NE	GKDKKAAAGEAPSPS	8	22	15	95.46	102.24
>SKDKAAEAPSgi|262340685|gb|ACY54509.1| trypomastigote small surface antigen, partial [Trypanosoma cruzi]|variants_generated	CO	NE	KDKKAAAGEAPSPSG	9	23	15	106.25	103.27
>SKDKAAEAPSgi|262340685|gb|ACY54509.1| trypomastigote small surface antigen, partial [Trypanosoma cruzi]|variants_generated	MX	PO	GKDKKAAAGEAPSPS	8	22	15	416.78	611.14
>SKDKAAEAPSgi|262340685|gb|ACY54509.1| trypomastigote small surface antigen, partial [Trypanosoma cruzi]|variants_generated	MX	PO	KDKKAAAGEAPSPSG	9	23	15	144.02	207.32
>SKDKAAEAPSgi|262340685|gb|ACY54509.1| trypomastigote small surface antigen, partial [Trypanosoma cruzi]|variants_generated	MX	NE	GKDKKAAAGEAPSPS	8	22	15	88.56	77.12
>SKDKAAEAPSgi|262340685|gb|ACY54509.1| trypomastigote small surface antigen, partial [Trypanosoma cruzi]|variants_generated	MX	NE	KDKKAAAGEAPSPSG	9	23	15	102.24	91.38
>SKDKAAEAPSgi|262340685|gb|ACY54509.1| trypomastigote small surface antigen, partial [Trypanosoma cruzi]|variants_generated	US	PO	GKDKKAAAGEAPSPS	8	22	15	8316.11	9298.38
>SKDKAAEAPSgi|262340685|gb|ACY54509.1| trypomastigote small surface antigen, partial [Trypanosoma cruzi]|variants_generated	US	PO	KDKKAAAGEAPSPSG	9	23	15	5071.26	6174.34
>SKDKAAEAPSgi|262340685|gb|ACY54509.1| trypomastigote small surface antigen, partial [Trypanosoma cruzi]|variants_generated	US	NE	GKDKKAAAGEAPSPS	8	22	15	71.56	93.97
>SKDKAAEAPSgi|262340685|gb|ACY54509.1| trypomastigote small surface antigen, partial [Trypanosoma cruzi]|variants_generated	US	NE	KDKKAAAGEAPSPSG	9	23	15	75.12	98.87
>SKDKAAEAQPgi|262340685|gb|ACY54509.1| trypomastigote small surface antigen, partial [Trypanosoma cruzi]|variants_generated	AR	PO	TSSTPPSGKDKKAAA	1	15	15	28963.26	29335.86
>SKDKAAEAQPgi|262340685|gb|ACY54509.1| trypomastigote small surface antigen, partial [Trypanosoma cruzi]|variants_generated	AR	PO	SSTPPSGKDKKAAAG	2	16	15	9282.66	7466.48
>SKDKAAEAQPgi|262340685|gb|ACY54509.1| trypomastigote small surface antigen, partial [Trypanosoma cruzi]|variants_generated	AR	PO	STPPSGKDKKAAAGE	3	17	15	12722.1	11066.24
>SKDKAAEAQPgi|262340685|gb|ACY54509.1| trypomastigote small surface antigen, partial [Trypanosoma cruzi]|variants_generated	AR	PO	TPPSGKDKKAAAGEA	4	18	15	2057.86	1528.93
>SKDKAAEAQPgi|262340685|gb|ACY54509.1| trypomastigote small surface antigen, partial [Trypanosoma cruzi]|variants_generated	AR	PO	PPSGKDKKAAAGEAP	5	19	15	1270.65	1063.4
>SKDKAAEAQPgi|262340685|gb|ACY54509.1| trypomastigote small surface antigen, partial [Trypanosoma cruzi]|variants_generated	AR	PO	PSGKDKKAAAGEAPS	6	20	15	4452.17	3828.51
>SKDKAAEAQPgi|262340685|gb|ACY54509.1| trypomastigote small surface antigen, partial [Trypanosoma cruzi]|variants_generated	AR	PO	SGKDKKAAAGEAPSQ	7	21	15	696.27	565.26
>SKDKAAEAQPgi|262340685|gb|ACY54509.1| trypomastigote small surface antigen, partial [Trypanosoma cruzi]|variants_generated	AR	PO	GKDKKAAAGEAPSQP	8	22	15	1382.78	1118.63
>SKDKAAEAQPgi|262340685|gb|ACY54509.1| trypomastigote small surface antigen, partial [Trypanosoma cruzi]|variants_generated	AR	PO	KDKKAAAGEAPSQPG	9	23	15	2355.44	1966.07
>SKDKAAEAQPgi|262340685|gb|ACY54509.1| trypomastigote small surface antigen, partial [Trypanosoma cruzi]|variants_generated	AR	NE	TSSTPPSGKDKKAAA	1	15	15	397.62	316.18
>SKDKAAEAQPgi|262340685|gb|ACY54509.1| trypomastigote small surface antigen, partial [Trypanosoma cruzi]|variants_generated	AR	NE	SSTPPSGKDKKAAAG	2	16	15	173.03	158.79
>SKDKAAEAQPgi|262340685|gb|ACY54509.1| trypomastigote small surface antigen, partial [Trypanosoma cruzi]|variants_generated	AR	NE	STPPSGKDKKAAAGE	3	17	15	568.12	422.65
>SKDKAAEAQPgi|262340685|gb|ACY54509.1| trypomastigote small surface antigen, partial [Trypanosoma cruzi]|variants_generated	AR	NE	TPPSGKDKKAAAGEA	4	18	15	239.87	209.49
>SKDKAAEAQPgi|262340685|gb|ACY54509.1| trypomastigote small surface antigen, partial [Trypanosoma cruzi]|variants_generated	AR	NE	PPSGKDKKAAAGEAP	5	19	15	237.84	207.83
>SKDKAAEAQPgi|262340685|gb|ACY54509.1| trypomastigote small surface antigen, partial [Trypanosoma cruzi]|variants_generated	AR	NE	PSGKDKKAAAGEAPS	6	20	15	190.06	172.24
>SKDKAAEAQPgi|262340685|gb|ACY54509.1| trypomastigote small surface antigen, partial [Trypanosoma cruzi]|variants_generated	AR	NE	SGKDKKAAAGEAPSQ	7	21	15	132.72	126.01
>SKDKAAEAQPgi|262340685|gb|ACY54509.1| trypomastigote small surface antigen, partial [Trypanosoma cruzi]|variants_generated	AR	NE	GKDKKAAAGEAPSQP	8	22	15	126.56	120.75
>SKDKAAEAQPgi|262340685|gb|ACY54509.1| trypomastigote small surface antigen, partial [Trypanosoma cruzi]|variants_generated	AR	NE	KDKKAAAGEAPSQPG	9	23	15	112.2	107.29
>SKDKAAEAQPgi|262340685|gb|ACY54509.1| trypomastigote small surface antigen, partial [Trypanosoma cruzi]|variants_generated	BO	PO	TSSTPPSGKDKKAAA	1	15	15	1300.44	679.9
>SKDKAAEAQPgi|262340685|gb|ACY54509.1| trypomastigote small surface antigen, partial [Trypanosoma cruzi]|variants_generated	BO	PO	SSTPPSGKDKKAAAG	2	16	15	988.02	521.94
>SKDKAAEAQPgi|262340685|gb|ACY54509.1| trypomastigote small surface antigen, partial [Trypanosoma cruzi]|variants_generated	BO	PO	STPPSGKDKKAAAGE	3	17	15	2844.28	1487.72
>SKDKAAEAQPgi|262340685|gb|ACY54509.1| trypomastigote small surface antigen, partial [Trypanosoma cruzi]|variants_generated	BO	PO	TPPSGKDKKAAAGEA	4	18	15	921.73	485.24
>SKDKAAEAQPgi|262340685|gb|ACY54509.1| trypomastigote small surface antigen, partial [Trypanosoma cruzi]|variants_generated	BO	PO	PPSGKDKKAAAGEAP	5	19	15	1223.37	640.28
>SKDKAAEAQPgi|262340685|gb|ACY54509.1| trypomastigote small surface antigen, partial [Trypanosoma cruzi]|variants_generated	BO	PO	PSGKDKKAAAGEAPS	6	20	15	1699.15	894.5
>SKDKAAEAQPgi|262340685|gb|ACY54509.1| trypomastigote small surface antigen, partial [Trypanosoma cruzi]|variants_generated	BO	PO	SGKDKKAAAGEAPSQ	7	21	15	5880.77	3070.77
>SKDKAAEAQPgi|262340685|gb|ACY54509.1| trypomastigote small surface antigen, partial [Trypanosoma cruzi]|variants_generated	BO	PO	GKDKKAAAGEAPSQP	8	22	15	5321.9	2828.42
>SKDKAAEAQPgi|262340685|gb|ACY54509.1| trypomastigote small surface antigen, partial [Trypanosoma cruzi]|variants_generated	BO	PO	KDKKAAAGEAPSQPG	9	23	15	2983.32	1556.49
>SKDKAAEAQPgi|262340685|gb|ACY54509.1| trypomastigote small surface antigen, partial [Trypanosoma cruzi]|variants_generated	BO	NE	TSSTPPSGKDKKAAA	1	15	15	263.64	318.83
>SKDKAAEAQPgi|262340685|gb|ACY54509.1| trypomastigote small surface antigen, partial [Trypanosoma cruzi]|variants_generated	BO	NE	SSTPPSGKDKKAAAG	2	16	15	295.2	353.27
>SKDKAAEAQPgi|262340685|gb|ACY54509.1| trypomastigote small surface antigen, partial [Trypanosoma cruzi]|variants_generated	BO	NE	STPPSGKDKKAAAGE	3	17	15	292.54	353.18
>SKDKAAEAQPgi|262340685|gb|ACY54509.1| trypomastigote small surface antigen, partial [Trypanosoma cruzi]|variants_generated	BO	NE	TPPSGKDKKAAAGEA	4	18	15	333.41	402.06
>SKDKAAEAQPgi|262340685|gb|ACY54509.1| trypomastigote small surface antigen, partial [Trypanosoma cruzi]|variants_generated	BO	NE	PPSGKDKKAAAGEAP	5	19	15	361.21	430.36
>SKDKAAEAQPgi|262340685|gb|ACY54509.1| trypomastigote small surface antigen, partial [Trypanosoma cruzi]|variants_generated	BO	NE	PSGKDKKAAAGEAPS	6	20	15	314.32	385.91
>SKDKAAEAQPgi|262340685|gb|ACY54509.1| trypomastigote small surface antigen, partial [Trypanosoma cruzi]|variants_generated	BO	NE	SGKDKKAAAGEAPSQ	7	21	15	76.88	85.85
>SKDKAAEAQPgi|262340685|gb|ACY54509.1| trypomastigote small surface antigen, partial [Trypanosoma cruzi]|variants_generated	BO	NE	GKDKKAAAGEAPSQP	8	22	15	78.66	88.18
>SKDKAAEAQPgi|262340685|gb|ACY54509.1| trypomastigote small surface antigen, partial [Trypanosoma cruzi]|variants_generated	BO	NE	KDKKAAAGEAPSQPG	9	23	15	75.25	84.23
>SKDKAAEAQPgi|262340685|gb|ACY54509.1| trypomastigote small surface antigen, partial [Trypanosoma cruzi]|variants_generated	BR	PO	TSSTPPSGKDKKAAA	1	15	15	1102.81	1350.72
>SKDKAAEAQPgi|262340685|gb|ACY54509.1| trypomastigote small surface antigen, partial [Trypanosoma cruzi]|variants_generated	BR	PO	SSTPPSGKDKKAAAG	2	16	15	828.92	924.43
>SKDKAAEAQPgi|262340685|gb|ACY54509.1| trypomastigote small surface antigen, partial [Trypanosoma cruzi]|variants_generated	BR	PO	STPPSGKDKKAAAGE	3	17	15	2631.62	4095.14
>SKDKAAEAQPgi|262340685|gb|ACY54509.1| trypomastigote small surface antigen, partial [Trypanosoma cruzi]|variants_generated	BR	PO	TPPSGKDKKAAAGEA	4	18	15	620.45	628.76
>SKDKAAEAQPgi|262340685|gb|ACY54509.1| trypomastigote small surface antigen, partial [Trypanosoma cruzi]|variants_generated	BR	PO	PPSGKDKKAAAGEAP	5	19	15	801.29	883.4
>SKDKAAEAQPgi|262340685|gb|ACY54509.1| trypomastigote small surface antigen, partial [Trypanosoma cruzi]|variants_generated	BR	PO	PSGKDKKAAAGEAPS	6	20	15	2094.27	3079.66
>SKDKAAEAQPgi|262340685|gb|ACY54509.1| trypomastigote small surface antigen, partial [Trypanosoma cruzi]|variants_generated	BR	PO	SGKDKKAAAGEAPSQ	7	21	15	1601.67	2190.93
>SKDKAAEAQPgi|262340685|gb|ACY54509.1| trypomastigote small surface antigen, partial [Trypanosoma cruzi]|variants_generated	BR	PO	GKDKKAAAGEAPSQP	8	22	15	25502.12	29873.92
>SKDKAAEAQPgi|262340685|gb|ACY54509.1| trypomastigote small surface antigen, partial [Trypanosoma cruzi]|variants_generated	BR	PO	KDKKAAAGEAPSQPG	9	23	15	22915.14	27750.08
>SKDKAAEAQPgi|262340685|gb|ACY54509.1| trypomastigote small surface antigen, partial [Trypanosoma cruzi]|variants_generated	BR	NE	TSSTPPSGKDKKAAA	1	15	15	113.97	130.12
>SKDKAAEAQPgi|262340685|gb|ACY54509.1| trypomastigote small surface antigen, partial [Trypanosoma cruzi]|variants_generated	BR	NE	SSTPPSGKDKKAAAG	2	16	15	104.25	115.39
>SKDKAAEAQPgi|262340685|gb|ACY54509.1| trypomastigote small surface antigen, partial [Trypanosoma cruzi]|variants_generated	BR	NE	STPPSGKDKKAAAGE	3	17	15	91.38	99.06
>SKDKAAEAQPgi|262340685|gb|ACY54509.1| trypomastigote small surface antigen, partial [Trypanosoma cruzi]|variants_generated	BR	NE	TPPSGKDKKAAAGEA	4	18	15	98.33	108.86
>SKDKAAEAQPgi|262340685|gb|ACY54509.1| trypomastigote small surface antigen, partial [Trypanosoma cruzi]|variants_generated	BR	NE	PPSGKDKKAAAGEAP	5	19	15	94.94	103.66
>SKDKAAEAQPgi|262340685|gb|ACY54509.1| trypomastigote small surface antigen, partial [Trypanosoma cruzi]|variants_generated	BR	NE	PSGKDKKAAAGEAPS	6	20	15	75.79	78.7
>SKDKAAEAQPgi|262340685|gb|ACY54509.1| trypomastigote small surface antigen, partial [Trypanosoma cruzi]|variants_generated	BR	NE	SGKDKKAAAGEAPSQ	7	21	15	94.53	102.7
>SKDKAAEAQPgi|262340685|gb|ACY54509.1| trypomastigote small surface antigen, partial [Trypanosoma cruzi]|variants_generated	BR	NE	GKDKKAAAGEAPSQP	8	22	15	79.05	82.85
>SKDKAAEAQPgi|262340685|gb|ACY54509.1| trypomastigote small surface antigen, partial [Trypanosoma cruzi]|variants_generated	BR	NE	KDKKAAAGEAPSQPG	9	23	15	105.93	117.3
>SKDKAAEAQPgi|262340685|gb|ACY54509.1| trypomastigote small surface antigen, partial [Trypanosoma cruzi]|variants_generated	CO	PO	TSSTPPSGKDKKAAA	1	15	15	245.83	454.5
>SKDKAAEAQPgi|262340685|gb|ACY54509.1| trypomastigote small surface antigen, partial [Trypanosoma cruzi]|variants_generated	CO	PO	SSTPPSGKDKKAAAG	2	16	15	245.67	440.4
>SKDKAAEAQPgi|262340685|gb|ACY54509.1| trypomastigote small surface antigen, partial [Trypanosoma cruzi]|variants_generated	CO	PO	STPPSGKDKKAAAGE	3	17	15	281.36	437.67
>SKDKAAEAQPgi|262340685|gb|ACY54509.1| trypomastigote small surface antigen, partial [Trypanosoma cruzi]|variants_generated	CO	PO	TPPSGKDKKAAAGEA	4	18	15	423.45	694.64
>SKDKAAEAQPgi|262340685|gb|ACY54509.1| trypomastigote small surface antigen, partial [Trypanosoma cruzi]|variants_generated	CO	PO	PPSGKDKKAAAGEAP	5	19	15	882.69	1062.52
>SKDKAAEAQPgi|262340685|gb|ACY54509.1| trypomastigote small surface antigen, partial [Trypanosoma cruzi]|variants_generated	CO	PO	PSGKDKKAAAGEAPS	6	20	15	5019.16	7023.33
>SKDKAAEAQPgi|262340685|gb|ACY54509.1| trypomastigote small surface antigen, partial [Trypanosoma cruzi]|variants_generated	CO	PO	SGKDKKAAAGEAPSQ	7	21	15	954.12	1495.52
>SKDKAAEAQPgi|262340685|gb|ACY54509.1| trypomastigote small surface antigen, partial [Trypanosoma cruzi]|variants_generated	CO	PO	GKDKKAAAGEAPSQP	8	22	15	749.8	1072.35
>SKDKAAEAQPgi|262340685|gb|ACY54509.1| trypomastigote small surface antigen, partial [Trypanosoma cruzi]|variants_generated	CO	PO	KDKKAAAGEAPSQPG	9	23	15	110.68	201.07
>SKDKAAEAQPgi|262340685|gb|ACY54509.1| trypomastigote small surface antigen, partial [Trypanosoma cruzi]|variants_generated	CO	NE	TSSTPPSGKDKKAAA	1	15	15	134.64	150.77
>SKDKAAEAQPgi|262340685|gb|ACY54509.1| trypomastigote small surface antigen, partial [Trypanosoma cruzi]|variants_generated	CO	NE	SSTPPSGKDKKAAAG	2	16	15	136.17	152.91
>SKDKAAEAQPgi|262340685|gb|ACY54509.1| trypomastigote small surface antigen, partial [Trypanosoma cruzi]|variants_generated	CO	NE	STPPSGKDKKAAAGE	3	17	15	158.96	174.85
>SKDKAAEAQPgi|262340685|gb|ACY54509.1| trypomastigote small surface antigen, partial [Trypanosoma cruzi]|variants_generated	CO	NE	TPPSGKDKKAAAGEA	4	18	15	191.84	208.53
>SKDKAAEAQPgi|262340685|gb|ACY54509.1| trypomastigote small surface antigen, partial [Trypanosoma cruzi]|variants_generated	CO	NE	PPSGKDKKAAAGEAP	5	19	15	354.3	350.36
>SKDKAAEAQPgi|262340685|gb|ACY54509.1| trypomastigote small surface antigen, partial [Trypanosoma cruzi]|variants_generated	CO	NE	PSGKDKKAAAGEAPS	6	20	15	102.54	107.13
>SKDKAAEAQPgi|262340685|gb|ACY54509.1| trypomastigote small surface antigen, partial [Trypanosoma cruzi]|variants_generated	CO	NE	SGKDKKAAAGEAPSQ	7	21	15	203.87	227.62
>SKDKAAEAQPgi|262340685|gb|ACY54509.1| trypomastigote small surface antigen, partial [Trypanosoma cruzi]|variants_generated	CO	NE	GKDKKAAAGEAPSQP	8	22	15	96.52	98.94
>SKDKAAEAQPgi|262340685|gb|ACY54509.1| trypomastigote small surface antigen, partial [Trypanosoma cruzi]|variants_generated	CO	NE	KDKKAAAGEAPSQPG	9	23	15	95.7	98.42
>SKDKAAEAQPgi|262340685|gb|ACY54509.1| trypomastigote small surface antigen, partial [Trypanosoma cruzi]|variants_generated	MX	PO	TSSTPPSGKDKKAAA	1	15	15	39711.98	46498
>SKDKAAEAQPgi|262340685|gb|ACY54509.1| trypomastigote small surface antigen, partial [Trypanosoma cruzi]|variants_generated	MX	PO	SSTPPSGKDKKAAAG	2	16	15	26603.7	34038.4
>SKDKAAEAQPgi|262340685|gb|ACY54509.1| trypomastigote small surface antigen, partial [Trypanosoma cruzi]|variants_generated	MX	PO	STPPSGKDKKAAAGE	3	17	15	28223.26	35618.41
>SKDKAAEAQPgi|262340685|gb|ACY54509.1| trypomastigote small surface antigen, partial [Trypanosoma cruzi]|variants_generated	MX	PO	TPPSGKDKKAAAGEA	4	18	15	23703.27	30061.9
>SKDKAAEAQPgi|262340685|gb|ACY54509.1| trypomastigote small surface antigen, partial [Trypanosoma cruzi]|variants_generated	MX	PO	PPSGKDKKAAAGEAP	5	19	15	30888.28	38640.97
>SKDKAAEAQPgi|262340685|gb|ACY54509.1| trypomastigote small surface antigen, partial [Trypanosoma cruzi]|variants_generated	MX	PO	PSGKDKKAAAGEAPS	6	20	15	4573.09	5987.59
>SKDKAAEAQPgi|262340685|gb|ACY54509.1| trypomastigote small surface antigen, partial [Trypanosoma cruzi]|variants_generated	MX	PO	SGKDKKAAAGEAPSQ	7	21	15	563.95	808.95
>SKDKAAEAQPgi|262340685|gb|ACY54509.1| trypomastigote small surface antigen, partial [Trypanosoma cruzi]|variants_generated	MX	PO	GKDKKAAAGEAPSQP	8	22	15	584.66	849.24
>SKDKAAEAQPgi|262340685|gb|ACY54509.1| trypomastigote small surface antigen, partial [Trypanosoma cruzi]|variants_generated	MX	PO	KDKKAAAGEAPSQPG	9	23	15	145.9	210.84
>SKDKAAEAQPgi|262340685|gb|ACY54509.1| trypomastigote small surface antigen, partial [Trypanosoma cruzi]|variants_generated	MX	NE	TSSTPPSGKDKKAAA	1	15	15	94.42	92.22
>SKDKAAEAQPgi|262340685|gb|ACY54509.1| trypomastigote small surface antigen, partial [Trypanosoma cruzi]|variants_generated	MX	NE	SSTPPSGKDKKAAAG	2	16	15	126.74	128.45
>SKDKAAEAQPgi|262340685|gb|ACY54509.1| trypomastigote small surface antigen, partial [Trypanosoma cruzi]|variants_generated	MX	NE	STPPSGKDKKAAAGE	3	17	15	107.67	94
>SKDKAAEAQPgi|262340685|gb|ACY54509.1| trypomastigote small surface antigen, partial [Trypanosoma cruzi]|variants_generated	MX	NE	TPPSGKDKKAAAGEA	4	18	15	86.03	78.28
>SKDKAAEAQPgi|262340685|gb|ACY54509.1| trypomastigote small surface antigen, partial [Trypanosoma cruzi]|variants_generated	MX	NE	PPSGKDKKAAAGEAP	5	19	15	82.02	74.4
>SKDKAAEAQPgi|262340685|gb|ACY54509.1| trypomastigote small surface antigen, partial [Trypanosoma cruzi]|variants_generated	MX	NE	PSGKDKKAAAGEAPS	6	20	15	95.2	85.47
>SKDKAAEAQPgi|262340685|gb|ACY54509.1| trypomastigote small surface antigen, partial [Trypanosoma cruzi]|variants_generated	MX	NE	SGKDKKAAAGEAPSQ	7	21	15	91.22	81.53
>SKDKAAEAQPgi|262340685|gb|ACY54509.1| trypomastigote small surface antigen, partial [Trypanosoma cruzi]|variants_generated	MX	NE	GKDKKAAAGEAPSQP	8	22	15	78.81	71
>SKDKAAEAQPgi|262340685|gb|ACY54509.1| trypomastigote small surface antigen, partial [Trypanosoma cruzi]|variants_generated	MX	NE	KDKKAAAGEAPSQPG	9	23	15	82.14	75
>SKDKAAEAQPgi|262340685|gb|ACY54509.1| trypomastigote small surface antigen, partial [Trypanosoma cruzi]|variants_generated	US	PO	TSSTPPSGKDKKAAA	1	15	15	456.91	785.36
>SKDKAAEAQPgi|262340685|gb|ACY54509.1| trypomastigote small surface antigen, partial [Trypanosoma cruzi]|variants_generated	US	PO	SSTPPSGKDKKAAAG	2	16	15	430.56	742.95
>SKDKAAEAQPgi|262340685|gb|ACY54509.1| trypomastigote small surface antigen, partial [Trypanosoma cruzi]|variants_generated	US	PO	STPPSGKDKKAAAGE	3	17	15	1139.02	1790.41
>SKDKAAEAQPgi|262340685|gb|ACY54509.1| trypomastigote small surface antigen, partial [Trypanosoma cruzi]|variants_generated	US	PO	TPPSGKDKKAAAGEA	4	18	15	461.58	792.83
>SKDKAAEAQPgi|262340685|gb|ACY54509.1| trypomastigote small surface antigen, partial [Trypanosoma cruzi]|variants_generated	US	PO	PPSGKDKKAAAGEAP	5	19	15	3977.14	5079.11
>SKDKAAEAQPgi|262340685|gb|ACY54509.1| trypomastigote small surface antigen, partial [Trypanosoma cruzi]|variants_generated	US	PO	PSGKDKKAAAGEAPS	6	20	15	7584.35	8601.6
>SKDKAAEAQPgi|262340685|gb|ACY54509.1| trypomastigote small surface antigen, partial [Trypanosoma cruzi]|variants_generated	US	PO	SGKDKKAAAGEAPSQ	7	21	15	6032.2	7109.85
>SKDKAAEAQPgi|262340685|gb|ACY54509.1| trypomastigote small surface antigen, partial [Trypanosoma cruzi]|variants_generated	US	PO	GKDKKAAAGEAPSQP	8	22	15	5945.04	7041.28
>SKDKAAEAQPgi|262340685|gb|ACY54509.1| trypomastigote small surface antigen, partial [Trypanosoma cruzi]|variants_generated	US	PO	KDKKAAAGEAPSQPG	9	23	15	6212.58	7306.24
>SKDKAAEAQPgi|262340685|gb|ACY54509.1| trypomastigote small surface antigen, partial [Trypanosoma cruzi]|variants_generated	US	NE	TSSTPPSGKDKKAAA	1	15	15	142.63	189.48
>SKDKAAEAQPgi|262340685|gb|ACY54509.1| trypomastigote small surface antigen, partial [Trypanosoma cruzi]|variants_generated	US	NE	SSTPPSGKDKKAAAG	2	16	15	86.4	115.64
>SKDKAAEAQPgi|262340685|gb|ACY54509.1| trypomastigote small surface antigen, partial [Trypanosoma cruzi]|variants_generated	US	NE	STPPSGKDKKAAAGE	3	17	15	66.1	85.09
>SKDKAAEAQPgi|262340685|gb|ACY54509.1| trypomastigote small surface antigen, partial [Trypanosoma cruzi]|variants_generated	US	NE	TPPSGKDKKAAAGEA	4	18	15	76.84	101.53
>SKDKAAEAQPgi|262340685|gb|ACY54509.1| trypomastigote small surface antigen, partial [Trypanosoma cruzi]|variants_generated	US	NE	PPSGKDKKAAAGEAP	5	19	15	80.11	106.4
>SKDKAAEAQPgi|262340685|gb|ACY54509.1| trypomastigote small surface antigen, partial [Trypanosoma cruzi]|variants_generated	US	NE	PSGKDKKAAAGEAPS	6	20	15	65.42	85.15
>SKDKAAEAQPgi|262340685|gb|ACY54509.1| trypomastigote small surface antigen, partial [Trypanosoma cruzi]|variants_generated	US	NE	SGKDKKAAAGEAPSQ	7	21	15	64.39	83.28
>SKDKAAEAQPgi|262340685|gb|ACY54509.1| trypomastigote small surface antigen, partial [Trypanosoma cruzi]|variants_generated	US	NE	GKDKKAAAGEAPSQP	8	22	15	58.89	74.82
>SKDKAAEAQPgi|262340685|gb|ACY54509.1| trypomastigote small surface antigen, partial [Trypanosoma cruzi]|variants_generated	US	NE	KDKKAAAGEAPSQPG	9	23	15	71.9	94.38
>SKDKAAEAQSgi|262340685|gb|ACY54509.1| trypomastigote small surface antigen, partial [Trypanosoma cruzi]|variants_generated	AR	PO	GKDKKAAAGEAPSQS	8	22	15	4051.12	3497.78
>SKDKAAEAQSgi|262340685|gb|ACY54509.1| trypomastigote small surface antigen, partial [Trypanosoma cruzi]|variants_generated	AR	PO	KDKKAAAGEAPSQSG	9	23	15	209.52	210.18
>SKDKAAEAQSgi|262340685|gb|ACY54509.1| trypomastigote small surface antigen, partial [Trypanosoma cruzi]|variants_generated	AR	NE	GKDKKAAAGEAPSQS	8	22	15	163.19	151.12
>SKDKAAEAQSgi|262340685|gb|ACY54509.1| trypomastigote small surface antigen, partial [Trypanosoma cruzi]|variants_generated	AR	NE	KDKKAAAGEAPSQSG	9	23	15	122.38	118.06
>SKDKAAEAQSgi|262340685|gb|ACY54509.1| trypomastigote small surface antigen, partial [Trypanosoma cruzi]|variants_generated	BO	PO	GKDKKAAAGEAPSQS	8	22	15	9586.28	5151.42
>SKDKAAEAQSgi|262340685|gb|ACY54509.1| trypomastigote small surface antigen, partial [Trypanosoma cruzi]|variants_generated	BO	PO	KDKKAAAGEAPSQSG	9	23	15	2203.93	1148.68
>SKDKAAEAQSgi|262340685|gb|ACY54509.1| trypomastigote small surface antigen, partial [Trypanosoma cruzi]|variants_generated	BO	NE	GKDKKAAAGEAPSQS	8	22	15	80.9	91.84
>SKDKAAEAQSgi|262340685|gb|ACY54509.1| trypomastigote small surface antigen, partial [Trypanosoma cruzi]|variants_generated	BO	NE	KDKKAAAGEAPSQSG	9	23	15	78.44	87.24
>SKDKAAEAQSgi|262340685|gb|ACY54509.1| trypomastigote small surface antigen, partial [Trypanosoma cruzi]|variants_generated	BR	PO	GKDKKAAAGEAPSQS	8	22	15	1442.28	1926.84
>SKDKAAEAQSgi|262340685|gb|ACY54509.1| trypomastigote small surface antigen, partial [Trypanosoma cruzi]|variants_generated	BR	PO	KDKKAAAGEAPSQSG	9	23	15	1234.93	1566.84
>SKDKAAEAQSgi|262340685|gb|ACY54509.1| trypomastigote small surface antigen, partial [Trypanosoma cruzi]|variants_generated	BR	NE	GKDKKAAAGEAPSQS	8	22	15	89.33	96.12
>SKDKAAEAQSgi|262340685|gb|ACY54509.1| trypomastigote small surface antigen, partial [Trypanosoma cruzi]|variants_generated	BR	NE	KDKKAAAGEAPSQSG	9	23	15	87.29	94.24
>SKDKAAEAQSgi|262340685|gb|ACY54509.1| trypomastigote small surface antigen, partial [Trypanosoma cruzi]|variants_generated	CO	PO	GKDKKAAAGEAPSQS	8	22	15	4521.65	6625.04
>SKDKAAEAQSgi|262340685|gb|ACY54509.1| trypomastigote small surface antigen, partial [Trypanosoma cruzi]|variants_generated	CO	PO	KDKKAAAGEAPSQSG	9	23	15	107.84	191.3
>SKDKAAEAQSgi|262340685|gb|ACY54509.1| trypomastigote small surface antigen, partial [Trypanosoma cruzi]|variants_generated	CO	NE	GKDKKAAAGEAPSQS	8	22	15	96.97	100.12
>SKDKAAEAQSgi|262340685|gb|ACY54509.1| trypomastigote small surface antigen, partial [Trypanosoma cruzi]|variants_generated	CO	NE	KDKKAAAGEAPSQSG	9	23	15	100.11	104.2
>SKDKAAEAQSgi|262340685|gb|ACY54509.1| trypomastigote small surface antigen, partial [Trypanosoma cruzi]|variants_generated	MX	PO	GKDKKAAAGEAPSQS	8	22	15	3385.38	4601.02
>SKDKAAEAQSgi|262340685|gb|ACY54509.1| trypomastigote small surface antigen, partial [Trypanosoma cruzi]|variants_generated	MX	PO	KDKKAAAGEAPSQSG	9	23	15	210.62	306.88
>SKDKAAEAQSgi|262340685|gb|ACY54509.1| trypomastigote small surface antigen, partial [Trypanosoma cruzi]|variants_generated	MX	NE	GKDKKAAAGEAPSQS	8	22	15	90.46	81.68
>SKDKAAEAQSgi|262340685|gb|ACY54509.1| trypomastigote small surface antigen, partial [Trypanosoma cruzi]|variants_generated	MX	NE	KDKKAAAGEAPSQSG	9	23	15	96.58	89.76
>SKDKAAEAQSgi|262340685|gb|ACY54509.1| trypomastigote small surface antigen, partial [Trypanosoma cruzi]|variants_generated	US	PO	GKDKKAAAGEAPSQS	8	22	15	7880.9	8904.02
>SKDKAAEAQSgi|262340685|gb|ACY54509.1| trypomastigote small surface antigen, partial [Trypanosoma cruzi]|variants_generated	US	PO	KDKKAAAGEAPSQSG	9	23	15	6510.65	7604.88
>SKDKAAEAQSgi|262340685|gb|ACY54509.1| trypomastigote small surface antigen, partial [Trypanosoma cruzi]|variants_generated	US	NE	GKDKKAAAGEAPSQS	8	22	15	75.32	99.6
>SKDKAAEAQSgi|262340685|gb|ACY54509.1| trypomastigote small surface antigen, partial [Trypanosoma cruzi]|variants_generated	US	NE	KDKKAAAGEAPSQSG	9	23	15	105.89	141.34
>SKDKAAETPPgi|262340685|gb|ACY54509.1| trypomastigote small surface antigen, partial [Trypanosoma cruzi]|variants_generated	AR	PO	SGKDKKAAAGETPSP	7	21	15	801.94	637.34
>SKDKAAETPPgi|262340685|gb|ACY54509.1| trypomastigote small surface antigen, partial [Trypanosoma cruzi]|variants_generated	AR	PO	GKDKKAAAGETPSPP	8	22	15	344.52	316.4
>SKDKAAETPPgi|262340685|gb|ACY54509.1| trypomastigote small surface antigen, partial [Trypanosoma cruzi]|variants_generated	AR	PO	KDKKAAAGETPSPPG	9	23	15	151.62	157.45
>SKDKAAETPPgi|262340685|gb|ACY54509.1| trypomastigote small surface antigen, partial [Trypanosoma cruzi]|variants_generated	AR	NE	SGKDKKAAAGETPSP	7	21	15	156.82	146.28
>SKDKAAETPPgi|262340685|gb|ACY54509.1| trypomastigote small surface antigen, partial [Trypanosoma cruzi]|variants_generated	AR	NE	GKDKKAAAGETPSPP	8	22	15	118.2	113.58
>SKDKAAETPPgi|262340685|gb|ACY54509.1| trypomastigote small surface antigen, partial [Trypanosoma cruzi]|variants_generated	AR	NE	KDKKAAAGETPSPPG	9	23	15	131.62	126.25
>SKDKAAETPPgi|262340685|gb|ACY54509.1| trypomastigote small surface antigen, partial [Trypanosoma cruzi]|variants_generated	BO	PO	SGKDKKAAAGETPSP	7	21	15	705.32	374
>SKDKAAETPPgi|262340685|gb|ACY54509.1| trypomastigote small surface antigen, partial [Trypanosoma cruzi]|variants_generated	BO	PO	GKDKKAAAGETPSPP	8	22	15	379.48	190.13
>SKDKAAETPPgi|262340685|gb|ACY54509.1| trypomastigote small surface antigen, partial [Trypanosoma cruzi]|variants_generated	BO	PO	KDKKAAAGETPSPPG	9	23	15	402.73	203.61
>SKDKAAETPPgi|262340685|gb|ACY54509.1| trypomastigote small surface antigen, partial [Trypanosoma cruzi]|variants_generated	BO	NE	SGKDKKAAAGETPSP	7	21	15	107	123.36
>SKDKAAETPPgi|262340685|gb|ACY54509.1| trypomastigote small surface antigen, partial [Trypanosoma cruzi]|variants_generated	BO	NE	GKDKKAAAGETPSPP	8	22	15	78.74	87.7
>SKDKAAETPPgi|262340685|gb|ACY54509.1| trypomastigote small surface antigen, partial [Trypanosoma cruzi]|variants_generated	BO	NE	KDKKAAAGETPSPPG	9	23	15	80.5	90.19
>SKDKAAETPPgi|262340685|gb|ACY54509.1| trypomastigote small surface antigen, partial [Trypanosoma cruzi]|variants_generated	BR	PO	SGKDKKAAAGETPSP	7	21	15	874.8	1024.99
>SKDKAAETPPgi|262340685|gb|ACY54509.1| trypomastigote small surface antigen, partial [Trypanosoma cruzi]|variants_generated	BR	PO	GKDKKAAAGETPSPP	8	22	15	330.34	282.31
>SKDKAAETPPgi|262340685|gb|ACY54509.1| trypomastigote small surface antigen, partial [Trypanosoma cruzi]|variants_generated	BR	PO	KDKKAAAGETPSPPG	9	23	15	247.57	208.9
>SKDKAAETPPgi|262340685|gb|ACY54509.1| trypomastigote small surface antigen, partial [Trypanosoma cruzi]|variants_generated	BR	NE	SGKDKKAAAGETPSP	7	21	15	90.32	98.2
>SKDKAAETPPgi|262340685|gb|ACY54509.1| trypomastigote small surface antigen, partial [Trypanosoma cruzi]|variants_generated	BR	NE	GKDKKAAAGETPSPP	8	22	15	83.37	89.22
>SKDKAAETPPgi|262340685|gb|ACY54509.1| trypomastigote small surface antigen, partial [Trypanosoma cruzi]|variants_generated	BR	NE	KDKKAAAGETPSPPG	9	23	15	78.99	82.68
>SKDKAAETPPgi|262340685|gb|ACY54509.1| trypomastigote small surface antigen, partial [Trypanosoma cruzi]|variants_generated	CO	PO	SGKDKKAAAGETPSP	7	21	15	605.34	941.85
>SKDKAAETPPgi|262340685|gb|ACY54509.1| trypomastigote small surface antigen, partial [Trypanosoma cruzi]|variants_generated	CO	PO	GKDKKAAAGETPSPP	8	22	15	406.89	689.8
>SKDKAAETPPgi|262340685|gb|ACY54509.1| trypomastigote small surface antigen, partial [Trypanosoma cruzi]|variants_generated	CO	PO	KDKKAAAGETPSPPG	9	23	15	118.34	211.43
>SKDKAAETPPgi|262340685|gb|ACY54509.1| trypomastigote small surface antigen, partial [Trypanosoma cruzi]|variants_generated	CO	NE	SGKDKKAAAGETPSP	7	21	15	234.88	265.22
>SKDKAAETPPgi|262340685|gb|ACY54509.1| trypomastigote small surface antigen, partial [Trypanosoma cruzi]|variants_generated	CO	NE	GKDKKAAAGETPSPP	8	22	15	78.51	81.32
>SKDKAAETPPgi|262340685|gb|ACY54509.1| trypomastigote small surface antigen, partial [Trypanosoma cruzi]|variants_generated	CO	NE	KDKKAAAGETPSPPG	9	23	15	69.17	68.54
>SKDKAAETPPgi|262340685|gb|ACY54509.1| trypomastigote small surface antigen, partial [Trypanosoma cruzi]|variants_generated	MX	PO	SGKDKKAAAGETPSP	7	21	15	530.17	765.39
>SKDKAAETPPgi|262340685|gb|ACY54509.1| trypomastigote small surface antigen, partial [Trypanosoma cruzi]|variants_generated	MX	PO	GKDKKAAAGETPSPP	8	22	15	581.56	840.66
>SKDKAAETPPgi|262340685|gb|ACY54509.1| trypomastigote small surface antigen, partial [Trypanosoma cruzi]|variants_generated	MX	PO	KDKKAAAGETPSPPG	9	23	15	135.34	194.09
>SKDKAAETPPgi|262340685|gb|ACY54509.1| trypomastigote small surface antigen, partial [Trypanosoma cruzi]|variants_generated	MX	NE	SGKDKKAAAGETPSP	7	21	15	91.85	85.58
>SKDKAAETPPgi|262340685|gb|ACY54509.1| trypomastigote small surface antigen, partial [Trypanosoma cruzi]|variants_generated	MX	NE	GKDKKAAAGETPSPP	8	22	15	87.92	81.48
>SKDKAAETPPgi|262340685|gb|ACY54509.1| trypomastigote small surface antigen, partial [Trypanosoma cruzi]|variants_generated	MX	NE	KDKKAAAGETPSPPG	9	23	15	96.2	84.76
>SKDKAAETPPgi|262340685|gb|ACY54509.1| trypomastigote small surface antigen, partial [Trypanosoma cruzi]|variants_generated	US	PO	SGKDKKAAAGETPSP	7	21	15	1207.22	1882.28
>SKDKAAETPPgi|262340685|gb|ACY54509.1| trypomastigote small surface antigen, partial [Trypanosoma cruzi]|variants_generated	US	PO	GKDKKAAAGETPSPP	8	22	15	695.88	1155.94
>SKDKAAETPPgi|262340685|gb|ACY54509.1| trypomastigote small surface antigen, partial [Trypanosoma cruzi]|variants_generated	US	PO	KDKKAAAGETPSPPG	9	23	15	320.84	561.95
>SKDKAAETPPgi|262340685|gb|ACY54509.1| trypomastigote small surface antigen, partial [Trypanosoma cruzi]|variants_generated	US	NE	SGKDKKAAAGETPSP	7	21	15	130.67	174.52
>SKDKAAETPPgi|262340685|gb|ACY54509.1| trypomastigote small surface antigen, partial [Trypanosoma cruzi]|variants_generated	US	NE	GKDKKAAAGETPSPP	8	22	15	82.37	109.92
>SKDKAAETPPgi|262340685|gb|ACY54509.1| trypomastigote small surface antigen, partial [Trypanosoma cruzi]|variants_generated	US	NE	KDKKAAAGETPSPPG	9	23	15	148.34	195.9
>SKDKAAETPSgi|262340685|gb|ACY54509.1| trypomastigote small surface antigen, partial [Trypanosoma cruzi]|variants_generated	AR	PO	GKDKKAAAGETPSPS	8	22	15	722.98	598.82
>SKDKAAETPSgi|262340685|gb|ACY54509.1| trypomastigote small surface antigen, partial [Trypanosoma cruzi]|variants_generated	AR	PO	KDKKAAAGETPSPSG	9	23	15	160.54	163
>SKDKAAETPSgi|262340685|gb|ACY54509.1| trypomastigote small surface antigen, partial [Trypanosoma cruzi]|variants_generated	AR	NE	GKDKKAAAGETPSPS	8	22	15	172.65	158.18
>SKDKAAETPSgi|262340685|gb|ACY54509.1| trypomastigote small surface antigen, partial [Trypanosoma cruzi]|variants_generated	AR	NE	KDKKAAAGETPSPSG	9	23	15	126.28	121.86
>SKDKAAETPSgi|262340685|gb|ACY54509.1| trypomastigote small surface antigen, partial [Trypanosoma cruzi]|variants_generated	BO	PO	GKDKKAAAGETPSPS	8	22	15	547.24	287.29
>SKDKAAETPSgi|262340685|gb|ACY54509.1| trypomastigote small surface antigen, partial [Trypanosoma cruzi]|variants_generated	BO	PO	KDKKAAAGETPSPSG	9	23	15	381.64	191.36
>SKDKAAETPSgi|262340685|gb|ACY54509.1| trypomastigote small surface antigen, partial [Trypanosoma cruzi]|variants_generated	BO	NE	GKDKKAAAGETPSPS	8	22	15	120.42	140.88
>SKDKAAETPSgi|262340685|gb|ACY54509.1| trypomastigote small surface antigen, partial [Trypanosoma cruzi]|variants_generated	BO	NE	KDKKAAAGETPSPSG	9	23	15	77.51	87.7
>SKDKAAETPSgi|262340685|gb|ACY54509.1| trypomastigote small surface antigen, partial [Trypanosoma cruzi]|variants_generated	BR	PO	GKDKKAAAGETPSPS	8	22	15	238.4	201.38
>SKDKAAETPSgi|262340685|gb|ACY54509.1| trypomastigote small surface antigen, partial [Trypanosoma cruzi]|variants_generated	BR	PO	KDKKAAAGETPSPSG	9	23	15	509.24	533.6
>SKDKAAETPSgi|262340685|gb|ACY54509.1| trypomastigote small surface antigen, partial [Trypanosoma cruzi]|variants_generated	BR	NE	GKDKKAAAGETPSPS	8	22	15	89.42	96.16
>SKDKAAETPSgi|262340685|gb|ACY54509.1| trypomastigote small surface antigen, partial [Trypanosoma cruzi]|variants_generated	BR	NE	KDKKAAAGETPSPSG	9	23	15	86.68	92.47
>SKDKAAETPSgi|262340685|gb|ACY54509.1| trypomastigote small surface antigen, partial [Trypanosoma cruzi]|variants_generated	CO	PO	GKDKKAAAGETPSPS	8	22	15	811.66	1158.09
>SKDKAAETPSgi|262340685|gb|ACY54509.1| trypomastigote small surface antigen, partial [Trypanosoma cruzi]|variants_generated	CO	PO	KDKKAAAGETPSPSG	9	23	15	135.32	226.82
>SKDKAAETPSgi|262340685|gb|ACY54509.1| trypomastigote small surface antigen, partial [Trypanosoma cruzi]|variants_generated	CO	NE	GKDKKAAAGETPSPS	8	22	15	99.8	101.61
>SKDKAAETPSgi|262340685|gb|ACY54509.1| trypomastigote small surface antigen, partial [Trypanosoma cruzi]|variants_generated	CO	NE	KDKKAAAGETPSPSG	9	23	15	97.26	98.23
>SKDKAAETPSgi|262340685|gb|ACY54509.1| trypomastigote small surface antigen, partial [Trypanosoma cruzi]|variants_generated	MX	PO	GKDKKAAAGETPSPS	8	22	15	559.12	804.76
>SKDKAAETPSgi|262340685|gb|ACY54509.1| trypomastigote small surface antigen, partial [Trypanosoma cruzi]|variants_generated	MX	PO	KDKKAAAGETPSPSG	9	23	15	115.44	165.23
>SKDKAAETPSgi|262340685|gb|ACY54509.1| trypomastigote small surface antigen, partial [Trypanosoma cruzi]|variants_generated	MX	NE	GKDKKAAAGETPSPS	8	22	15	158.78	132.44
>SKDKAAETPSgi|262340685|gb|ACY54509.1| trypomastigote small surface antigen, partial [Trypanosoma cruzi]|variants_generated	MX	NE	KDKKAAAGETPSPSG	9	23	15	96.9	89.99
>SKDKAAETPSgi|262340685|gb|ACY54509.1| trypomastigote small surface antigen, partial [Trypanosoma cruzi]|variants_generated	US	PO	GKDKKAAAGETPSPS	8	22	15	776.31	1274.55
>SKDKAAETPSgi|262340685|gb|ACY54509.1| trypomastigote small surface antigen, partial [Trypanosoma cruzi]|variants_generated	US	PO	KDKKAAAGETPSPSG	9	23	15	437.03	753.45
>SKDKAAETPSgi|262340685|gb|ACY54509.1| trypomastigote small surface antigen, partial [Trypanosoma cruzi]|variants_generated	US	NE	GKDKKAAAGETPSPS	8	22	15	519.97	581.16
>SKDKAAETPSgi|262340685|gb|ACY54509.1| trypomastigote small surface antigen, partial [Trypanosoma cruzi]|variants_generated	US	NE	KDKKAAAGETPSPSG	9	23	15	244.05	304.52
>SKDKAAETQPgi|262340685|gb|ACY54509.1| trypomastigote small surface antigen, partial [Trypanosoma cruzi]|variants_generated	AR	PO	TPPSGKDKKAAAGET	4	18	15	3528.5	3469.07
>SKDKAAETQPgi|262340685|gb|ACY54509.1| trypomastigote small surface antigen, partial [Trypanosoma cruzi]|variants_generated	AR	PO	PPSGKDKKAAAGETP	5	19	15	1192.75	938.46
>SKDKAAETQPgi|262340685|gb|ACY54509.1| trypomastigote small surface antigen, partial [Trypanosoma cruzi]|variants_generated	AR	PO	PSGKDKKAAAGETPS	6	20	15	2975.9	2399.08
>SKDKAAETQPgi|262340685|gb|ACY54509.1| trypomastigote small surface antigen, partial [Trypanosoma cruzi]|variants_generated	AR	PO	SGKDKKAAAGETPSQ	7	21	15	680.8	544.03
>SKDKAAETQPgi|262340685|gb|ACY54509.1| trypomastigote small surface antigen, partial [Trypanosoma cruzi]|variants_generated	AR	PO	GKDKKAAAGETPSQP	8	22	15	805.74	659.43
>SKDKAAETQPgi|262340685|gb|ACY54509.1| trypomastigote small surface antigen, partial [Trypanosoma cruzi]|variants_generated	AR	PO	KDKKAAAGETPSQPG	9	23	15	277.24	258.88
>SKDKAAETQPgi|262340685|gb|ACY54509.1| trypomastigote small surface antigen, partial [Trypanosoma cruzi]|variants_generated	AR	NE	TPPSGKDKKAAAGET	4	18	15	208.51	184.99
>SKDKAAETQPgi|262340685|gb|ACY54509.1| trypomastigote small surface antigen, partial [Trypanosoma cruzi]|variants_generated	AR	NE	PPSGKDKKAAAGETP	5	19	15	206.52	185.12
>SKDKAAETQPgi|262340685|gb|ACY54509.1| trypomastigote small surface antigen, partial [Trypanosoma cruzi]|variants_generated	AR	NE	PSGKDKKAAAGETPS	6	20	15	170.9	156.82
>SKDKAAETQPgi|262340685|gb|ACY54509.1| trypomastigote small surface antigen, partial [Trypanosoma cruzi]|variants_generated	AR	NE	SGKDKKAAAGETPSQ	7	21	15	121.43	116.53
>SKDKAAETQPgi|262340685|gb|ACY54509.1| trypomastigote small surface antigen, partial [Trypanosoma cruzi]|variants_generated	AR	NE	GKDKKAAAGETPSQP	8	22	15	145.58	135.84
>SKDKAAETQPgi|262340685|gb|ACY54509.1| trypomastigote small surface antigen, partial [Trypanosoma cruzi]|variants_generated	AR	NE	KDKKAAAGETPSQPG	9	23	15	109.06	106.66
>SKDKAAETQPgi|262340685|gb|ACY54509.1| trypomastigote small surface antigen, partial [Trypanosoma cruzi]|variants_generated	BO	PO	TPPSGKDKKAAAGET	4	18	15	1073.97	569.14
>SKDKAAETQPgi|262340685|gb|ACY54509.1| trypomastigote small surface antigen, partial [Trypanosoma cruzi]|variants_generated	BO	PO	PPSGKDKKAAAGETP	5	19	15	698.72	368.5
>SKDKAAETQPgi|262340685|gb|ACY54509.1| trypomastigote small surface antigen, partial [Trypanosoma cruzi]|variants_generated	BO	PO	PSGKDKKAAAGETPS	6	20	15	1140.46	604.93
>SKDKAAETQPgi|262340685|gb|ACY54509.1| trypomastigote small surface antigen, partial [Trypanosoma cruzi]|variants_generated	BO	PO	SGKDKKAAAGETPSQ	7	21	15	463.72	239.94
>SKDKAAETQPgi|262340685|gb|ACY54509.1| trypomastigote small surface antigen, partial [Trypanosoma cruzi]|variants_generated	BO	PO	GKDKKAAAGETPSQP	8	22	15	776.22	406.25
>SKDKAAETQPgi|262340685|gb|ACY54509.1| trypomastigote small surface antigen, partial [Trypanosoma cruzi]|variants_generated	BO	PO	KDKKAAAGETPSQPG	9	23	15	477.64	247.8
>SKDKAAETQPgi|262340685|gb|ACY54509.1| trypomastigote small surface antigen, partial [Trypanosoma cruzi]|variants_generated	BO	NE	TPPSGKDKKAAAGET	4	18	15	447.81	537.54
>SKDKAAETQPgi|262340685|gb|ACY54509.1| trypomastigote small surface antigen, partial [Trypanosoma cruzi]|variants_generated	BO	NE	PPSGKDKKAAAGETP	5	19	15	358.03	433.84
>SKDKAAETQPgi|262340685|gb|ACY54509.1| trypomastigote small surface antigen, partial [Trypanosoma cruzi]|variants_generated	BO	NE	PSGKDKKAAAGETPS	6	20	15	254.28	311.57
>SKDKAAETQPgi|262340685|gb|ACY54509.1| trypomastigote small surface antigen, partial [Trypanosoma cruzi]|variants_generated	BO	NE	SGKDKKAAAGETPSQ	7	21	15	71.17	79.23
>SKDKAAETQPgi|262340685|gb|ACY54509.1| trypomastigote small surface antigen, partial [Trypanosoma cruzi]|variants_generated	BO	NE	GKDKKAAAGETPSQP	8	22	15	80.39	90.28
>SKDKAAETQPgi|262340685|gb|ACY54509.1| trypomastigote small surface antigen, partial [Trypanosoma cruzi]|variants_generated	BO	NE	KDKKAAAGETPSQPG	9	23	15	97.57	113.03
>SKDKAAETQPgi|262340685|gb|ACY54509.1| trypomastigote small surface antigen, partial [Trypanosoma cruzi]|variants_generated	BR	PO	TPPSGKDKKAAAGET	4	18	15	680.91	709.38
>SKDKAAETQPgi|262340685|gb|ACY54509.1| trypomastigote small surface antigen, partial [Trypanosoma cruzi]|variants_generated	BR	PO	PPSGKDKKAAAGETP	5	19	15	649.7	665.92
>SKDKAAETQPgi|262340685|gb|ACY54509.1| trypomastigote small surface antigen, partial [Trypanosoma cruzi]|variants_generated	BR	PO	PSGKDKKAAAGETPS	6	20	15	1635.49	2273.9
>SKDKAAETQPgi|262340685|gb|ACY54509.1| trypomastigote small surface antigen, partial [Trypanosoma cruzi]|variants_generated	BR	PO	SGKDKKAAAGETPSQ	7	21	15	703.34	746.11
>SKDKAAETQPgi|262340685|gb|ACY54509.1| trypomastigote small surface antigen, partial [Trypanosoma cruzi]|variants_generated	BR	PO	GKDKKAAAGETPSQP	8	22	15	12524.3	17646.35
>SKDKAAETQPgi|262340685|gb|ACY54509.1| trypomastigote small surface antigen, partial [Trypanosoma cruzi]|variants_generated	BR	PO	KDKKAAAGETPSQPG	9	23	15	14024.26	19165.85
>SKDKAAETQPgi|262340685|gb|ACY54509.1| trypomastigote small surface antigen, partial [Trypanosoma cruzi]|variants_generated	BR	NE	TPPSGKDKKAAAGET	4	18	15	94.24	103
>SKDKAAETQPgi|262340685|gb|ACY54509.1| trypomastigote small surface antigen, partial [Trypanosoma cruzi]|variants_generated	BR	NE	PPSGKDKKAAAGETP	5	19	15	87.87	94.88
>SKDKAAETQPgi|262340685|gb|ACY54509.1| trypomastigote small surface antigen, partial [Trypanosoma cruzi]|variants_generated	BR	NE	PSGKDKKAAAGETPS	6	20	15	81.49	85.87
>SKDKAAETQPgi|262340685|gb|ACY54509.1| trypomastigote small surface antigen, partial [Trypanosoma cruzi]|variants_generated	BR	NE	SGKDKKAAAGETPSQ	7	21	15	84.89	90.66
>SKDKAAETQPgi|262340685|gb|ACY54509.1| trypomastigote small surface antigen, partial [Trypanosoma cruzi]|variants_generated	BR	NE	GKDKKAAAGETPSQP	8	22	15	108.86	122.65
>SKDKAAETQPgi|262340685|gb|ACY54509.1| trypomastigote small surface antigen, partial [Trypanosoma cruzi]|variants_generated	BR	NE	KDKKAAAGETPSQPG	9	23	15	93.05	101.98
>SKDKAAETQPgi|262340685|gb|ACY54509.1| trypomastigote small surface antigen, partial [Trypanosoma cruzi]|variants_generated	CO	PO	TPPSGKDKKAAAGET	4	18	15	341.22	451.42
>SKDKAAETQPgi|262340685|gb|ACY54509.1| trypomastigote small surface antigen, partial [Trypanosoma cruzi]|variants_generated	CO	PO	PPSGKDKKAAAGETP	5	19	15	1127.05	1317.14
>SKDKAAETQPgi|262340685|gb|ACY54509.1| trypomastigote small surface antigen, partial [Trypanosoma cruzi]|variants_generated	CO	PO	PSGKDKKAAAGETPS	6	20	15	3532.43	4597.87
>SKDKAAETQPgi|262340685|gb|ACY54509.1| trypomastigote small surface antigen, partial [Trypanosoma cruzi]|variants_generated	CO	PO	SGKDKKAAAGETPSQ	7	21	15	761.08	1175.95
>SKDKAAETQPgi|262340685|gb|ACY54509.1| trypomastigote small surface antigen, partial [Trypanosoma cruzi]|variants_generated	CO	PO	GKDKKAAAGETPSQP	8	22	15	768.53	1171.83
>SKDKAAETQPgi|262340685|gb|ACY54509.1| trypomastigote small surface antigen, partial [Trypanosoma cruzi]|variants_generated	CO	PO	KDKKAAAGETPSQPG	9	23	15	117.29	203
>SKDKAAETQPgi|262340685|gb|ACY54509.1| trypomastigote small surface antigen, partial [Trypanosoma cruzi]|variants_generated	CO	NE	TPPSGKDKKAAAGET	4	18	15	187	197.37
>SKDKAAETQPgi|262340685|gb|ACY54509.1| trypomastigote small surface antigen, partial [Trypanosoma cruzi]|variants_generated	CO	NE	PPSGKDKKAAAGETP	5	19	15	291.94	301.76
>SKDKAAETQPgi|262340685|gb|ACY54509.1| trypomastigote small surface antigen, partial [Trypanosoma cruzi]|variants_generated	CO	NE	PSGKDKKAAAGETPS	6	20	15	191.8	218.56
>SKDKAAETQPgi|262340685|gb|ACY54509.1| trypomastigote small surface antigen, partial [Trypanosoma cruzi]|variants_generated	CO	NE	SGKDKKAAAGETPSQ	7	21	15	283.65	317.94
>SKDKAAETQPgi|262340685|gb|ACY54509.1| trypomastigote small surface antigen, partial [Trypanosoma cruzi]|variants_generated	CO	NE	GKDKKAAAGETPSQP	8	22	15	137.06	149.77
>SKDKAAETQPgi|262340685|gb|ACY54509.1| trypomastigote small surface antigen, partial [Trypanosoma cruzi]|variants_generated	CO	NE	KDKKAAAGETPSQPG	9	23	15	131.62	147.51
>SKDKAAETQPgi|262340685|gb|ACY54509.1| trypomastigote small surface antigen, partial [Trypanosoma cruzi]|variants_generated	MX	PO	TPPSGKDKKAAAGET	4	18	15	32088.21	39718.78
>SKDKAAETQPgi|262340685|gb|ACY54509.1| trypomastigote small surface antigen, partial [Trypanosoma cruzi]|variants_generated	MX	PO	PPSGKDKKAAAGETP	5	19	15	26605.01	34263.45
>SKDKAAETQPgi|262340685|gb|ACY54509.1| trypomastigote small surface antigen, partial [Trypanosoma cruzi]|variants_generated	MX	PO	PSGKDKKAAAGETPS	6	20	15	3463.4	4510.54
>SKDKAAETQPgi|262340685|gb|ACY54509.1| trypomastigote small surface antigen, partial [Trypanosoma cruzi]|variants_generated	MX	PO	SGKDKKAAAGETPSQ	7	21	15	675.41	969.74
>SKDKAAETQPgi|262340685|gb|ACY54509.1| trypomastigote small surface antigen, partial [Trypanosoma cruzi]|variants_generated	MX	PO	GKDKKAAAGETPSQP	8	22	15	623.98	897.78
>SKDKAAETQPgi|262340685|gb|ACY54509.1| trypomastigote small surface antigen, partial [Trypanosoma cruzi]|variants_generated	MX	PO	KDKKAAAGETPSQPG	9	23	15	115.17	164.86
>SKDKAAETQPgi|262340685|gb|ACY54509.1| trypomastigote small surface antigen, partial [Trypanosoma cruzi]|variants_generated	MX	NE	TPPSGKDKKAAAGET	4	18	15	173.99	145.12
[truncated: 42,509 more rows]
