# Supplementary material for: Deep serological profiling of the Trypanosoma cruzi TSSA antigen reveals different epitopes and modes of recognition by Chagas disease patients
Source: PLoS Negl Trop Dis. 2023 Aug 9;17(8):e0011542. doi: 10.1371/journal.pntd.0011542 (PMC10441789; doi:10.1371/journal.pntd.0011542)
Supplement: S3 File — (TSV) [file pntd.0011542.s012.tsv]

protein	source	type	start	base_sequence	alanine_position	sequence	truncated	original_id	raw_signal	raw_signal_sd	normalized_signal	normalized_signal_sd	parent_source	in_original_pool
TSSA_I	AR_P1	PO	31	SSTPPSGTENKPATGE	0	SSTPPSGTENKPATGE	0	TcCLB.507511.91	22440.46	1474.05	17697.19	2371.01	AR	1
TSSA_I	AR_P1	PO	31	SSTPPSGTENKPATGE	1	ASTPPSGTENKPATGE	0	TcCLB.507511.91	24284.88	2929.86	21301.13	666.73	AR	1
TSSA_I	AR_P1	PO	31	SSTPPSGTENKPATGE	2	SATPPSGTENKPATGE	0	TcCLB.507511.91	22971.41	1117.43	18685.13	2936.7	AR	1
TSSA_I	AR_P1	PO	31	SSTPPSGTENKPATGE	3	SSAPPSGTENKPATGE	0	TcCLB.507511.91	23678.46	2362.73	20184.15	407.89	AR	1
TSSA_I	AR_P1	PO	31	SSTPPSGTENKPATGE	4	SSTAPSGTENKPATGE	0	TcCLB.507511.91	24767.35	2373.14	22149.04	286.05	AR	1
TSSA_I	AR_P1	PO	31	SSTPPSGTENKPATGE	5	SSTPASGTENKPATGE	0	TcCLB.507511.91	22996.02	3115.5	18892.43	1052.56	AR	1
TSSA_I	AR_P1	PO	31	SSTPPSGTENKPATGE	6	SSTPPAGTENKPATGE	0	TcCLB.507511.91	22667.69	2282.99	18233.69	683.9	AR	1
TSSA_I	AR_P1	PO	31	SSTPPSGTENKPATGE	7	SSTPPSATENKPATGE	0	TcCLB.507511.91	6451.66	860.11	1709.11	86.43	AR	1
TSSA_I	AR_P1	PO	31	SSTPPSGTENKPATGE	8	SSTPPSGAENKPATGE	0	TcCLB.507511.91	20353.28	3177.7	13484.08	1046.47	AR	1
TSSA_I	AR_P1	PO	31	SSTPPSGTENKPATGE	9	SSTPPSGTANKPATGE	0	TcCLB.507511.91	17398.73	4439.68	9003.42	2179.9	AR	1
TSSA_I	AR_P1	PO	31	SSTPPSGTENKPATGE	10	SSTPPSGTEAKPATGE	0	TcCLB.507511.91	18180.86	3847.63	9939.95	1629.95	AR	1
TSSA_I	AR_P1	PO	31	SSTPPSGTENKPATGE	11	SSTPPSGTENAPATGE	0	TcCLB.507511.91	10065.51	318.54	3371.32	686.19	AR	1
TSSA_I	AR_P1	PO	31	SSTPPSGTENKPATGE	12	SSTPPSGTENKAATGE	0	TcCLB.507511.91	20871.08	2558.31	14532.28	229.58	AR	1
TSSA_I	AR_P1	PO	31	SSTPPSGTENKPATGE	13	SSTPPSGTENKPGTGE	0	TcCLB.507511.91	25872.24	5165.22	23677.18	4000.08	AR	1
TSSA_I	AR_P1	PO	31	SSTPPSGTENKPATGE	14	SSTPPSGTENKPAAGE	0	TcCLB.507511.91	23337.35	3438.55	19545.64	1642.28	AR	1
TSSA_I	AR_P1	PO	31	SSTPPSGTENKPATGE	15	SSTPPSGTENKPATAE	0	TcCLB.507511.91	23362.96	2531.46	19614.62	88.57	AR	1
TSSA_I	AR_P1	PO	31	SSTPPSGTENKPATGE	16	SSTPPSGTENKPATGA	0	TcCLB.507511.91	23671.11	4688.55	20082.23	3944.4	AR	1
TSSA_I	AR_P1	PO	32	STPPSGTENKPATGEA	0	STPPSGTENKPATGEA	0	TcCLB.507511.91	24845.65	3547.76	22241.48	1724.83	AR	1
TSSA_I	AR_P1	PO	32	STPPSGTENKPATGEA	1	ATPPSGTENKPATGEA	0	TcCLB.507511.91	25963.64	4148.84	23981.01	2490.58	AR	1
TSSA_I	AR_P1	PO	32	STPPSGTENKPATGEA	2	SAPPSGTENKPATGEA	0	TcCLB.507511.91	23453.88	3064.08	19784.11	887.99	AR	1
TSSA_I	AR_P1	PO	32	STPPSGTENKPATGEA	3	STAPSGTENKPATGEA	0	TcCLB.507511.91	23352.54	3290.75	19583.64	1325.1	AR	1
TSSA_I	AR_P1	PO	32	STPPSGTENKPATGEA	4	STPASGTENKPATGEA	0	TcCLB.507511.91	22049.43	3088.18	16960.8	973.92	AR	1
TSSA_I	AR_P1	PO	32	STPPSGTENKPATGEA	5	STPPAGTENKPATGEA	0	TcCLB.507511.91	21887.9	2875.23	16607.3	516.37	AR	1
TSSA_I	AR_P1	PO	32	STPPSGTENKPATGEA	6	STPPSATENKPATGEA	0	TcCLB.507511.91	7310.26	1500.37	1990.62	110.93	AR	1
TSSA_I	AR_P1	PO	32	STPPSGTENKPATGEA	7	STPPSGAENKPATGEA	0	TcCLB.507511.91	22821.02	3208.48	18560.22	1244.58	AR	1
TSSA_I	AR_P1	PO	32	STPPSGTENKPATGEA	8	STPPSGTANKPATGEA	0	TcCLB.507511.91	17320.74	3616.74	8803.48	1192.69	AR	1
TSSA_I	AR_P1	PO	32	STPPSGTENKPATGEA	9	STPPSGTEAKPATGEA	0	TcCLB.507511.91	17563.81	2253.83	9070.21	442.42	AR	1
TSSA_I	AR_P1	PO	32	STPPSGTENKPATGEA	10	STPPSGTENAPATGEA	0	TcCLB.507511.91	9581.67	1827.19	3037.28	210.6	AR	1
TSSA_I	AR_P1	PO	32	STPPSGTENKPATGEA	11	STPPSGTENKAATGEA	0	TcCLB.507511.91	22019.74	4416.28	16936.38	3673.72	AR	1
TSSA_I	AR_P1	PO	32	STPPSGTENKPATGEA	12	STPPSGTENKPGTGEA	0	TcCLB.507511.91	23314.04	2624.09	19530.57	70.27	AR	1
TSSA_I	AR_P1	PO	32	STPPSGTENKPATGEA	13	STPPSGTENKPAAGEA	0	TcCLB.507511.91	22949.64	2328.04	18786.68	551.8	AR	1
TSSA_I	AR_P1	PO	32	STPPSGTENKPATGEA	14	STPPSGTENKPATAEA	0	TcCLB.507511.91	22189.81	2713.28	17227.54	175.44	AR	1
TSSA_I	AR_P1	PO	32	STPPSGTENKPATGEA	15	STPPSGTENKPATGAA	0	TcCLB.507511.91	25244.26	5408.29	22676.74	4601.56	AR	1
TSSA_I	AR_P1	PO	32	STPPSGTENKPATGEA	16	STPPSGTENKPATGEG	0	TcCLB.507511.91	25274.96	3213.32	22974.96	1115.67	AR	1
TSSA_I	AR_P1	PO	33	TPPSGTENKPATGEAP	0	TPPSGTENKPATGEAP	0	TcCLB.507511.91	26655.52	4546.79	25014.62	2813.48	AR	1
TSSA_I	AR_P1	PO	33	TPPSGTENKPATGEAP	1	APPSGTENKPATGEAP	0	TcCLB.507511.91	28988.52	5057.63	28943.28	1973.56	AR	1
TSSA_I	AR_P1	PO	33	TPPSGTENKPATGEAP	2	TAPSGTENKPATGEAP	0	TcCLB.507511.91	24627.62	2165.5	21911.71	645.71	AR	1
TSSA_I	AR_P1	PO	33	TPPSGTENKPATGEAP	3	TPASGTENKPATGEAP	0	TcCLB.507511.91	25141	4380.31	22680.86	3063.43	AR	1
TSSA_I	AR_P1	PO	33	TPPSGTENKPATGEAP	4	TPPAGTENKPATGEAP	0	TcCLB.507511.91	25644.32	3338.2	23619	1273.3	AR	1
TSSA_I	AR_P1	PO	33	TPPSGTENKPATGEAP	5	TPPSATENKPATGEAP	0	TcCLB.507511.91	22686.63	1397.84	18155.55	2478.13	AR	1
TSSA_I	AR_P1	PO	33	TPPSGTENKPATGEAP	6	TPPSGAENKPATGEAP	0	TcCLB.507511.91	24468.72	3061.51	21630.19	934.53	AR	1
TSSA_I	AR_P1	PO	33	TPPSGTENKPATGEAP	7	TPPSGTANKPATGEAP	0	TcCLB.507511.91	25329.72	2505.82	23164.46	117.18	AR	1
TSSA_I	AR_P1	PO	33	TPPSGTENKPATGEAP	8	TPPSGTEAKPATGEAP	0	TcCLB.507511.91	23333.86	390.96	19279.26	4259.24	AR	1
TSSA_I	AR_P1	PO	33	TPPSGTENKPATGEAP	9	TPPSGTENAPATGEAP	0	TcCLB.507511.91	25129.54	3315.69	22715.46	1287.66	AR	1
TSSA_I	AR_P1	PO	33	TPPSGTENKPATGEAP	10	TPPSGTENKAATGEAP	0	TcCLB.507511.91	22706.92	4408.86	18267.91	3589.03	AR	1
TSSA_I	AR_P1	PO	33	TPPSGTENKPATGEAP	11	TPPSGTENKPGTGEAP	0	TcCLB.507511.91	23243.21	4000.77	19340.71	2747.6	AR	1
TSSA_I	AR_P1	PO	33	TPPSGTENKPATGEAP	12	TPPSGTENKPAAGEAP	0	TcCLB.507511.91	22010.71	2072.11	16828.12	1167.03	AR	1
TSSA_I	AR_P1	PO	33	TPPSGTENKPATGEAP	13	TPPSGTENKPATAEAP	0	TcCLB.507511.91	22970.85	3836.85	18801.62	2438.67	AR	1
TSSA_I	AR_P1	PO	33	TPPSGTENKPATGEAP	14	TPPSGTENKPATGAAP	0	TcCLB.507511.91	24256.87	5421.44	21017.56	5102.95	AR	1
TSSA_I	AR_P1	PO	33	TPPSGTENKPATGEAP	15	TPPSGTENKPATGEGP	0	TcCLB.507511.91	23517.22	3718.99	19884.62	2196.49	AR	1
TSSA_I	AR_P1	PO	33	TPPSGTENKPATGEAP	16	TPPSGTENKPATGEAA	0	TcCLB.507511.91	23819.85	3766.79	20465.06	2208.56	AR	1
TSSA_I	AR_P1	PO	34	PPSGTENKPATGEAPS	0	PPSGTENKPATGEAPS	0	TcCLB.507511.91	26541.76	3443.67	25120.64	1028.14	AR	1
TSSA_I	AR_P1	PO	34	PPSGTENKPATGEAPS	1	APSGTENKPATGEAPS	0	TcCLB.507511.91	25998.47	3322.74	24260.15	1118.69	AR	1
TSSA_I	AR_P1	PO	34	PPSGTENKPATGEAPS	2	PASGTENKPATGEAPS	0	TcCLB.507511.91	27892.39	4213.05	27268.03	1360.2	AR	1
TSSA_I	AR_P1	PO	34	PPSGTENKPATGEAPS	3	PPAGTENKPATGEAPS	0	TcCLB.507511.91	26916.24	2777.92	26035.22	430.84	AR	1
TSSA_I	AR_P1	PO	34	PPSGTENKPATGEAPS	4	PPSATENKPATGEAPS	0	TcCLB.507511.91	26909.52	2084.78	26358.82	1794.76	AR	1
TSSA_I	AR_P1	PO	34	PPSGTENKPATGEAPS	5	PPSGAENKPATGEAPS	0	TcCLB.507511.91	25227.68	3011.45	22924.19	770.65	AR	1
TSSA_I	AR_P1	PO	34	PPSGTENKPATGEAPS	6	PPSGTANKPATGEAPS	0	TcCLB.507511.91	25439.54	2485.46	23374.78	230.59	AR	1
TSSA_I	AR_P1	PO	34	PPSGTENKPATGEAPS	7	PPSGTEAKPATGEAPS	0	TcCLB.507511.91	26673.32	2518.62	25716.2	749.91	AR	1
TSSA_I	AR_P1	PO	34	PPSGTENKPATGEAPS	8	PPSGTENAPATGEAPS	0	TcCLB.507511.91	24550.5	2745.86	21769.61	400.43	AR	1
TSSA_I	AR_P1	PO	34	PPSGTENKPATGEAPS	9	PPSGTENKAATGEAPS	0	TcCLB.507511.91	20745.97	3077.41	14283.03	871.76	AR	1
TSSA_I	AR_P1	PO	34	PPSGTENKPATGEAPS	10	PPSGTENKPGTGEAPS	0	TcCLB.507511.91	23287.18	4017.74	19425.88	2788.04	AR	1
TSSA_I	AR_P1	PO	34	PPSGTENKPATGEAPS	11	PPSGTENKPAAGEAPS	0	TcCLB.507511.91	23127.09	3069.78	19136.73	955.58	AR	1
TSSA_I	AR_P1	PO	34	PPSGTENKPATGEAPS	12	PPSGTENKPATAEAPS	0	TcCLB.507511.91	22930.32	3991.66	18708.87	2777.54	AR	1
TSSA_I	AR_P1	PO	34	PPSGTENKPATGEAPS	13	PPSGTENKPATGAAPS	0	TcCLB.507511.91	25971.76	4922.98	23851.79	3624.07	AR	1
TSSA_I	AR_P1	PO	34	PPSGTENKPATGEAPS	14	PPSGTENKPATGEGPS	0	TcCLB.507511.91	23955.92	3842.06	20696.11	2320.85	AR	1
TSSA_I	AR_P1	PO	34	PPSGTENKPATGEAPS	15	PPSGTENKPATGEAAS	0	TcCLB.507511.91	21630.9	3119.38	16082.16	968.74	AR	1
TSSA_I	AR_P1	PO	34	PPSGTENKPATGEAPS	16	PPSGTENKPATGEAPA	0	TcCLB.507511.91	28511.87	4403.22	28319.61	1173.2	AR	1
TSSA_I	AR_P1	PO	35	PSGTENKPATGEAPSQ	0	PSGTENKPATGEAPSQ	0	TcCLB.507511.91	28059.32	5476.79	27095.76	3492.93	AR	1
TSSA_I	AR_P1	PO	35	PSGTENKPATGEAPSQ	1	ASGTENKPATGEAPSQ	0	TcCLB.507511.91	27584.24	1640.29	27681.76	2997.16	AR	1
TSSA_I	AR_P1	PO	35	PSGTENKPATGEAPSQ	2	PAGTENKPATGEAPSQ	0	TcCLB.507511.91	26898.27	2939.23	25971.1	184.63	AR	1
TSSA_I	AR_P1	PO	35	PSGTENKPATGEAPSQ	3	PSATENKPATGEAPSQ	0	TcCLB.507511.91	26658.98	3722.43	25217.7	1444.65	AR	1
TSSA_I	AR_P1	PO	35	PSGTENKPATGEAPSQ	4	PSGAENKPATGEAPSQ	0	TcCLB.507511.91	26687.72	2563.45	25723.18	665.5	AR	1
TSSA_I	AR_P1	PO	35	PSGTENKPATGEAPSQ	5	PSGTANKPATGEAPSQ	0	TcCLB.507511.91	26995.09	4162.2	25701.48	2037.16	AR	1
TSSA_I	AR_P1	PO	35	PSGTENKPATGEAPSQ	6	PSGTEAKPATGEAPSQ	0	TcCLB.507511.91	24436.72	2450.68	21574.92	133.32	AR	1
TSSA_I	AR_P1	PO	35	PSGTENKPATGEAPSQ	7	PSGTENAPATGEAPSQ	0	TcCLB.507511.91	26848.61	2439.65	26122.54	1076.42	AR	1
TSSA_I	AR_P1	PO	35	PSGTENKPATGEAPSQ	8	PSGTENKAATGEAPSQ	0	TcCLB.507511.91	15491.01	3590.61	6929.85	956.05	AR	1
TSSA_I	AR_P1	PO	35	PSGTENKPATGEAPSQ	9	PSGTENKPGTGEAPSQ	0	TcCLB.507511.91	22723.35	2296.32	18341.8	640.67	AR	1
TSSA_I	AR_P1	PO	35	PSGTENKPATGEAPSQ	10	PSGTENKPAAGEAPSQ	0	TcCLB.507511.91	25697.6	4212.36	23578.38	2662.13	AR	1
TSSA_I	AR_P1	PO	35	PSGTENKPATGEAPSQ	11	PSGTENKPATAEAPSQ	0	TcCLB.507511.91	25856.87	4233.59	23808.35	2676.56	AR	1
TSSA_I	AR_P1	PO	35	PSGTENKPATGEAPSQ	12	PSGTENKPATGAAPSQ	0	TcCLB.507511.91	25718.35	5319.01	23419.41	4286.1	AR	1
TSSA_I	AR_P1	PO	35	PSGTENKPATGEAPSQ	13	PSGTENKPATGEGPSQ	0	TcCLB.507511.91	22059.03	1776.82	16938.64	1737.07	AR	1
TSSA_I	AR_P1	PO	35	PSGTENKPATGEAPSQ	14	PSGTENKPATGEAASQ	0	TcCLB.507511.91	16951.04	2979.43	8341.54	412.19	AR	1
TSSA_I	AR_P1	PO	35	PSGTENKPATGEAPSQ	15	PSGTENKPATGEAPAQ	0	TcCLB.507511.91	26007.51	2069.48	24543.78	1303.7	AR	1
TSSA_I	AR_P1	PO	35	PSGTENKPATGEAPSQ	16	PSGTENKPATGEAPSA	0	TcCLB.507511.91	25985.94	2427.72	24447.45	571.98	AR	1
TSSA_II	AR_P1	PO	31	SSTPPSGTENKPATGE	0	SSTPPSGTENKPATGE	0	TcCLB.507511.81	22440.46	1474.05	17697.19	2371.01	AR	1
TSSA_II	AR_P1	PO	31	SSTPPSGTENKPATGE	1	ASTPPSGTENKPATGE	0	TcCLB.507511.81	24284.88	2929.86	21301.13	666.73	AR	1
TSSA_II	AR_P1	PO	31	SSTPPSGTENKPATGE	2	SATPPSGTENKPATGE	0	TcCLB.507511.81	22971.41	1117.43	18685.13	2936.7	AR	1
TSSA_II	AR_P1	PO	31	SSTPPSGTENKPATGE	3	SSAPPSGTENKPATGE	0	TcCLB.507511.81	23678.46	2362.73	20184.15	407.89	AR	1
TSSA_II	AR_P1	PO	31	SSTPPSGTENKPATGE	4	SSTAPSGTENKPATGE	0	TcCLB.507511.81	24767.35	2373.14	22149.04	286.05	AR	1
TSSA_II	AR_P1	PO	31	SSTPPSGTENKPATGE	5	SSTPASGTENKPATGE	0	TcCLB.507511.81	22996.02	3115.5	18892.43	1052.56	AR	1
TSSA_II	AR_P1	PO	31	SSTPPSGTENKPATGE	6	SSTPPAGTENKPATGE	0	TcCLB.507511.81	22667.69	2282.99	18233.69	683.9	AR	1
TSSA_II	AR_P1	PO	31	SSTPPSGTENKPATGE	7	SSTPPSATENKPATGE	0	TcCLB.507511.81	6451.66	860.11	1709.11	86.43	AR	1
TSSA_II	AR_P1	PO	31	SSTPPSGTENKPATGE	8	SSTPPSGAENKPATGE	0	TcCLB.507511.81	20353.28	3177.7	13484.08	1046.47	AR	1
TSSA_II	AR_P1	PO	31	SSTPPSGTENKPATGE	9	SSTPPSGTANKPATGE	0	TcCLB.507511.81	17398.73	4439.68	9003.42	2179.9	AR	1
TSSA_II	AR_P1	PO	31	SSTPPSGTENKPATGE	10	SSTPPSGTEAKPATGE	0	TcCLB.507511.81	18180.86	3847.63	9939.95	1629.95	AR	1
TSSA_II	AR_P1	PO	31	SSTPPSGTENKPATGE	11	SSTPPSGTENAPATGE	0	TcCLB.507511.81	10065.51	318.54	3371.32	686.19	AR	1
TSSA_II	AR_P1	PO	31	SSTPPSGTENKPATGE	12	SSTPPSGTENKAATGE	0	TcCLB.507511.81	20871.08	2558.31	14532.28	229.58	AR	1
TSSA_II	AR_P1	PO	31	SSTPPSGTENKPATGE	13	SSTPPSGTENKPGTGE	0	TcCLB.507511.81	25872.24	5165.22	23677.18	4000.08	AR	1
TSSA_II	AR_P1	PO	31	SSTPPSGTENKPATGE	14	SSTPPSGTENKPAAGE	0	TcCLB.507511.81	23337.35	3438.55	19545.64	1642.28	AR	1
TSSA_II	AR_P1	PO	31	SSTPPSGTENKPATGE	15	SSTPPSGTENKPATAE	0	TcCLB.507511.81	23362.96	2531.46	19614.62	88.57	AR	1
TSSA_II	AR_P1	PO	31	SSTPPSGTENKPATGE	16	SSTPPSGTENKPATGA	0	TcCLB.507511.81	23671.11	4688.55	20082.23	3944.4	AR	1
TSSA_II	AR_P1	PO	32	STPPSGTENKPATGEA	0	STPPSGTENKPATGEA	0	TcCLB.507511.81	24845.65	3547.76	22241.48	1724.83	AR	1
TSSA_II	AR_P1	PO	32	STPPSGTENKPATGEA	1	ATPPSGTENKPATGEA	0	TcCLB.507511.81	25963.64	4148.84	23981.01	2490.58	AR	1
TSSA_II	AR_P1	PO	32	STPPSGTENKPATGEA	2	SAPPSGTENKPATGEA	0	TcCLB.507511.81	23453.88	3064.08	19784.11	887.99	AR	1
TSSA_II	AR_P1	PO	32	STPPSGTENKPATGEA	3	STAPSGTENKPATGEA	0	TcCLB.507511.81	23352.54	3290.75	19583.64	1325.1	AR	1
TSSA_II	AR_P1	PO	32	STPPSGTENKPATGEA	4	STPASGTENKPATGEA	0	TcCLB.507511.81	22049.43	3088.18	16960.8	973.92	AR	1
TSSA_II	AR_P1	PO	32	STPPSGTENKPATGEA	5	STPPAGTENKPATGEA	0	TcCLB.507511.81	21887.9	2875.23	16607.3	516.37	AR	1
TSSA_II	AR_P1	PO	32	STPPSGTENKPATGEA	6	STPPSATENKPATGEA	0	TcCLB.507511.81	7310.26	1500.37	1990.62	110.93	AR	1
TSSA_II	AR_P1	PO	32	STPPSGTENKPATGEA	7	STPPSGAENKPATGEA	0	TcCLB.507511.81	22821.02	3208.48	18560.22	1244.58	AR	1
TSSA_II	AR_P1	PO	32	STPPSGTENKPATGEA	8	STPPSGTANKPATGEA	0	TcCLB.507511.81	17320.74	3616.74	8803.48	1192.69	AR	1
TSSA_II	AR_P1	PO	32	STPPSGTENKPATGEA	9	STPPSGTEAKPATGEA	0	TcCLB.507511.81	17563.81	2253.83	9070.21	442.42	AR	1
TSSA_II	AR_P1	PO	32	STPPSGTENKPATGEA	10	STPPSGTENAPATGEA	0	TcCLB.507511.81	9581.67	1827.19	3037.28	210.6	AR	1
TSSA_II	AR_P1	PO	32	STPPSGTENKPATGEA	11	STPPSGTENKAATGEA	0	TcCLB.507511.81	22019.74	4416.28	16936.38	3673.72	AR	1
TSSA_II	AR_P1	PO	32	STPPSGTENKPATGEA	12	STPPSGTENKPGTGEA	0	TcCLB.507511.81	23314.04	2624.09	19530.57	70.27	AR	1
TSSA_II	AR_P1	PO	32	STPPSGTENKPATGEA	13	STPPSGTENKPAAGEA	0	TcCLB.507511.81	22949.64	2328.04	18786.68	551.8	AR	1
TSSA_II	AR_P1	PO	32	STPPSGTENKPATGEA	14	STPPSGTENKPATAEA	0	TcCLB.507511.81	22189.81	2713.28	17227.54	175.44	AR	1
TSSA_II	AR_P1	PO	32	STPPSGTENKPATGEA	15	STPPSGTENKPATGAA	0	TcCLB.507511.81	25244.26	5408.29	22676.74	4601.56	AR	1
TSSA_II	AR_P1	PO	32	STPPSGTENKPATGEA	16	STPPSGTENKPATGEG	0	TcCLB.507511.81	25274.96	3213.32	22974.96	1115.67	AR	1
TSSA_II	AR_P1	PO	33	TPPSGTENKPATGEAP	0	TPPSGTENKPATGEAP	0	TcCLB.507511.81	26655.52	4546.79	25014.62	2813.48	AR	1
TSSA_II	AR_P1	PO	33	TPPSGTENKPATGEAP	1	APPSGTENKPATGEAP	0	TcCLB.507511.81	28988.52	5057.63	28943.28	1973.56	AR	1
TSSA_II	AR_P1	PO	33	TPPSGTENKPATGEAP	2	TAPSGTENKPATGEAP	0	TcCLB.507511.81	24627.62	2165.5	21911.71	645.71	AR	1
TSSA_II	AR_P1	PO	33	TPPSGTENKPATGEAP	3	TPASGTENKPATGEAP	0	TcCLB.507511.81	25141	4380.31	22680.86	3063.43	AR	1
TSSA_II	AR_P1	PO	33	TPPSGTENKPATGEAP	4	TPPAGTENKPATGEAP	0	TcCLB.507511.81	25644.32	3338.2	23619	1273.3	AR	1
TSSA_II	AR_P1	PO	33	TPPSGTENKPATGEAP	5	TPPSATENKPATGEAP	0	TcCLB.507511.81	22686.63	1397.84	18155.55	2478.13	AR	1
TSSA_II	AR_P1	PO	33	TPPSGTENKPATGEAP	6	TPPSGAENKPATGEAP	0	TcCLB.507511.81	24468.72	3061.51	21630.19	934.53	AR	1
TSSA_II	AR_P1	PO	33	TPPSGTENKPATGEAP	7	TPPSGTANKPATGEAP	0	TcCLB.507511.81	25329.72	2505.82	23164.46	117.18	AR	1
TSSA_II	AR_P1	PO	33	TPPSGTENKPATGEAP	8	TPPSGTEAKPATGEAP	0	TcCLB.507511.81	23333.86	390.96	19279.26	4259.24	AR	1
TSSA_II	AR_P1	PO	33	TPPSGTENKPATGEAP	9	TPPSGTENAPATGEAP	0	TcCLB.507511.81	25129.54	3315.69	22715.46	1287.66	AR	1
TSSA_II	AR_P1	PO	33	TPPSGTENKPATGEAP	10	TPPSGTENKAATGEAP	0	TcCLB.507511.81	22706.92	4408.86	18267.91	3589.03	AR	1
TSSA_II	AR_P1	PO	33	TPPSGTENKPATGEAP	11	TPPSGTENKPGTGEAP	0	TcCLB.507511.81	23243.21	4000.77	19340.71	2747.6	AR	1
TSSA_II	AR_P1	PO	33	TPPSGTENKPATGEAP	12	TPPSGTENKPAAGEAP	0	TcCLB.507511.81	22010.71	2072.11	16828.12	1167.03	AR	1
TSSA_II	AR_P1	PO	33	TPPSGTENKPATGEAP	13	TPPSGTENKPATAEAP	0	TcCLB.507511.81	22970.85	3836.85	18801.62	2438.67	AR	1
TSSA_II	AR_P1	PO	33	TPPSGTENKPATGEAP	14	TPPSGTENKPATGAAP	0	TcCLB.507511.81	24256.87	5421.44	21017.56	5102.95	AR	1
TSSA_II	AR_P1	PO	33	TPPSGTENKPATGEAP	15	TPPSGTENKPATGEGP	0	TcCLB.507511.81	23517.22	3718.99	19884.62	2196.49	AR	1
TSSA_II	AR_P1	PO	33	TPPSGTENKPATGEAP	16	TPPSGTENKPATGEAA	0	TcCLB.507511.81	23819.85	3766.79	20465.06	2208.56	AR	1
TSSA_II	AR_P1	PO	34	PPSGTENKPATGEAPS	0	PPSGTENKPATGEAPS	0	TcCLB.507511.81	26541.76	3443.67	25120.64	1028.14	AR	1
TSSA_II	AR_P1	PO	34	PPSGTENKPATGEAPS	1	APSGTENKPATGEAPS	0	TcCLB.507511.81	25998.47	3322.74	24260.15	1118.69	AR	1
TSSA_II	AR_P1	PO	34	PPSGTENKPATGEAPS	2	PASGTENKPATGEAPS	0	TcCLB.507511.81	27892.39	4213.05	27268.03	1360.2	AR	1
TSSA_II	AR_P1	PO	34	PPSGTENKPATGEAPS	3	PPAGTENKPATGEAPS	0	TcCLB.507511.81	26916.24	2777.92	26035.22	430.84	AR	1
TSSA_II	AR_P1	PO	34	PPSGTENKPATGEAPS	4	PPSATENKPATGEAPS	0	TcCLB.507511.81	26909.52	2084.78	26358.82	1794.76	AR	1
TSSA_II	AR_P1	PO	34	PPSGTENKPATGEAPS	5	PPSGAENKPATGEAPS	0	TcCLB.507511.81	25227.68	3011.45	22924.19	770.65	AR	1
TSSA_II	AR_P1	PO	34	PPSGTENKPATGEAPS	6	PPSGTANKPATGEAPS	0	TcCLB.507511.81	25439.54	2485.46	23374.78	230.59	AR	1
TSSA_II	AR_P1	PO	34	PPSGTENKPATGEAPS	7	PPSGTEAKPATGEAPS	0	TcCLB.507511.81	26673.32	2518.62	25716.2	749.91	AR	1
TSSA_II	AR_P1	PO	34	PPSGTENKPATGEAPS	8	PPSGTENAPATGEAPS	0	TcCLB.507511.81	24550.5	2745.86	21769.61	400.43	AR	1
TSSA_II	AR_P1	PO	34	PPSGTENKPATGEAPS	9	PPSGTENKAATGEAPS	0	TcCLB.507511.81	20745.97	3077.41	14283.03	871.76	AR	1
TSSA_II	AR_P1	PO	34	PPSGTENKPATGEAPS	10	PPSGTENKPGTGEAPS	0	TcCLB.507511.81	23287.18	4017.74	19425.88	2788.04	AR	1
TSSA_II	AR_P1	PO	34	PPSGTENKPATGEAPS	11	PPSGTENKPAAGEAPS	0	TcCLB.507511.81	23127.09	3069.78	19136.73	955.58	AR	1
TSSA_II	AR_P1	PO	34	PPSGTENKPATGEAPS	12	PPSGTENKPATAEAPS	0	TcCLB.507511.81	22930.32	3991.66	18708.87	2777.54	AR	1
TSSA_II	AR_P1	PO	34	PPSGTENKPATGEAPS	13	PPSGTENKPATGAAPS	0	TcCLB.507511.81	25971.76	4922.98	23851.79	3624.07	AR	1
TSSA_II	AR_P1	PO	34	PPSGTENKPATGEAPS	14	PPSGTENKPATGEGPS	0	TcCLB.507511.81	23955.92	3842.06	20696.11	2320.85	AR	1
TSSA_II	AR_P1	PO	34	PPSGTENKPATGEAPS	15	PPSGTENKPATGEAAS	0	TcCLB.507511.81	21630.9	3119.38	16082.16	968.74	AR	1
TSSA_II	AR_P1	PO	34	PPSGTENKPATGEAPS	16	PPSGTENKPATGEAPA	0	TcCLB.507511.81	28511.87	4403.22	28319.61	1173.2	AR	1
TSSA_II	AR_P1	PO	35	PSGTENKPATGEAPSQ	0	PSGTENKPATGEAPSQ	0	TcCLB.507511.81	28059.32	5476.79	27095.76	3492.93	AR	1
TSSA_II	AR_P1	PO	35	PSGTENKPATGEAPSQ	1	ASGTENKPATGEAPSQ	0	TcCLB.507511.81	27584.24	1640.29	27681.76	2997.16	AR	1
TSSA_II	AR_P1	PO	35	PSGTENKPATGEAPSQ	2	PAGTENKPATGEAPSQ	0	TcCLB.507511.81	26898.27	2939.23	25971.1	184.63	AR	1
TSSA_II	AR_P1	PO	35	PSGTENKPATGEAPSQ	3	PSATENKPATGEAPSQ	0	TcCLB.507511.81	26658.98	3722.43	25217.7	1444.65	AR	1
TSSA_II	AR_P1	PO	35	PSGTENKPATGEAPSQ	4	PSGAENKPATGEAPSQ	0	TcCLB.507511.81	26687.72	2563.45	25723.18	665.5	AR	1
TSSA_II	AR_P1	PO	35	PSGTENKPATGEAPSQ	5	PSGTANKPATGEAPSQ	0	TcCLB.507511.81	26995.09	4162.2	25701.48	2037.16	AR	1
TSSA_II	AR_P1	PO	35	PSGTENKPATGEAPSQ	6	PSGTEAKPATGEAPSQ	0	TcCLB.507511.81	24436.72	2450.68	21574.92	133.32	AR	1
TSSA_II	AR_P1	PO	35	PSGTENKPATGEAPSQ	7	PSGTENAPATGEAPSQ	0	TcCLB.507511.81	26848.61	2439.65	26122.54	1076.42	AR	1
TSSA_II	AR_P1	PO	35	PSGTENKPATGEAPSQ	8	PSGTENKAATGEAPSQ	0	TcCLB.507511.81	15491.01	3590.61	6929.85	956.05	AR	1
TSSA_II	AR_P1	PO	35	PSGTENKPATGEAPSQ	9	PSGTENKPGTGEAPSQ	0	TcCLB.507511.81	22723.35	2296.32	18341.8	640.67	AR	1
TSSA_II	AR_P1	PO	35	PSGTENKPATGEAPSQ	10	PSGTENKPAAGEAPSQ	0	TcCLB.507511.81	25697.6	4212.36	23578.38	2662.13	AR	1
TSSA_II	AR_P1	PO	35	PSGTENKPATGEAPSQ	11	PSGTENKPATAEAPSQ	0	TcCLB.507511.81	25856.87	4233.59	23808.35	2676.56	AR	1
TSSA_II	AR_P1	PO	35	PSGTENKPATGEAPSQ	12	PSGTENKPATGAAPSQ	0	TcCLB.507511.81	25718.35	5319.01	23419.41	4286.1	AR	1
TSSA_II	AR_P1	PO	35	PSGTENKPATGEAPSQ	13	PSGTENKPATGEGPSQ	0	TcCLB.507511.81	22059.03	1776.82	16938.64	1737.07	AR	1
TSSA_II	AR_P1	PO	35	PSGTENKPATGEAPSQ	14	PSGTENKPATGEAASQ	0	TcCLB.507511.81	16951.04	2979.43	8341.54	412.19	AR	1
TSSA_II	AR_P1	PO	35	PSGTENKPATGEAPSQ	15	PSGTENKPATGEAPAQ	0	TcCLB.507511.81	26007.51	2069.48	24543.78	1303.7	AR	1
TSSA_II	AR_P1	PO	35	PSGTENKPATGEAPSQ	16	PSGTENKPATGEAPSA	0	TcCLB.507511.81	25985.94	2427.72	24447.45	571.98	AR	1
TSSA_III	AR_P1	PO	25	ANGGSTISTPPSGTEK	0	ANGGSTISTPPSGTEK	0	TcCLB.508235.20	22836.76	4849.96	18506.53	4453.12	AR	1
TSSA_III	AR_P1	PO	25	ANGGSTISTPPSGTEK	1	GNGGSTISTPPSGTEK	0	TcCLB.508235.20	20556.38	4713.8	14073.65	3997.74	AR	1
TSSA_III	AR_P1	PO	25	ANGGSTISTPPSGTEK	2	AAGGSTISTPPSGTEK	0	TcCLB.508235.20	21296.69	4605.46	15463.81	4022.8	AR	1
TSSA_III	AR_P1	PO	25	ANGGSTISTPPSGTEK	3	ANAGSTISTPPSGTEK	0	TcCLB.508235.20	21331.49	4378.91	15500.4	3583.43	AR	1
TSSA_III	AR_P1	PO	25	ANGGSTISTPPSGTEK	4	ANGASTISTPPSGTEK	0	TcCLB.508235.20	21191.38	2735.19	15187.92	151.68	AR	1
TSSA_III	AR_P1	PO	25	ANGGSTISTPPSGTEK	5	ANGGATISTPPSGTEK	0	TcCLB.508235.20	21709.38	4859.04	16291.8	4595.3	AR	1
TSSA_III	AR_P1	PO	25	ANGGSTISTPPSGTEK	6	ANGGSAISTPPSGTEK	0	TcCLB.508235.20	21414.71	3797.85	15661.15	2360.13	AR	1
TSSA_III	AR_P1	PO	25	ANGGSTISTPPSGTEK	7	ANGGSTASTPPSGTEK	0	TcCLB.508235.20	21579.66	5308.63	16039.6	5404.04	AR	1
TSSA_III	AR_P1	PO	25	ANGGSTISTPPSGTEK	8	ANGGSTIATPPSGTEK	0	TcCLB.508235.20	21310.08	1766.62	15394.95	1799.53	AR	1
TSSA_III	AR_P1	PO	25	ANGGSTISTPPSGTEK	9	ANGGSTISAPPSGTEK	0	TcCLB.508235.20	21918.24	3920.44	16726.89	2617.75	AR	1
TSSA_III	AR_P1	PO	25	ANGGSTISTPPSGTEK	10	ANGGSTISTAPSGTEK	0	TcCLB.508235.20	21703.32	3321.95	16247.92	1405.26	AR	1
TSSA_III	AR_P1	PO	25	ANGGSTISTPPSGTEK	11	ANGGSTISTPASGTEK	0	TcCLB.508235.20	9025.85	1338.46	2749.2	26.13	AR	1
TSSA_III	AR_P1	PO	25	ANGGSTISTPPSGTEK	12	ANGGSTISTPPAGTEK	0	TcCLB.508235.20	19588.24	2688.79	12050.28	73.79	AR	1
TSSA_III	AR_P1	PO	25	ANGGSTISTPPSGTEK	13	ANGGSTISTPPSATEK	0	TcCLB.508235.20	6521.2	264.54	1771.74	454.31	AR	1
TSSA_III	AR_P1	PO	25	ANGGSTISTPPSGTEK	14	ANGGSTISTPPSGAEK	0	TcCLB.508235.20	19485.36	3562.91	11938.78	1567.37	AR	1
TSSA_III	AR_P1	PO	25	ANGGSTISTPPSGTEK	15	ANGGSTISTPPSGTAK	0	TcCLB.508235.20	16634.82	5246.36	8241.36	2843.01	AR	1
TSSA_III	AR_P1	PO	25	ANGGSTISTPPSGTEK	16	ANGGSTISTPPSGTEA	0	TcCLB.508235.20	10738.51	3090.53	3644.94	861.79	AR	1
TSSA_III	AR_P1	PO	26	NGGSTISTPPSGTEKK	0	NGGSTISTPPSGTEKK	0	TcCLB.508235.20	15136.15	2829.86	6643.28	339.31	AR	1
TSSA_III	AR_P1	PO	26	NGGSTISTPPSGTEKK	1	AGGSTISTPPSGTEKK	0	TcCLB.508235.20	15020.4	2846.68	6553.06	350.21	AR	1
TSSA_III	AR_P1	PO	26	NGGSTISTPPSGTEKK	2	NAGSTISTPPSGTEKK	0	TcCLB.508235.20	17751.52	4341.86	9422.52	2188.51	AR	1
TSSA_III	AR_P1	PO	26	NGGSTISTPPSGTEKK	3	NGASTISTPPSGTEKK	0	TcCLB.508235.20	15484.57	4592.74	6967.85	1857.17	AR	1
TSSA_III	AR_P1	PO	26	NGGSTISTPPSGTEKK	4	NGGATISTPPSGTEKK	0	TcCLB.508235.20	14481.11	2364.96	6146.34	26.86	AR	1
TSSA_III	AR_P1	PO	26	NGGSTISTPPSGTEKK	5	NGGSAISTPPSGTEKK	0	TcCLB.508235.20	14487.33	2987.32	6117.2	496.14	AR	1
TSSA_III	AR_P1	PO	26	NGGSTISTPPSGTEKK	6	NGGSTASTPPSGTEKK	0	TcCLB.508235.20	15798.14	2817.51	7224.12	272.24	AR	1
TSSA_III	AR_P1	PO	26	NGGSTISTPPSGTEKK	7	NGGSTIATPPSGTEKK	0	TcCLB.508235.20	16298.48	4283.2	7729.64	1710.51	AR	1
TSSA_III	AR_P1	PO	26	NGGSTISTPPSGTEKK	8	NGGSTISAPPSGTEKK	0	TcCLB.508235.20	13842.94	1430.55	5762.36	551.88	AR	1
TSSA_III	AR_P1	PO	26	NGGSTISTPPSGTEKK	9	NGGSTISTAPSGTEKK	0	TcCLB.508235.20	15488.23	3156.64	6933.74	602.99	AR	1
TSSA_III	AR_P1	PO	26	NGGSTISTPPSGTEKK	10	NGGSTISTPASGTEKK	0	TcCLB.508235.20	5671.08	2358.42	1471.99	362.34	AR	1
TSSA_III	AR_P1	PO	26	NGGSTISTPPSGTEKK	11	NGGSTISTPPAGTEKK	0	TcCLB.508235.20	10735.83	1331.23	3705.84	174.36	AR	1
TSSA_III	AR_P1	PO	26	NGGSTISTPPSGTEKK	12	NGGSTISTPPSATEKK	0	TcCLB.508235.20	232.46	8.93	102.76	13.7	AR	1
TSSA_III	AR_P1	PO	26	NGGSTISTPPSGTEKK	13	NGGSTISTPPSGAEKK	0	TcCLB.508235.20	12957.54	2583.93	5054.38	386.26	AR	1
TSSA_III	AR_P1	PO	26	NGGSTISTPPSGTEKK	14	NGGSTISTPPSGTAKK	0	TcCLB.508235.20	8714.87	2265.75	2585.16	441.95	AR	1
TSSA_III	AR_P1	PO	26	NGGSTISTPPSGTEKK	15	NGGSTISTPPSGTEAK	0	TcCLB.508235.20	21741.4	4561.1	16379.43	3994.45	AR	1
TSSA_III	AR_P1	PO	26	NGGSTISTPPSGTEKK	16	NGGSTISTPPSGTEKA	0	TcCLB.508235.20	21668.18	4913.72	16215.62	4696.36	AR	1
TSSA_III	AR_P1	PO	27	GGSTISTPPSGTEKKA	0	GGSTISTPPSGTEKKA	0	TcCLB.508235.20	12879.48	2996.22	4977.45	679.22	AR	1
TSSA_III	AR_P1	PO	27	GGSTISTPPSGTEKKA	1	AGSTISTPPSGTEKKA	0	TcCLB.508235.20	15299.62	4453.99	6793.96	1713.89	AR	1
TSSA_III	AR_P1	PO	27	GGSTISTPPSGTEKKA	2	GASTISTPPSGTEKKA	0	TcCLB.508235.20	16399.61	2955.23	7775.83	380.45	AR	1
TSSA_III	AR_P1	PO	27	GGSTISTPPSGTEKKA	3	GGATISTPPSGTEKKA	0	TcCLB.508235.20	14489.02	2714.43	6135.16	287.5	AR	1
TSSA_III	AR_P1	PO	27	GGSTISTPPSGTEKKA	4	GGSAISTPPSGTEKKA	0	TcCLB.508235.20	14473.8	3059.81	6102.16	557.62	AR	1
TSSA_III	AR_P1	PO	27	GGSTISTPPSGTEKKA	5	GGSTASTPPSGTEKKA	0	TcCLB.508235.20	13039.05	2939.58	5086.49	623.81	AR	1
TSSA_III	AR_P1	PO	27	GGSTISTPPSGTEKKA	6	GGSTIATPPSGTEKKA	0	TcCLB.508235.20	13946.55	3198.06	5705.7	697.69	AR	1
TSSA_III	AR_P1	PO	27	GGSTISTPPSGTEKKA	7	GGSTISAPPSGTEKKA	0	TcCLB.508235.20	9636.26	1838.51	3065.88	213.89	AR	1
TSSA_III	AR_P1	PO	27	GGSTISTPPSGTEKKA	8	GGSTISTAPSGTEKKA	0	TcCLB.508235.20	15580.15	4167.34	7031.86	1487.01	AR	1
TSSA_III	AR_P1	PO	27	GGSTISTPPSGTEKKA	9	GGSTISTPASGTEKKA	0	TcCLB.508235.20	3215.94	479.35	875.66	40.01	AR	1
TSSA_III	AR_P1	PO	27	GGSTISTPPSGTEKKA	10	GGSTISTPPAGTEKKA	0	TcCLB.508235.20	10046.08	1274.51	3312.86	127.15	AR	1
TSSA_III	AR_P1	PO	27	GGSTISTPPSGTEKKA	11	GGSTISTPPSATEKKA	0	TcCLB.508235.20	238.32	1.35	105.61	17.47	AR	1
TSSA_III	AR_P1	PO	27	GGSTISTPPSGTEKKA	12	GGSTISTPPSGAEKKA	0	TcCLB.508235.20	12378.35	2591.54	4668.96	458.08	AR	1
TSSA_III	AR_P1	PO	27	GGSTISTPPSGTEKKA	13	GGSTISTPPSGTAKKA	0	TcCLB.508235.20	3903.77	1132.31	1025.38	83.71	AR	1
TSSA_III	AR_P1	PO	27	GGSTISTPPSGTEKKA	14	GGSTISTPPSGTEAKA	0	TcCLB.508235.20	21352.77	5110.29	15636.25	5042.94	AR	1
TSSA_III	AR_P1	PO	27	GGSTISTPPSGTEKKA	15	GGSTISTPPSGTEKAA	0	TcCLB.508235.20	19758.2	6336.65	13112.3	6424.22	AR	1
TSSA_III	AR_P1	PO	27	GGSTISTPPSGTEKKA	16	GGSTISTPPSGTEKKG	0	TcCLB.508235.20	15077.32	4405.91	6597.36	1650.15	AR	1
TSSA_III	AR_P1	PO	28	GSTISTPPSGTEKKAA	0	GSTISTPPSGTEKKAA	0	TcCLB.508235.20	12127.48	1988.19	4540.57	102.18	AR	1
TSSA_III	AR_P1	PO	28	GSTISTPPSGTEKKAA	1	ASTISTPPSGTEKKAA	0	TcCLB.508235.20	14153.09	1425.82	5982	609.81	AR	1
TSSA_III	AR_P1	PO	28	GSTISTPPSGTEKKAA	2	GATISTPPSGTEKKAA	0	TcCLB.508235.20	15453.01	3196.65	6904.32	636.77	AR	1
TSSA_III	AR_P1	PO	28	GSTISTPPSGTEKKAA	3	GSAISTPPSGTEKKAA	0	TcCLB.508235.20	13825	1669.04	5728.42	375.37	AR	1
TSSA_III	AR_P1	PO	28	GSTISTPPSGTEKKAA	4	GSTASTPPSGTEKKAA	0	TcCLB.508235.20	12548.39	2237.6	4800.37	210.92	AR	1
TSSA_III	AR_P1	PO	28	GSTISTPPSGTEKKAA	5	GSTIATPPSGTEKKAA	0	TcCLB.508235.20	11979.26	2790.5	4411.96	625.03	AR	1
TSSA_III	AR_P1	PO	28	GSTISTPPSGTEKKAA	6	GSTISAPPSGTEKKAA	0	TcCLB.508235.20	12728.17	1697.32	4967.77	180.06	AR	1
TSSA_III	AR_P1	PO	28	GSTISTPPSGTEKKAA	7	GSTISTAPSGTEKKAA	0	TcCLB.508235.20	11627.68	4185.46	4161.07	1498.63	AR	1
TSSA_III	AR_P1	PO	28	GSTISTPPSGTEKKAA	8	GSTISTPASGTEKKAA	0	TcCLB.508235.20	4826.29	690.72	1262.14	67.83	AR	1
TSSA_III	AR_P1	PO	28	GSTISTPPSGTEKKAA	9	GSTISTPPAGTEKKAA	0	TcCLB.508235.20	14055.53	2513.88	5827.88	203.53	AR	1
TSSA_III	AR_P1	PO	28	GSTISTPPSGTEKKAA	10	GSTISTPPSATEKKAA	0	TcCLB.508235.20	270.13	10.13	119.35	24.53	AR	1
TSSA_III	AR_P1	PO	28	GSTISTPPSGTEKKAA	11	GSTISTPPSGAEKKAA	0	TcCLB.508235.20	11704.76	2253.29	4254.54	308.99	AR	1
TSSA_III	AR_P1	PO	28	GSTISTPPSGTEKKAA	12	GSTISTPPSGTAKKAA	0	TcCLB.508235.20	4779.56	1705.19	1231.14	190.28	AR	1
TSSA_III	AR_P1	PO	28	GSTISTPPSGTEKKAA	13	GSTISTPPSGTEAKAA	0	TcCLB.508235.20	22200.61	3471.29	17278.12	1748.84	AR	1
TSSA_III	AR_P1	PO	28	GSTISTPPSGTEKKAA	14	GSTISTPPSGTEKAAA	0	TcCLB.508235.20	19072.88	3735.87	11257.76	1741.27	AR	1
TSSA_III	AR_P1	PO	28	GSTISTPPSGTEKKAA	15	GSTISTPPSGTEKKGA	0	TcCLB.508235.20	14032.62	2959.46	5778.71	521.08	AR	1
TSSA_III	AR_P1	PO	28	GSTISTPPSGTEKKAA	16	GSTISTPPSGTEKKAG	0	TcCLB.508235.20	14724.78	2179.78	6341.96	146.73	AR	1
TSSA_III	AR_P1	PO	29	STISTPPSGTEKKAAA	0	STISTPPSGTEKKAAA	0	TcCLB.508235.20	11668	3622.44	4189.41	1145.32	AR	1
TSSA_III	AR_P1	PO	29	STISTPPSGTEKKAAA	1	ATISTPPSGTEKKAAA	0	TcCLB.508235.20	14371.19	247.66	6360.54	1947.68	AR	1
TSSA_III	AR_P1	PO	29	STISTPPSGTEKKAAA	2	SAISTPPSGTEKKAAA	0	TcCLB.508235.20	15667.6	3868.54	7097.59	1219.11	AR	1
TSSA_III	AR_P1	PO	29	STISTPPSGTEKKAAA	3	STASTPPSGTEKKAAA	0	TcCLB.508235.20	16606.32	2902.14	7972.48	321.78	AR	1
TSSA_III	AR_P1	PO	29	STISTPPSGTEKKAAA	4	STIATPPSGTEKKAAA	0	TcCLB.508235.20	14499.18	2335.21	6165.59	3.24	AR	1
TSSA_III	AR_P1	PO	29	STISTPPSGTEKKAAA	5	STISAPPSGTEKKAAA	0	TcCLB.508235.20	16188.29	3127.6	7570.41	546.62	AR	1
TSSA_III	AR_P1	PO	29	STISTPPSGTEKKAAA	6	STISTAPSGTEKKAAA	0	TcCLB.508235.20	14728.15	3720.67	6299.41	1076	AR	1
TSSA_III	AR_P1	PO	29	STISTPPSGTEKKAAA	7	STISTPASGTEKKAAA	0	TcCLB.508235.20	4836.93	93.83	1278.18	216.81	AR	1
TSSA_III	AR_P1	PO	29	STISTPPSGTEKKAAA	8	STISTPPAGTEKKAAA	0	TcCLB.508235.20	11822.81	0.64	4490.96	1179.14	AR	1
TSSA_III	AR_P1	PO	29	STISTPPSGTEKKAAA	9	STISTPPSATEKKAAA	0	TcCLB.508235.20	306.22	120	128.92	26.62	AR	1
TSSA_III	AR_P1	PO	29	STISTPPSGTEKKAAA	10	STISTPPSGAEKKAAA	0	TcCLB.508235.20	12233.87	380.64	4726.8	997.68	AR	1
TSSA_III	AR_P1	PO	29	STISTPPSGTEKKAAA	11	STISTPPSGTAKKAAA	0	TcCLB.508235.20	2862.46	726.3	784.78	36.1	AR	1
TSSA_III	AR_P1	PO	29	STISTPPSGTEKKAAA	12	STISTPPSGTEAKAAA	0	TcCLB.508235.20	23057.44	6448.73	18706.38	7330.26	AR	1
TSSA_III	AR_P1	PO	29	STISTPPSGTEKKAAA	13	STISTPPSGTEKAAAA	0	TcCLB.508235.20	19792.67	4728.17	12685.18	3723.88	AR	1
TSSA_III	AR_P1	PO	29	STISTPPSGTEKKAAA	14	STISTPPSGTEKKGAA	0	TcCLB.508235.20	14897.76	5270.57	6490.34	2369.66	AR	1
TSSA_III	AR_P1	PO	29	STISTPPSGTEKKAAA	15	STISTPPSGTEKKAGA	0	TcCLB.508235.20	15811.82	3200.94	7216.04	614.34	AR	1
TSSA_III	AR_P1	PO	29	STISTPPSGTEKKAAA	16	STISTPPSGTEKKAAG	0	TcCLB.508235.20	15866.1	3195.77	7266.89	611.66	AR	1
TSSA_I	AR_P2	PO	31	SSTPPSGTENKPATGE	0	SSTPPSGTENKPATGE	0	TcCLB.507511.91	37717.94	10186.33	33177.38	2186.85	AR	1
TSSA_I	AR_P2	PO	31	SSTPPSGTENKPATGE	1	ASTPPSGTENKPATGE	0	TcCLB.507511.91	35286.79	11104.33	30212	839.85	AR	1
TSSA_I	AR_P2	PO	31	SSTPPSGTENKPATGE	2	SATPPSGTENKPATGE	0	TcCLB.507511.91	39259.66	11043.81	34310.9	2763.49	AR	1
TSSA_I	AR_P2	PO	31	SSTPPSGTENKPATGE	3	SSAPPSGTENKPATGE	0	TcCLB.507511.91	42733.9	16586.08	36588.84	1371.56	AR	1
TSSA_I	AR_P2	PO	31	SSTPPSGTENKPATGE	4	SSTAPSGTENKPATGE	0	TcCLB.507511.91	44611.98	18460.88	38841.96	3539.73	AR	1
TSSA_I	AR_P2	PO	31	SSTPPSGTENKPATGE	5	SSTPASGTENKPATGE	0	TcCLB.507511.91	39159.7	15063.81	32850.34	1748.61	AR	1
TSSA_I	AR_P2	PO	31	SSTPPSGTENKPATGE	6	SSTPPAGTENKPATGE	0	TcCLB.507511.91	40510.25	14769.91	34386.96	674.4	AR	1
TSSA_I	AR_P2	PO	31	SSTPPSGTENKPATGE	7	SSTPPSATENKPATGE	0	TcCLB.507511.91	10037.87	2821.3	5342.68	183.81	AR	1
TSSA_I	AR_P2	PO	31	SSTPPSGTENKPATGE	8	SSTPPSGAENKPATGE	0	TcCLB.507511.91	33318.39	9549.9	28523.82	657.91	AR	1
TSSA_I	AR_P2	PO	31	SSTPPSGTENKPATGE	9	SSTPPSGTANKPATGE	0	TcCLB.507511.91	31181.79	9463.48	25603.89	2382.14	AR	1
TSSA_I	AR_P2	PO	31	SSTPPSGTENKPATGE	10	SSTPPSGTEAKPATGE	0	TcCLB.507511.91	28751.64	6927.69	22770.86	22.53	AR	1
TSSA_I	AR_P2	PO	31	SSTPPSGTENKPATGE	11	SSTPPSGTENAPATGE	0	TcCLB.507511.91	20467.53	5524.14	12761.63	96.75	AR	1
TSSA_I	AR_P2	PO	31	SSTPPSGTENKPATGE	12	SSTPPSGTENKAATGE	0	TcCLB.507511.91	31561.97	6297.05	27268.7	2542.24	AR	1
TSSA_I	AR_P2	PO	31	SSTPPSGTENKPATGE	13	SSTPPSGTENKPGTGE	0	TcCLB.507511.91	40505.68	14457.26	34501.7	204.5	AR	1
TSSA_I	AR_P2	PO	31	SSTPPSGTENKPATGE	14	SSTPPSGTENKPAAGE	0	TcCLB.507511.91	38577.48	11746.32	33307.52	1459.89	AR	1
TSSA_I	AR_P2	PO	31	SSTPPSGTENKPATGE	15	SSTPPSGTENKPATAE	0	TcCLB.507511.91	37127.11	8223.37	33383.38	3771.82	AR	1
TSSA_I	AR_P2	PO	31	SSTPPSGTENKPATGE	16	SSTPPSGTENKPATGA	0	TcCLB.507511.91	45267.97	17348.57	40104.07	1383.88	AR	1
TSSA_I	AR_P2	PO	32	STPPSGTENKPATGEA	0	STPPSGTENKPATGEA	0	TcCLB.507511.91	42348.37	18716.08	35582.75	4310.74	AR	1
TSSA_I	AR_P2	PO	32	STPPSGTENKPATGEA	1	ATPPSGTENKPATGEA	0	TcCLB.507511.91	44206.51	17498.13	38306.1	2084.84	AR	1
TSSA_I	AR_P2	PO	32	STPPSGTENKPATGEA	2	SAPPSGTENKPATGEA	0	TcCLB.507511.91	35559.04	9239.11	31346.15	1627.58	AR	1
TSSA_I	AR_P2	PO	32	STPPSGTENKPATGEA	3	STAPSGTENKPATGEA	0	TcCLB.507511.91	36496.27	8838.55	32415.07	2515.73	AR	1
TSSA_I	AR_P2	PO	32	STPPSGTENKPATGEA	4	STPASGTENKPATGEA	0	TcCLB.507511.91	40110.72	15295.04	33761.68	1499.55	AR	1
TSSA_I	AR_P2	PO	32	STPPSGTENKPATGEA	5	STPPAGTENKPATGEA	0	TcCLB.507511.91	33476.44	6534.64	29849.22	3336.38	AR	1
TSSA_I	AR_P2	PO	32	STPPSGTENKPATGEA	6	STPPSATENKPATGEA	0	TcCLB.507511.91	9252.6	5092.86	4735.82	1237.75	AR	1
TSSA_I	AR_P2	PO	32	STPPSGTENKPATGEA	7	STPPSGAENKPATGEA	0	TcCLB.507511.91	39533.07	12523.54	34079.17	1560.99	AR	1
TSSA_I	AR_P2	PO	32	STPPSGTENKPATGEA	8	STPPSGTANKPATGEA	0	TcCLB.507511.91	30504.39	5289.96	26032.36	3510.51	AR	1
TSSA_I	AR_P2	PO	32	STPPSGTENKPATGEA	9	STPPSGTEAKPATGEA	0	TcCLB.507511.91	29197.47	6480.45	23530.95	812	AR	1
TSSA_I	AR_P2	PO	32	STPPSGTENKPATGEA	10	STPPSGTENAPATGEA	0	TcCLB.507511.91	20926.03	4544.58	13226.86	1094.59	AR	1
TSSA_I	AR_P2	PO	32	STPPSGTENKPATGEA	11	STPPSGTENKAATGEA	0	TcCLB.507511.91	32529.17	11308.99	26607.4	3720.85	AR	1
TSSA_I	AR_P2	PO	32	STPPSGTENKPATGEA	12	STPPSGTENKPGTGEA	0	TcCLB.507511.91	37326.26	10605.65	32531.42	1319.74	AR	1
TSSA_I	AR_P2	PO	32	STPPSGTENKPATGEA	13	STPPSGTENKPAAGEA	0	TcCLB.507511.91	35893.39	8414.06	31803.01	2460.96	AR	1
TSSA_I	AR_P2	PO	32	STPPSGTENKPATGEA	14	STPPSGTENKPATAEA	0	TcCLB.507511.91	35005.85	7400.05	31232.06	3048.69	AR	1
TSSA_I	AR_P2	PO	32	STPPSGTENKPATGEA	15	STPPSGTENKPATGAA	0	TcCLB.507511.91	47654.86	15797.59	44515.64	2626.27	AR	1
TSSA_I	AR_P2	PO	32	STPPSGTENKPATGEA	16	STPPSGTENKPATGEG	0	TcCLB.507511.91	42525.47	15430.37	36631.14	283.92	AR	1
TSSA_I	AR_P2	PO	33	TPPSGTENKPATGEAP	0	TPPSGTENKPATGEAP	0	TcCLB.507511.91	41491.98	15514.23	35410.36	940.72	AR	1
TSSA_I	AR_P2	PO	33	TPPSGTENKPATGEAP	1	APPSGTENKPATGEAP	0	TcCLB.507511.91	43245.57	19319.7	36671.54	5145.19	AR	1
TSSA_I	AR_P2	PO	33	TPPSGTENKPATGEAP	2	TAPSGTENKPATGEAP	0	TcCLB.507511.91	37074.28	9423.24	32809.58	2537.57	AR	1
TSSA_I	AR_P2	PO	33	TPPSGTENKPATGEAP	3	TPASGTENKPATGEAP	0	TcCLB.507511.91	38208.78	15608.42	31352.85	3065.48	AR	1
TSSA_I	AR_P2	PO	33	TPPSGTENKPATGEAP	4	TPPAGTENKPATGEAP	0	TcCLB.507511.91	38439.64	13861.49	32330.37	750.88	AR	1
TSSA_I	AR_P2	PO	33	TPPSGTENKPATGEAP	5	TPPSATENKPATGEAP	0	TcCLB.507511.91	6623.85	3559.09	3402.69	682.84	AR	1
TSSA_I	AR_P2	PO	33	TPPSGTENKPATGEAP	6	TPPSGAENKPATGEAP	0	TcCLB.507511.91	37005.85	13874.99	30726.9	2118.77	AR	1
TSSA_I	AR_P2	PO	33	TPPSGTENKPATGEAP	7	TPPSGTANKPATGEAP	0	TcCLB.507511.91	28237.94	7942.84	21812.74	1788.94	AR	1
TSSA_I	AR_P2	PO	33	TPPSGTENKPATGEAP	8	TPPSGTEAKPATGEAP	0	TcCLB.507511.91	29935.42	7028.58	24582.66	403.97	AR	1
TSSA_I	AR_P2	PO	33	TPPSGTENKPATGEAP	9	TPPSGTENAPATGEAP	0	TcCLB.507511.91	26388.05	10540.43	19197.3	5444.18	AR	1
TSSA_I	AR_P2	PO	33	TPPSGTENKPATGEAP	10	TPPSGTENKAATGEAP	0	TcCLB.507511.91	38364.93	16413.2	31327.28	3992.17	AR	1
TSSA_I	AR_P2	PO	33	TPPSGTENKPATGEAP	11	TPPSGTENKPGTGEAP	0	TcCLB.507511.91	35886.64	10077.94	31417.67	948.48	AR	1
TSSA_I	AR_P2	PO	33	TPPSGTENKPATGEAP	12	TPPSGTENKPAAGEAP	0	TcCLB.507511.91	39917	13963.22	33937.5	154.38	AR	1
TSSA_I	AR_P2	PO	33	TPPSGTENKPATGEAP	13	TPPSGTENKPATAEAP	0	TcCLB.507511.91	34319.4	9212	29835.94	690.64	AR	1
TSSA_I	AR_P2	PO	33	TPPSGTENKPATGEAP	14	TPPSGTENKPATGAAP	0	TcCLB.507511.91	40969.26	19296.89	33553.65	5772.09	AR	1
TSSA_I	AR_P2	PO	33	TPPSGTENKPATGEAP	15	TPPSGTENKPATGEGP	0	TcCLB.507511.91	33379.81	6966.26	29619.79	2728.18	AR	1
TSSA_I	AR_P2	PO	33	TPPSGTENKPATGEAP	16	TPPSGTENKPATGEAA	0	TcCLB.507511.91	41476.99	15201.99	35560.05	408.18	AR	1
TSSA_I	AR_P2	PO	34	PPSGTENKPATGEAPS	0	PPSGTENKPATGEAPS	0	TcCLB.507511.91	40913.53	12185.63	35624.56	2639.94	AR	1
TSSA_I	AR_P2	PO	34	PPSGTENKPATGEAPS	1	APSGTENKPATGEAPS	0	TcCLB.507511.91	39844.88	11567.05	34670.79	2737.03	AR	1
TSSA_I	AR_P2	PO	34	PPSGTENKPATGEAPS	2	PASGTENKPATGEAPS	0	TcCLB.507511.91	43696.77	18496.06	37446.42	3528.2	AR	1
TSSA_I	AR_P2	PO	34	PPSGTENKPATGEAPS	3	PPAGTENKPATGEAPS	0	TcCLB.507511.91	33194.8	10596.48	27787.08	2123.97	AR	1
TSSA_I	AR_P2	PO	34	PPSGTENKPATGEAPS	4	PPSATENKPATGEAPS	0	TcCLB.507511.91	4219.09	2796.49	2219.6	628.54	AR	1
TSSA_I	AR_P2	PO	34	PPSGTENKPATGEAPS	5	PPSGAENKPATGEAPS	0	TcCLB.507511.91	33549.1	9303.52	28939.08	117.25	AR	1
TSSA_I	AR_P2	PO	34	PPSGTENKPATGEAPS	6	PPSGTANKPATGEAPS	0	TcCLB.507511.91	26541.78	10236.77	19378.22	5066.87	AR	1
TSSA_I	AR_P2	PO	34	PPSGTENKPATGEAPS	7	PPSGTEAKPATGEAPS	0	TcCLB.507511.91	32436.17	11011.96	26620.06	3459.55	AR	1
TSSA_I	AR_P2	PO	34	PPSGTENKPATGEAPS	8	PPSGTENAPATGEAPS	0	TcCLB.507511.91	20464.14	5312.92	12755.95	316.39	AR	1
TSSA_I	AR_P2	PO	34	PPSGTENKPATGEAPS	9	PPSGTENKAATGEAPS	0	TcCLB.507511.91	32979.15	9752.23	27980.39	1315.97	AR	1
TSSA_I	AR_P2	PO	34	PPSGTENKPATGEAPS	10	PPSGTENKPGTGEAPS	0	TcCLB.507511.91	40823.39	16740.8	34289.53	2686.07	AR	1
TSSA_I	AR_P2	PO	34	PPSGTENKPATGEAPS	11	PPSGTENKPAAGEAPS	0	TcCLB.507511.91	41053.37	15663.89	34715.41	1524.18	AR	1
TSSA_I	AR_P2	PO	34	PPSGTENKPATGEAPS	12	PPSGTENKPATAEAPS	0	TcCLB.507511.91	39185.75	11538.21	34072.26	2253.91	AR	1
TSSA_I	AR_P2	PO	34	PPSGTENKPATGEAPS	13	PPSGTENKPATGAAPS	0	TcCLB.507511.91	48349.24	20347.43	45369.35	5691.38	AR	1
TSSA_I	AR_P2	PO	34	PPSGTENKPATGEAPS	14	PPSGTENKPATGEGPS	0	TcCLB.507511.91	41364.5	14513.07	35579.41	302.3	AR	1
TSSA_I	AR_P2	PO	34	PPSGTENKPATGEAPS	15	PPSGTENKPATGEAAS	0	TcCLB.507511.91	30527.9	8948.53	24906.86	2114.24	AR	1
TSSA_I	AR_P2	PO	34	PPSGTENKPATGEAPS	16	PPSGTENKPATGEAPA	0	TcCLB.507511.91	43682.66	17799.67	37522.23	2514.67	AR	1
TSSA_I	AR_P2	PO	35	PSGTENKPATGEAPSQ	0	PSGTENKPATGEAPSQ	0	TcCLB.507511.91	38652.28	16412.95	31670.36	3887.76	AR	1
TSSA_I	AR_P2	PO	35	PSGTENKPATGEAPSQ	1	ASGTENKPATGEAPSQ	0	TcCLB.507511.91	39610.12	13960.81	33500.74	275.43	AR	1
TSSA_I	AR_P2	PO	35	PSGTENKPATGEAPSQ	2	PAGTENKPATGEAPSQ	0	TcCLB.507511.91	32231.21	8706.01	27413.21	543.72	AR	1
TSSA_I	AR_P2	PO	35	PSGTENKPATGEAPSQ	3	PSATENKPATGEAPSQ	0	TcCLB.507511.91	4410.72	832.97	2472.62	382.64	AR	1
TSSA_I	AR_P2	PO	35	PSGTENKPATGEAPSQ	4	PSGAENKPATGEAPSQ	0	TcCLB.507511.91	30396.42	10420.79	24210	4156.96	AR	1
TSSA_I	AR_P2	PO	35	PSGTENKPATGEAPSQ	5	PSGTANKPATGEAPSQ	0	TcCLB.507511.91	23734.3	9014.48	16056.61	3374.89	AR	1
TSSA_I	AR_P2	PO	35	PSGTENKPATGEAPSQ	6	PSGTEAKPATGEAPSQ	0	TcCLB.507511.91	28350.9	6870.29	22212.53	138.69	AR	1
TSSA_I	AR_P2	PO	35	PSGTENKPATGEAPSQ	7	PSGTENAPATGEAPSQ	0	TcCLB.507511.91	21857.99	6277.43	14084.78	510.52	AR	1
TSSA_I	AR_P2	PO	35	PSGTENKPATGEAPSQ	8	PSGTENKAATGEAPSQ	0	TcCLB.507511.91	30161.98	7850.37	24623.24	749.23	AR	1
TSSA_I	AR_P2	PO	35	PSGTENKPATGEAPSQ	9	PSGTENKPGTGEAPSQ	0	TcCLB.507511.91	40053.33	15633.96	33717.57	1776.07	AR	1
TSSA_I	AR_P2	PO	35	PSGTENKPATGEAPSQ	10	PSGTENKPAAGEAPSQ	0	TcCLB.507511.91	41711.53	16424.98	35319.15	1910.92	AR	1
TSSA_I	AR_P2	PO	35	PSGTENKPATGEAPSQ	11	PSGTENKPATAEAPSQ	0	TcCLB.507511.91	44894.42	18374.38	39173.42	3271.2	AR	1
TSSA_I	AR_P2	PO	35	PSGTENKPATGEAPSQ	12	PSGTENKPATGAAPSQ	0	TcCLB.507511.91	39219.25	15515.51	32729.28	2277.65	AR	1
TSSA_I	AR_P2	PO	35	PSGTENKPATGEAPSQ	13	PSGTENKPATGEGPSQ	0	TcCLB.507511.91	43484.2	13817.29	38656.32	2899.36	AR	1
TSSA_I	AR_P2	PO	35	PSGTENKPATGEAPSQ	14	PSGTENKPATGEAASQ	0	TcCLB.507511.91	29017.82	7885.87	22985.92	1376.34	AR	1
TSSA_I	AR_P2	PO	35	PSGTENKPATGEAPSQ	15	PSGTENKPATGEAPAQ	0	TcCLB.507511.91	38302.9	13399.08	32396	290.78	AR	1
TSSA_I	AR_P2	PO	35	PSGTENKPATGEAPSQ	16	PSGTENKPATGEAPSA	0	TcCLB.507511.91	36020.38	14534.4	29209.15	4019.57	AR	1
TSSA_II	AR_P2	PO	31	SSTPPSGTENKPATGE	0	SSTPPSGTENKPATGE	0	TcCLB.507511.81	37717.94	10186.33	33177.38	2186.85	AR	1
TSSA_II	AR_P2	PO	31	SSTPPSGTENKPATGE	1	ASTPPSGTENKPATGE	0	TcCLB.507511.81	35286.79	11104.33	30212	839.85	AR	1
TSSA_II	AR_P2	PO	31	SSTPPSGTENKPATGE	2	SATPPSGTENKPATGE	0	TcCLB.507511.81	39259.66	11043.81	34310.9	2763.49	AR	1
TSSA_II	AR_P2	PO	31	SSTPPSGTENKPATGE	3	SSAPPSGTENKPATGE	0	TcCLB.507511.81	42733.9	16586.08	36588.84	1371.56	AR	1
TSSA_II	AR_P2	PO	31	SSTPPSGTENKPATGE	4	SSTAPSGTENKPATGE	0	TcCLB.507511.81	44611.98	18460.88	38841.96	3539.73	AR	1
TSSA_II	AR_P2	PO	31	SSTPPSGTENKPATGE	5	SSTPASGTENKPATGE	0	TcCLB.507511.81	39159.7	15063.81	32850.34	1748.61	AR	1
TSSA_II	AR_P2	PO	31	SSTPPSGTENKPATGE	6	SSTPPAGTENKPATGE	0	TcCLB.507511.81	40510.25	14769.91	34386.96	674.4	AR	1
TSSA_II	AR_P2	PO	31	SSTPPSGTENKPATGE	7	SSTPPSATENKPATGE	0	TcCLB.507511.81	10037.87	2821.3	5342.68	183.81	AR	1
TSSA_II	AR_P2	PO	31	SSTPPSGTENKPATGE	8	SSTPPSGAENKPATGE	0	TcCLB.507511.81	33318.39	9549.9	28523.82	657.91	AR	1
TSSA_II	AR_P2	PO	31	SSTPPSGTENKPATGE	9	SSTPPSGTANKPATGE	0	TcCLB.507511.81	31181.79	9463.48	25603.89	2382.14	AR	1
TSSA_II	AR_P2	PO	31	SSTPPSGTENKPATGE	10	SSTPPSGTEAKPATGE	0	TcCLB.507511.81	28751.64	6927.69	22770.86	22.53	AR	1
TSSA_II	AR_P2	PO	31	SSTPPSGTENKPATGE	11	SSTPPSGTENAPATGE	0	TcCLB.507511.81	20467.53	5524.14	12761.63	96.75	AR	1
TSSA_II	AR_P2	PO	31	SSTPPSGTENKPATGE	12	SSTPPSGTENKAATGE	0	TcCLB.507511.81	31561.97	6297.05	27268.7	2542.24	AR	1
TSSA_II	AR_P2	PO	31	SSTPPSGTENKPATGE	13	SSTPPSGTENKPGTGE	0	TcCLB.507511.81	40505.68	14457.26	34501.7	204.5	AR	1
TSSA_II	AR_P2	PO	31	SSTPPSGTENKPATGE	14	SSTPPSGTENKPAAGE	0	TcCLB.507511.81	38577.48	11746.32	33307.52	1459.89	AR	1
TSSA_II	AR_P2	PO	31	SSTPPSGTENKPATGE	15	SSTPPSGTENKPATAE	0	TcCLB.507511.81	37127.11	8223.37	33383.38	3771.82	AR	1
TSSA_II	AR_P2	PO	31	SSTPPSGTENKPATGE	16	SSTPPSGTENKPATGA	0	TcCLB.507511.81	45267.97	17348.57	40104.07	1383.88	AR	1
TSSA_II	AR_P2	PO	32	STPPSGTENKPATGEA	0	STPPSGTENKPATGEA	0	TcCLB.507511.81	42348.37	18716.08	35582.75	4310.74	AR	1
TSSA_II	AR_P2	PO	32	STPPSGTENKPATGEA	1	ATPPSGTENKPATGEA	0	TcCLB.507511.81	44206.51	17498.13	38306.1	2084.84	AR	1
TSSA_II	AR_P2	PO	32	STPPSGTENKPATGEA	2	SAPPSGTENKPATGEA	0	TcCLB.507511.81	35559.04	9239.11	31346.15	1627.58	AR	1
TSSA_II	AR_P2	PO	32	STPPSGTENKPATGEA	3	STAPSGTENKPATGEA	0	TcCLB.507511.81	36496.27	8838.55	32415.07	2515.73	AR	1
TSSA_II	AR_P2	PO	32	STPPSGTENKPATGEA	4	STPASGTENKPATGEA	0	TcCLB.507511.81	40110.72	15295.04	33761.68	1499.55	AR	1
TSSA_II	AR_P2	PO	32	STPPSGTENKPATGEA	5	STPPAGTENKPATGEA	0	TcCLB.507511.81	33476.44	6534.64	29849.22	3336.38	AR	1
TSSA_II	AR_P2	PO	32	STPPSGTENKPATGEA	6	STPPSATENKPATGEA	0	TcCLB.507511.81	9252.6	5092.86	4735.82	1237.75	AR	1
TSSA_II	AR_P2	PO	32	STPPSGTENKPATGEA	7	STPPSGAENKPATGEA	0	TcCLB.507511.81	39533.07	12523.54	34079.17	1560.99	AR	1
TSSA_II	AR_P2	PO	32	STPPSGTENKPATGEA	8	STPPSGTANKPATGEA	0	TcCLB.507511.81	30504.39	5289.96	26032.36	3510.51	AR	1
TSSA_II	AR_P2	PO	32	STPPSGTENKPATGEA	9	STPPSGTEAKPATGEA	0	TcCLB.507511.81	29197.47	6480.45	23530.95	812	AR	1
TSSA_II	AR_P2	PO	32	STPPSGTENKPATGEA	10	STPPSGTENAPATGEA	0	TcCLB.507511.81	20926.03	4544.58	13226.86	1094.59	AR	1
TSSA_II	AR_P2	PO	32	STPPSGTENKPATGEA	11	STPPSGTENKAATGEA	0	TcCLB.507511.81	32529.17	11308.99	26607.4	3720.85	AR	1
TSSA_II	AR_P2	PO	32	STPPSGTENKPATGEA	12	STPPSGTENKPGTGEA	0	TcCLB.507511.81	37326.26	10605.65	32531.42	1319.74	AR	1
TSSA_II	AR_P2	PO	32	STPPSGTENKPATGEA	13	STPPSGTENKPAAGEA	0	TcCLB.507511.81	35893.39	8414.06	31803.01	2460.96	AR	1
TSSA_II	AR_P2	PO	32	STPPSGTENKPATGEA	14	STPPSGTENKPATAEA	0	TcCLB.507511.81	35005.85	7400.05	31232.06	3048.69	AR	1
TSSA_II	AR_P2	PO	32	STPPSGTENKPATGEA	15	STPPSGTENKPATGAA	0	TcCLB.507511.81	47654.86	15797.59	44515.64	2626.27	AR	1
TSSA_II	AR_P2	PO	32	STPPSGTENKPATGEA	16	STPPSGTENKPATGEG	0	TcCLB.507511.81	42525.47	15430.37	36631.14	283.92	AR	1
TSSA_II	AR_P2	PO	33	TPPSGTENKPATGEAP	0	TPPSGTENKPATGEAP	0	TcCLB.507511.81	41491.98	15514.23	35410.36	940.72	AR	1
TSSA_II	AR_P2	PO	33	TPPSGTENKPATGEAP	1	APPSGTENKPATGEAP	0	TcCLB.507511.81	43245.57	19319.7	36671.54	5145.19	AR	1
TSSA_II	AR_P2	PO	33	TPPSGTENKPATGEAP	2	TAPSGTENKPATGEAP	0	TcCLB.507511.81	37074.28	9423.24	32809.58	2537.57	AR	1
TSSA_II	AR_P2	PO	33	TPPSGTENKPATGEAP	3	TPASGTENKPATGEAP	0	TcCLB.507511.81	38208.78	15608.42	31352.85	3065.48	AR	1
TSSA_II	AR_P2	PO	33	TPPSGTENKPATGEAP	4	TPPAGTENKPATGEAP	0	TcCLB.507511.81	38439.64	13861.49	32330.37	750.88	AR	1
TSSA_II	AR_P2	PO	33	TPPSGTENKPATGEAP	5	TPPSATENKPATGEAP	0	TcCLB.507511.81	6623.85	3559.09	3402.69	682.84	AR	1
TSSA_II	AR_P2	PO	33	TPPSGTENKPATGEAP	6	TPPSGAENKPATGEAP	0	TcCLB.507511.81	37005.85	13874.99	30726.9	2118.77	AR	1
TSSA_II	AR_P2	PO	33	TPPSGTENKPATGEAP	7	TPPSGTANKPATGEAP	0	TcCLB.507511.81	28237.94	7942.84	21812.74	1788.94	AR	1
TSSA_II	AR_P2	PO	33	TPPSGTENKPATGEAP	8	TPPSGTEAKPATGEAP	0	TcCLB.507511.81	29935.42	7028.58	24582.66	403.97	AR	1
TSSA_II	AR_P2	PO	33	TPPSGTENKPATGEAP	9	TPPSGTENAPATGEAP	0	TcCLB.507511.81	26388.05	10540.43	19197.3	5444.18	AR	1
TSSA_II	AR_P2	PO	33	TPPSGTENKPATGEAP	10	TPPSGTENKAATGEAP	0	TcCLB.507511.81	38364.93	16413.2	31327.28	3992.17	AR	1
TSSA_II	AR_P2	PO	33	TPPSGTENKPATGEAP	11	TPPSGTENKPGTGEAP	0	TcCLB.507511.81	35886.64	10077.94	31417.67	948.48	AR	1
TSSA_II	AR_P2	PO	33	TPPSGTENKPATGEAP	12	TPPSGTENKPAAGEAP	0	TcCLB.507511.81	39917	13963.22	33937.5	154.38	AR	1
TSSA_II	AR_P2	PO	33	TPPSGTENKPATGEAP	13	TPPSGTENKPATAEAP	0	TcCLB.507511.81	34319.4	9212	29835.94	690.64	AR	1
TSSA_II	AR_P2	PO	33	TPPSGTENKPATGEAP	14	TPPSGTENKPATGAAP	0	TcCLB.507511.81	40969.26	19296.89	33553.65	5772.09	AR	1
TSSA_II	AR_P2	PO	33	TPPSGTENKPATGEAP	15	TPPSGTENKPATGEGP	0	TcCLB.507511.81	33379.81	6966.26	29619.79	2728.18	AR	1
TSSA_II	AR_P2	PO	33	TPPSGTENKPATGEAP	16	TPPSGTENKPATGEAA	0	TcCLB.507511.81	41476.99	15201.99	35560.05	408.18	AR	1
TSSA_II	AR_P2	PO	34	PPSGTENKPATGEAPS	0	PPSGTENKPATGEAPS	0	TcCLB.507511.81	40913.53	12185.63	35624.56	2639.94	AR	1
TSSA_II	AR_P2	PO	34	PPSGTENKPATGEAPS	1	APSGTENKPATGEAPS	0	TcCLB.507511.81	39844.88	11567.05	34670.79	2737.03	AR	1
TSSA_II	AR_P2	PO	34	PPSGTENKPATGEAPS	2	PASGTENKPATGEAPS	0	TcCLB.507511.81	43696.77	18496.06	37446.42	3528.2	AR	1
TSSA_II	AR_P2	PO	34	PPSGTENKPATGEAPS	3	PPAGTENKPATGEAPS	0	TcCLB.507511.81	33194.8	10596.48	27787.08	2123.97	AR	1
TSSA_II	AR_P2	PO	34	PPSGTENKPATGEAPS	4	PPSATENKPATGEAPS	0	TcCLB.507511.81	4219.09	2796.49	2219.6	628.54	AR	1
TSSA_II	AR_P2	PO	34	PPSGTENKPATGEAPS	5	PPSGAENKPATGEAPS	0	TcCLB.507511.81	33549.1	9303.52	28939.08	117.25	AR	1
TSSA_II	AR_P2	PO	34	PPSGTENKPATGEAPS	6	PPSGTANKPATGEAPS	0	TcCLB.507511.81	26541.78	10236.77	19378.22	5066.87	AR	1
TSSA_II	AR_P2	PO	34	PPSGTENKPATGEAPS	7	PPSGTEAKPATGEAPS	0	TcCLB.507511.81	32436.17	11011.96	26620.06	3459.55	AR	1
TSSA_II	AR_P2	PO	34	PPSGTENKPATGEAPS	8	PPSGTENAPATGEAPS	0	TcCLB.507511.81	20464.14	5312.92	12755.95	316.39	AR	1
TSSA_II	AR_P2	PO	34	PPSGTENKPATGEAPS	9	PPSGTENKAATGEAPS	0	TcCLB.507511.81	32979.15	9752.23	27980.39	1315.97	AR	1
TSSA_II	AR_P2	PO	34	PPSGTENKPATGEAPS	10	PPSGTENKPGTGEAPS	0	TcCLB.507511.81	40823.39	16740.8	34289.53	2686.07	AR	1
TSSA_II	AR_P2	PO	34	PPSGTENKPATGEAPS	11	PPSGTENKPAAGEAPS	0	TcCLB.507511.81	41053.37	15663.89	34715.41	1524.18	AR	1
TSSA_II	AR_P2	PO	34	PPSGTENKPATGEAPS	12	PPSGTENKPATAEAPS	0	TcCLB.507511.81	39185.75	11538.21	34072.26	2253.91	AR	1
TSSA_II	AR_P2	PO	34	PPSGTENKPATGEAPS	13	PPSGTENKPATGAAPS	0	TcCLB.507511.81	48349.24	20347.43	45369.35	5691.38	AR	1
TSSA_II	AR_P2	PO	34	PPSGTENKPATGEAPS	14	PPSGTENKPATGEGPS	0	TcCLB.507511.81	41364.5	14513.07	35579.41	302.3	AR	1
TSSA_II	AR_P2	PO	34	PPSGTENKPATGEAPS	15	PPSGTENKPATGEAAS	0	TcCLB.507511.81	30527.9	8948.53	24906.86	2114.24	AR	1
TSSA_II	AR_P2	PO	34	PPSGTENKPATGEAPS	16	PPSGTENKPATGEAPA	0	TcCLB.507511.81	43682.66	17799.67	37522.23	2514.67	AR	1
TSSA_II	AR_P2	PO	35	PSGTENKPATGEAPSQ	0	PSGTENKPATGEAPSQ	0	TcCLB.507511.81	38652.28	16412.95	31670.36	3887.76	AR	1
TSSA_II	AR_P2	PO	35	PSGTENKPATGEAPSQ	1	ASGTENKPATGEAPSQ	0	TcCLB.507511.81	39610.12	13960.81	33500.74	275.43	AR	1
TSSA_II	AR_P2	PO	35	PSGTENKPATGEAPSQ	2	PAGTENKPATGEAPSQ	0	TcCLB.507511.81	32231.21	8706.01	27413.21	543.72	AR	1
TSSA_II	AR_P2	PO	35	PSGTENKPATGEAPSQ	3	PSATENKPATGEAPSQ	0	TcCLB.507511.81	4410.72	832.97	2472.62	382.64	AR	1
TSSA_II	AR_P2	PO	35	PSGTENKPATGEAPSQ	4	PSGAENKPATGEAPSQ	0	TcCLB.507511.81	30396.42	10420.79	24210	4156.96	AR	1
TSSA_II	AR_P2	PO	35	PSGTENKPATGEAPSQ	5	PSGTANKPATGEAPSQ	0	TcCLB.507511.81	23734.3	9014.48	16056.61	3374.89	AR	1
TSSA_II	AR_P2	PO	35	PSGTENKPATGEAPSQ	6	PSGTEAKPATGEAPSQ	0	TcCLB.507511.81	28350.9	6870.29	22212.53	138.69	AR	1
TSSA_II	AR_P2	PO	35	PSGTENKPATGEAPSQ	7	PSGTENAPATGEAPSQ	0	TcCLB.507511.81	21857.99	6277.43	14084.78	510.52	AR	1
TSSA_II	AR_P2	PO	35	PSGTENKPATGEAPSQ	8	PSGTENKAATGEAPSQ	0	TcCLB.507511.81	30161.98	7850.37	24623.24	749.23	AR	1
TSSA_II	AR_P2	PO	35	PSGTENKPATGEAPSQ	9	PSGTENKPGTGEAPSQ	0	TcCLB.507511.81	40053.33	15633.96	33717.57	1776.07	AR	1
TSSA_II	AR_P2	PO	35	PSGTENKPATGEAPSQ	10	PSGTENKPAAGEAPSQ	0	TcCLB.507511.81	41711.53	16424.98	35319.15	1910.92	AR	1
TSSA_II	AR_P2	PO	35	PSGTENKPATGEAPSQ	11	PSGTENKPATAEAPSQ	0	TcCLB.507511.81	44894.42	18374.38	39173.42	3271.2	AR	1
TSSA_II	AR_P2	PO	35	PSGTENKPATGEAPSQ	12	PSGTENKPATGAAPSQ	0	TcCLB.507511.81	39219.25	15515.51	32729.28	2277.65	AR	1
TSSA_II	AR_P2	PO	35	PSGTENKPATGEAPSQ	13	PSGTENKPATGEGPSQ	0	TcCLB.507511.81	43484.2	13817.29	38656.32	2899.36	AR	1
TSSA_II	AR_P2	PO	35	PSGTENKPATGEAPSQ	14	PSGTENKPATGEAASQ	0	TcCLB.507511.81	29017.82	7885.87	22985.92	1376.34	AR	1
TSSA_II	AR_P2	PO	35	PSGTENKPATGEAPSQ	15	PSGTENKPATGEAPAQ	0	TcCLB.507511.81	38302.9	13399.08	32396	290.78	AR	1
TSSA_II	AR_P2	PO	35	PSGTENKPATGEAPSQ	16	PSGTENKPATGEAPSA	0	TcCLB.507511.81	36020.38	14534.4	29209.15	4019.57	AR	1
TSSA_III	AR_P2	PO	25	ANGGSTISTPPSGTEK	0	ANGGSTISTPPSGTEK	0	TcCLB.508235.20	17417.21	4891.89	10171.48	419.41	AR	1
TSSA_III	AR_P2	PO	25	ANGGSTISTPPSGTEK	1	GNGGSTISTPPSGTEK	0	TcCLB.508235.20	19621.18	1732.83	12295.65	3452.07	AR	1
TSSA_III	AR_P2	PO	25	ANGGSTISTPPSGTEK	2	AAGGSTISTPPSGTEK	0	TcCLB.508235.20	13382.38	8580.54	6919.56	2794.56	AR	1
TSSA_III	AR_P2	PO	25	ANGGSTISTPPSGTEK	3	ANAGSTISTPPSGTEK	0	TcCLB.508235.20	14812.9	9865.31	7942.38	3704.71	AR	1
TSSA_III	AR_P2	PO	25	ANGGSTISTPPSGTEK	4	ANGASTISTPPSGTEK	0	TcCLB.508235.20	17053.67	3714.54	9957.82	1293.69	AR	1
TSSA_III	AR_P2	PO	25	ANGGSTISTPPSGTEK	5	ANGGATISTPPSGTEK	0	TcCLB.508235.20	17366.07	7941.5	10005.35	2075.1	AR	1
TSSA_III	AR_P2	PO	25	ANGGSTISTPPSGTEK	6	ANGGSAISTPPSGTEK	0	TcCLB.508235.20	17846.66	5290.45	10505.82	130.04	AR	1
TSSA_III	AR_P2	PO	25	ANGGSTISTPPSGTEK	7	ANGGSTASTPPSGTEK	0	TcCLB.508235.20	21538.67	4123.39	13877.65	1567.96	AR	1
TSSA_III	AR_P2	PO	25	ANGGSTISTPPSGTEK	8	ANGGSTIATPPSGTEK	0	TcCLB.508235.20	18092.29	5457.11	10698.2	17.73	AR	1
TSSA_III	AR_P2	PO	25	ANGGSTISTPPSGTEK	9	ANGGSTISAPPSGTEK	0	TcCLB.508235.20	21094.83	4896.02	13392.76	748.68	AR	1
TSSA_III	AR_P2	PO	25	ANGGSTISTPPSGTEK	10	ANGGSTISTAPSGTEK	0	TcCLB.508235.20	20237.08	5617.4	12547.07	35.69	AR	1
TSSA_III	AR_P2	PO	25	ANGGSTISTPPSGTEK	11	ANGGSTISTPASGTEK	0	TcCLB.508235.20	12216.92	5245.59	6406.1	834.61	AR	1
TSSA_III	AR_P2	PO	25	ANGGSTISTPPSGTEK	12	ANGGSTISTPPAGTEK	0	TcCLB.508235.20	11432.22	4347.75	6024.16	463.89	AR	1
TSSA_III	AR_P2	PO	25	ANGGSTISTPPSGTEK	13	ANGGSTISTPPSATEK	0	TcCLB.508235.20	3530.34	2987.12	1822.66	891.61	AR	1
TSSA_III	AR_P2	PO	25	ANGGSTISTPPSGTEK	14	ANGGSTISTPPSGAEK	0	TcCLB.508235.20	8474.67	3060.58	4429.73	218.47	AR	1
TSSA_III	AR_P2	PO	25	ANGGSTISTPPSGTEK	15	ANGGSTISTPPSGTAK	0	TcCLB.508235.20	3712.55	2923.31	1930.73	808.73	AR	1
TSSA_III	AR_P2	PO	25	ANGGSTISTPPSGTEK	16	ANGGSTISTPPSGTEA	0	TcCLB.508235.20	3546.85	2205.35	1921.14	454.05	AR	1
TSSA_III	AR_P2	PO	26	NGGSTISTPPSGTEKK	0	NGGSTISTPPSGTEKK	0	TcCLB.508235.20	17502.97	2901.71	10375.09	2002.38	AR	1
TSSA_III	AR_P2	PO	26	NGGSTISTPPSGTEKK	1	AGGSTISTPPSGTEKK	0	TcCLB.508235.20	13632.81	5794.15	7269.16	902.17	AR	1
TSSA_III	AR_P2	PO	26	NGGSTISTPPSGTEKK	2	NAGSTISTPPSGTEKK	0	TcCLB.508235.20	16680.08	6821.45	9480.94	1213.73	AR	1
TSSA_III	AR_P2	PO	26	NGGSTISTPPSGTEKK	3	NGASTISTPPSGTEKK	0	TcCLB.508235.20	15131.58	7277.76	8222.31	1722.72	AR	1
TSSA_III	AR_P2	PO	26	NGGSTISTPPSGTEKK	4	NGGATISTPPSGTEKK	0	TcCLB.508235.20	13242.91	9899.63	6824.9	3664.29	AR	1
TSSA_III	AR_P2	PO	26	NGGSTISTPPSGTEKK	5	NGGSAISTPPSGTEKK	0	TcCLB.508235.20	14959.12	6777.53	8121.59	1360.32	AR	1
TSSA_III	AR_P2	PO	26	NGGSTISTPPSGTEKK	6	NGGSTASTPPSGTEKK	0	TcCLB.508235.20	18759.36	2379.7	11458.16	2688.91	AR	1
TSSA_III	AR_P2	PO	26	NGGSTISTPPSGTEKK	7	NGGSTIATPPSGTEKK	0	TcCLB.508235.20	14698.4	8926.99	7842.42	2997.28	AR	1
TSSA_III	AR_P2	PO	26	NGGSTISTPPSGTEKK	8	NGGSTISAPPSGTEKK	0	TcCLB.508235.20	15804.26	4936.31	8926.38	163.22	AR	1
TSSA_III	AR_P2	PO	26	NGGSTISTPPSGTEKK	9	NGGSTISTAPSGTEKK	0	TcCLB.508235.20	14315.61	9011.6	7563.54	3060.35	AR	1
TSSA_III	AR_P2	PO	26	NGGSTISTPPSGTEKK	10	NGGSTISTPASGTEKK	0	TcCLB.508235.20	11508.07	4839.76	6023.85	731.89	AR	1
TSSA_III	AR_P2	PO	26	NGGSTISTPPSGTEKK	11	NGGSTISTPPAGTEKK	0	TcCLB.508235.20	4857.92	987.87	2684.92	376.92	AR	1
TSSA_III	AR_P2	PO	26	NGGSTISTPPSGTEKK	12	NGGSTISTPPSATEKK	0	TcCLB.508235.20	100.04	72.95	67.88	37.59	AR	1
TSSA_III	AR_P2	PO	26	NGGSTISTPPSGTEKK	13	NGGSTISTPPSGAEKK	0	TcCLB.508235.20	7059.36	2292.7	3704.37	32.5	AR	1
TSSA_III	AR_P2	PO	26	NGGSTISTPPSGTEKK	14	NGGSTISTPPSGTAKK	0	TcCLB.508235.20	356.53	101.2	261.59	17.52	AR	1
TSSA_III	AR_P2	PO	26	NGGSTISTPPSGTEKK	15	NGGSTISTPPSGTEAK	0	TcCLB.508235.20	25447.96	10506.19	18121.78	5378.23	AR	1
TSSA_III	AR_P2	PO	26	NGGSTISTPPSGTEKK	16	NGGSTISTPPSGTEKA	0	TcCLB.508235.20	12910.26	4065.04	6994.85	87.07	AR	1
TSSA_III	AR_P2	PO	27	GGSTISTPPSGTEKKA	0	GGSTISTPPSGTEKKA	0	TcCLB.508235.20	13843.49	6617.61	7333.41	1429.58	AR	1
TSSA_III	AR_P2	PO	27	GGSTISTPPSGTEKKA	1	AGSTISTPPSGTEKKA	0	TcCLB.508235.20	11048	8082.34	5523.7	2626.54	AR	1
TSSA_III	AR_P2	PO	27	GGSTISTPPSGTEKKA	2	GASTISTPPSGTEKKA	0	TcCLB.508235.20	18103.3	8524.45	10632.78	2564.15	AR	1
TSSA_III	AR_P2	PO	27	GGSTISTPPSGTEKKA	3	GGATISTPPSGTEKKA	0	TcCLB.508235.20	14491.64	4191.76	8055.31	420.25	AR	1
TSSA_III	AR_P2	PO	27	GGSTISTPPSGTEKKA	4	GGSAISTPPSGTEKKA	0	TcCLB.508235.20	16696.98	6750.73	9501.31	1152.05	AR	1
TSSA_III	AR_P2	PO	27	GGSTISTPPSGTEKKA	5	GGSTASTPPSGTEKKA	0	TcCLB.508235.20	10832.8	9875.23	5357.88	3674.96	AR	1
TSSA_III	AR_P2	PO	27	GGSTISTPPSGTEKKA	6	GGSTIATPPSGTEKKA	0	TcCLB.508235.20	15127.17	6360.66	8277.75	1045.19	AR	1
TSSA_III	AR_P2	PO	27	GGSTISTPPSGTEKKA	7	GGSTISAPPSGTEKKA	0	TcCLB.508235.20	13278.93	4145.93	7214.85	130.88	AR	1
TSSA_III	AR_P2	PO	27	GGSTISTPPSGTEKKA	8	GGSTISTAPSGTEKKA	0	TcCLB.508235.20	17311.25	4135.71	10128.04	1011.07	AR	1
TSSA_III	AR_P2	PO	27	GGSTISTPPSGTEKKA	9	GGSTISTPASGTEKKA	0	TcCLB.508235.20	10948.27	7727.55	5484	2444.12	AR	1
TSSA_III	AR_P2	PO	27	GGSTISTPPSGTEKKA	10	GGSTISTPPAGTEKKA	0	TcCLB.508235.20	7865.32	107.97	4323.14	1350.09	AR	1
TSSA_III	AR_P2	PO	27	GGSTISTPPSGTEKKA	11	GGSTISTPPSATEKKA	0	TcCLB.508235.20	108.65	42.79	79.31	10.41	AR	1
TSSA_III	AR_P2	PO	27	GGSTISTPPSGTEKKA	12	GGSTISTPPSGAEKKA	0	TcCLB.508235.20	3564.14	235.52	2102	554.66	AR	1
TSSA_III	AR_P2	PO	27	GGSTISTPPSGTEKKA	13	GGSTISTPPSGTAKKA	0	TcCLB.508235.20	388.59	21.38	300.26	113.02	AR	1
TSSA_III	AR_P2	PO	27	GGSTISTPPSGTEKKA	14	GGSTISTPPSGTEAKA	0	TcCLB.508235.20	28238.79	6828.9	22042.77	130.94	AR	1
TSSA_III	AR_P2	PO	27	GGSTISTPPSGTEKKA	15	GGSTISTPPSGTEKAA	0	TcCLB.508235.20	19889.68	7238.48	12219.83	1492.17	AR	1
TSSA_III	AR_P2	PO	27	GGSTISTPPSGTEKKA	16	GGSTISTPPSGTEKKG	0	TcCLB.508235.20	16699.33	4787.04	9612.79	432.89	AR	1
TSSA_III	AR_P2	PO	28	GSTISTPPSGTEKKAA	0	GSTISTPPSGTEKKAA	0	TcCLB.508235.20	9856.79	2891.16	5230.3	102.05	AR	1
TSSA_III	AR_P2	PO	28	GSTISTPPSGTEKKAA	1	ASTISTPPSGTEKKAA	0	TcCLB.508235.20	10357.67	3078.12	5515.42	82.12	AR	1
TSSA_III	AR_P2	PO	28	GSTISTPPSGTEKKAA	2	GATISTPPSGTEKKAA	0	TcCLB.508235.20	15633.05	4531.42	8853.82	440.77	AR	1
TSSA_III	AR_P2	PO	28	GSTISTPPSGTEKKAA	3	GSAISTPPSGTEKKAA	0	TcCLB.508235.20	10577.82	1724.34	5794.51	970.75	AR	1
TSSA_III	AR_P2	PO	28	GSTISTPPSGTEKKAA	4	GSTASTPPSGTEKKAA	0	TcCLB.508235.20	13943.77	3055.8	7817.74	1049.59	AR	1
TSSA_III	AR_P2	PO	28	GSTISTPPSGTEKKAA	5	GSTIATPPSGTEKKAA	0	TcCLB.508235.20	11973.61	4121.91	6381.79	202.4	AR	1
TSSA_III	AR_P2	PO	28	GSTISTPPSGTEKKAA	6	GSTISAPPSGTEKKAA	0	TcCLB.508235.20	14114.53	2340.15	8064.32	1609.13	AR	1
TSSA_III	AR_P2	PO	28	GSTISTPPSGTEKKAA	7	GSTISTAPSGTEKKAA	0	TcCLB.508235.20	10297.91	8307.95	5107.99	2829.18	AR	1
TSSA_III	AR_P2	PO	28	GSTISTPPSGTEKKAA	8	GSTISTPASGTEKKAA	0	TcCLB.508235.20	8717.2	5571.12	4417.94	1555.23	AR	1
TSSA_III	AR_P2	PO	28	GSTISTPPSGTEKKAA	9	GSTISTPPAGTEKKAA	0	TcCLB.508235.20	10365.55	1931.31	5640.94	794.25	AR	1
TSSA_III	AR_P2	PO	28	GSTISTPPSGTEKKAA	10	GSTISTPPSATEKKAA	0	TcCLB.508235.20	261.04	29.26	208.86	87.87	AR	1
TSSA_III	AR_P2	PO	28	GSTISTPPSGTEKKAA	11	GSTISTPPSGAEKKAA	0	TcCLB.508235.20	5449	139.04	3065.3	1028.03	AR	1
TSSA_III	AR_P2	PO	28	GSTISTPPSGTEKKAA	12	GSTISTPPSGTAKKAA	0	TcCLB.508235.20	222.67	169.11	150.93	74.3	AR	1
TSSA_III	AR_P2	PO	28	GSTISTPPSGTEKKAA	13	GSTISTPPSGTEAKAA	0	TcCLB.508235.20	41694.42	28557.46	32585.01	19498.73	AR	1
TSSA_III	AR_P2	PO	28	GSTISTPPSGTEKKAA	14	GSTISTPPSGTEKAAA	0	TcCLB.508235.20	15999.7	5078.6	9064.18	108.77	AR	1
TSSA_III	AR_P2	PO	28	GSTISTPPSGTEKKAA	15	GSTISTPPSGTEKKGA	0	TcCLB.508235.20	13977.74	5554.66	7537.66	664.07	AR	1
TSSA_III	AR_P2	PO	28	GSTISTPPSGTEKKAA	16	GSTISTPPSGTEKKAG	0	TcCLB.508235.20	15122.17	8050.17	8180.97	2326.01	AR	1
TSSA_III	AR_P2	PO	29	STISTPPSGTEKKAAA	0	STISTPPSGTEKKAAA	0	TcCLB.508235.20	9489.24	5789.28	4815.88	1572.63	AR	1
TSSA_III	AR_P2	PO	29	STISTPPSGTEKKAAA	1	ATISTPPSGTEKKAAA	0	TcCLB.508235.20	11921.19	4065.89	6354.57	176.21	AR	1
TSSA_III	AR_P2	PO	29	STISTPPSGTEKKAAA	2	SAISTPPSGTEKKAAA	0	TcCLB.508235.20	16325.39	2387.31	9558.88	2118.53	AR	1
TSSA_III	AR_P2	PO	29	STISTPPSGTEKKAAA	3	STASTPPSGTEKKAAA	0	TcCLB.508235.20	19842.95	3356.45	12326.71	2031.05	AR	1
TSSA_III	AR_P2	PO	29	STISTPPSGTEKKAAA	4	STIATPPSGTEKKAAA	0	TcCLB.508235.20	13937.62	4309.43	7632.27	182.67	AR	1
TSSA_III	AR_P2	PO	29	STISTPPSGTEKKAAA	5	STISAPPSGTEKKAAA	0	TcCLB.508235.20	12875.62	8604.15	6594.93	2847.28	AR	1
TSSA_III	AR_P2	PO	29	STISTPPSGTEKKAAA	6	STISTAPSGTEKKAAA	0	TcCLB.508235.20	14379.59	9027.09	7610.7	3074.07	AR	1
TSSA_III	AR_P2	PO	29	STISTPPSGTEKKAAA	7	STISTPASGTEKKAAA	0	TcCLB.508235.20	8796.76	4769.36	4498.98	1103.22	AR	1
TSSA_III	AR_P2	PO	29	STISTPPSGTEKKAAA	8	STISTPPAGTEKKAAA	0	TcCLB.508235.20	7874.72	20.08	4342	1408.58	AR	1
TSSA_III	AR_P2	PO	29	STISTPPSGTEKKAAA	9	STISTPPSATEKKAAA	0	TcCLB.508235.20	228.18	92.39	167.72	12.78	AR	1
TSSA_III	AR_P2	PO	29	STISTPPSGTEKKAAA	10	STISTPPSGAEKKAAA	0	TcCLB.508235.20	6632.92	2591.17	3463.61	181.15	AR	1
TSSA_III	AR_P2	PO	29	STISTPPSGTEKKAAA	11	STISTPPSGTAKKAAA	0	TcCLB.508235.20	318.2	143.89	227.46	24.77	AR	1
TSSA_III	AR_P2	PO	29	STISTPPSGTEKKAAA	12	STISTPPSGTEAKAAA	0	TcCLB.508235.20	26906.61	5892.12	20194.81	801.69	AR	1
TSSA_III	AR_P2	PO	29	STISTPPSGTEKKAAA	13	STISTPPSGTEKAAAA	0	TcCLB.508235.20	12532.64	5744.62	6539.54	1057.1	AR	1
TSSA_III	AR_P2	PO	29	STISTPPSGTEKKAAA	14	STISTPPSGTEKKGAA	0	TcCLB.508235.20	13394.06	4641.14	7223.68	146.91	AR	1
TSSA_III	AR_P2	PO	29	STISTPPSGTEKKAAA	15	STISTPPSGTEKKAGA	0	TcCLB.508235.20	16967.45	5350.05	9798	36.1	AR	1
TSSA_III	AR_P2	PO	29	STISTPPSGTEKKAAA	16	STISTPPSGTEKKAAG	0	TcCLB.508235.20	16732.9	5727.71	9596.56	288.38	AR	1
TSSA_I	AR_P3	PO	31	SSTPPSGTENKPATGE	0	SSTPPSGTENKPATGE	0	TcCLB.507511.91	24856.86	4739.42	29108.13	594.51	AR	1
TSSA_I	AR_P3	PO	31	SSTPPSGTENKPATGE	1	ASTPPSGTENKPATGE	0	TcCLB.507511.91	25595.39	4901.62	30399.44	534.18	AR	1
TSSA_I	AR_P3	PO	31	SSTPPSGTENKPATGE	2	SATPPSGTENKPATGE	0	TcCLB.507511.91	24886.37	3619.04	29499.97	1450.79	AR	1
TSSA_I	AR_P3	PO	31	SSTPPSGTENKPATGE	3	SSAPPSGTENKPATGE	0	TcCLB.507511.91	26746.04	6451.97	32544.48	3373.18	AR	1
TSSA_I	AR_P3	PO	31	SSTPPSGTENKPATGE	4	SSTAPSGTENKPATGE	0	TcCLB.507511.91	23892.6	96.6	29004.72	7544.97	AR	1
TSSA_I	AR_P3	PO	31	SSTPPSGTENKPATGE	5	SSTPASGTENKPATGE	0	TcCLB.507511.91	23840.13	3618.59	27603.28	901.27	AR	1
TSSA_I	AR_P3	PO	31	SSTPPSGTENKPATGE	6	SSTPPAGTENKPATGE	0	TcCLB.507511.91	25076.98	5046.77	29428.42	1033.6	AR	1
TSSA_I	AR_P3	PO	31	SSTPPSGTENKPATGE	7	SSTPPSATENKPATGE	0	TcCLB.507511.91	994.42	349.83	1147.19	165.41	AR	1
TSSA_I	AR_P3	PO	31	SSTPPSGTENKPATGE	8	SSTPPSGAENKPATGE	0	TcCLB.507511.91	20865.99	3743.41	23212.77	253.84	AR	1
TSSA_I	AR_P3	PO	31	SSTPPSGTENKPATGE	9	SSTPPSGTANKPATGE	0	TcCLB.507511.91	27119.08	8056.73	33040.91	6445.32	AR	1
TSSA_I	AR_P3	PO	31	SSTPPSGTENKPATGE	10	SSTPPSGTEAKPATGE	0	TcCLB.507511.91	18862.04	4399.34	20768.34	196.8	AR	1
TSSA_I	AR_P3	PO	31	SSTPPSGTENKPATGE	11	SSTPPSGTENAPATGE	0	TcCLB.507511.91	9127.83	4479.78	10802.39	2267.27	AR	1
TSSA_I	AR_P3	PO	31	SSTPPSGTENKPATGE	12	SSTPPSGTENKAATGE	0	TcCLB.507511.91	21086.05	2980.92	23456.54	1266.69	AR	1
TSSA_I	AR_P3	PO	31	SSTPPSGTENKPATGE	13	SSTPPSGTENKPGTGE	0	TcCLB.507511.91	25909.68	3789.87	31384.53	1887.16	AR	1
TSSA_I	AR_P3	PO	31	SSTPPSGTENKPATGE	14	SSTPPSGTENKPAAGE	0	TcCLB.507511.91	24818.57	4252.72	29176.58	123.7	AR	1
TSSA_I	AR_P3	PO	31	SSTPPSGTENKPATGE	15	SSTPPSGTENKPATAE	0	TcCLB.507511.91	24728.86	4364.3	28972.72	117.26	AR	1
TSSA_I	AR_P3	PO	31	SSTPPSGTENKPATGE	16	SSTPPSGTENKPATGA	0	TcCLB.507511.91	25966.28	5681.98	30883.21	1752.49	AR	1
TSSA_I	AR_P3	PO	32	STPPSGTENKPATGEA	0	STPPSGTENKPATGEA	0	TcCLB.507511.91	26489	4965.04	32190.53	25.27	AR	1
TSSA_I	AR_P3	PO	32	STPPSGTENKPATGEA	1	ATPPSGTENKPATGEA	0	TcCLB.507511.91	25972.58	4355.02	31337.9	835.68	AR	1
TSSA_I	AR_P3	PO	32	STPPSGTENKPATGEA	2	SAPPSGTENKPATGEA	0	TcCLB.507511.91	24099.42	3920.73	27967.01	491.55	AR	1
TSSA_I	AR_P3	PO	32	STPPSGTENKPATGEA	3	STAPSGTENKPATGEA	0	TcCLB.507511.91	22506.74	4718.6	25433.47	1214.35	AR	1
TSSA_I	AR_P3	PO	32	STPPSGTENKPATGEA	4	STPASGTENKPATGEA	0	TcCLB.507511.91	26107.63	6637.17	31146.76	3792.31	AR	1
TSSA_I	AR_P3	PO	32	STPPSGTENKPATGEA	5	STPPAGTENKPATGEA	0	TcCLB.507511.91	21658.73	1697.3	24401.84	3307.25	AR	1
TSSA_I	AR_P3	PO	32	STPPSGTENKPATGEA	6	STPPSATENKPATGEA	0	TcCLB.507511.91	2926.64	1938.84	3599.72	1672.87	AR	1
TSSA_I	AR_P3	PO	32	STPPSGTENKPATGEA	7	STPPSGAENKPATGEA	0	TcCLB.507511.91	21236.22	2694.94	23631.65	1676.64	AR	1
TSSA_I	AR_P3	PO	32	STPPSGTENKPATGEA	8	STPPSGTANKPATGEA	0	TcCLB.507511.91	22900.72	3283.79	26222.15	1030.37	AR	1
TSSA_I	AR_P3	PO	32	STPPSGTENKPATGEA	9	STPPSGTEAKPATGEA	0	TcCLB.507511.91	18332.46	4831.55	20243.62	586.74	AR	1
TSSA_I	AR_P3	PO	32	STPPSGTENKPATGEA	10	STPPSGTENAPATGEA	0	TcCLB.507511.91	11430.99	3508.83	13313.09	543.21	AR	1
TSSA_I	AR_P3	PO	32	STPPSGTENKPATGEA	11	STPPSGTENKAATGEA	0	TcCLB.507511.91	20027.67	5321.15	22296.5	1561.06	AR	1
TSSA_I	AR_P3	PO	32	STPPSGTENKPATGEA	12	STPPSGTENKPGTGEA	0	TcCLB.507511.91	24762.26	4101.54	29088.68	423.08	AR	1
TSSA_I	AR_P3	PO	32	STPPSGTENKPATGEA	13	STPPSGTENKPAAGEA	0	TcCLB.507511.91	24736.83	2592.75	29554.26	3377.8	AR	1
TSSA_I	AR_P3	PO	32	STPPSGTENKPATGEA	14	STPPSGTENKPATAEA	0	TcCLB.507511.91	23066.4	2810.74	26521.72	1871.96	AR	1
TSSA_I	AR_P3	PO	32	STPPSGTENKPATGEA	15	STPPSGTENKPATGAA	0	TcCLB.507511.91	26121.76	5479.11	31254.1	1275.61	AR	1
TSSA_I	AR_P3	PO	32	STPPSGTENKPATGEA	16	STPPSGTENKPATGEG	0	TcCLB.507511.91	27912.32	4368.97	35996.11	2317.93	AR	1
TSSA_I	AR_P3	PO	33	TPPSGTENKPATGEAP	0	TPPSGTENKPATGEAP	0	TcCLB.507511.91	25376.07	3765.17	30387.1	1502.74	AR	1
TSSA_I	AR_P3	PO	33	TPPSGTENKPATGEAP	1	APPSGTENKPATGEAP	0	TcCLB.507511.91	27879.29	8162.74	34601.51	6550.89	AR	1
TSSA_I	AR_P3	PO	33	TPPSGTENKPATGEAP	2	TAPSGTENKPATGEAP	0	TcCLB.507511.91	21327.11	3283.23	23810.65	830.49	AR	1
TSSA_I	AR_P3	PO	33	TPPSGTENKPATGEAP	3	TPASGTENKPATGEAP	0	TcCLB.507511.91	19543.98	5581.77	21735.15	1781.94	AR	1
TSSA_I	AR_P3	PO	33	TPPSGTENKPATGEAP	4	TPPAGTENKPATGEAP	0	TcCLB.507511.91	20387.75	5174.56	22733.71	1503.37	AR	1
TSSA_I	AR_P3	PO	33	TPPSGTENKPATGEAP	5	TPPSATENKPATGEAP	0	TcCLB.507511.91	1229.11	178.81	1528.12	170.45	AR	1
TSSA_I	AR_P3	PO	33	TPPSGTENKPATGEAP	6	TPPSGAENKPATGEAP	0	TcCLB.507511.91	14001.64	3625.88	15831.67	156.1	AR	1
TSSA_I	AR_P3	PO	33	TPPSGTENKPATGEAP	7	TPPSGTANKPATGEAP	0	TcCLB.507511.91	20161.22	4185.82	22318.31	139.17	AR	1
TSSA_I	AR_P3	PO	33	TPPSGTENKPATGEAP	8	TPPSGTEAKPATGEAP	0	TcCLB.507511.91	8114.53	2347.89	10108.42	392.21	AR	1
TSSA_I	AR_P3	PO	33	TPPSGTENKPATGEAP	9	TPPSGTENAPATGEAP	0	TcCLB.507511.91	2148.2	627.34	2769.07	142.39	AR	1
TSSA_I	AR_P3	PO	33	TPPSGTENKPATGEAP	10	TPPSGTENKAATGEAP	0	TcCLB.507511.91	15574.78	4796.86	17238.58	596.55	AR	1
TSSA_I	AR_P3	PO	33	TPPSGTENKPATGEAP	11	TPPSGTENKPGTGEAP	0	TcCLB.507511.91	22368.04	6227.7	25284.97	3132.53	AR	1
TSSA_I	AR_P3	PO	33	TPPSGTENKPATGEAP	12	TPPSGTENKPAAGEAP	0	TcCLB.507511.91	23820.73	5582.81	27331.94	2343.49	AR	1
TSSA_I	AR_P3	PO	33	TPPSGTENKPATGEAP	13	TPPSGTENKPATAEAP	0	TcCLB.507511.91	23195.13	4316.7	26478.96	469.59	AR	1
TSSA_I	AR_P3	PO	33	TPPSGTENKPATGEAP	14	TPPSGTENKPATGAAP	0	TcCLB.507511.91	25038.91	4661.16	29428.91	395.58	AR	1
TSSA_I	AR_P3	PO	33	TPPSGTENKPATGEAP	15	TPPSGTENKPATGEGP	0	TcCLB.507511.91	22829.14	3164.51	26100.26	1244.53	AR	1
TSSA_I	AR_P3	PO	33	TPPSGTENKPATGEAP	16	TPPSGTENKPATGEAA	0	TcCLB.507511.91	24095.67	7673.87	27689.79	5269.97	AR	1
TSSA_I	AR_P3	PO	34	PPSGTENKPATGEAPS	0	PPSGTENKPATGEAPS	0	TcCLB.507511.91	21271.59	7573.64	24052.72	4550.41	AR	1
TSSA_I	AR_P3	PO	34	PPSGTENKPATGEAPS	1	APSGTENKPATGEAPS	0	TcCLB.507511.91	18310.06	3489.88	20090.25	925.6	AR	1
TSSA_I	AR_P3	PO	34	PPSGTENKPATGEAPS	2	PASGTENKPATGEAPS	0	TcCLB.507511.91	22309.87	7399	25371.67	4673.42	AR	1
TSSA_I	AR_P3	PO	34	PPSGTENKPATGEAPS	3	PPAGTENKPATGEAPS	0	TcCLB.507511.91	17071.82	4670.16	18810.11	246	AR	1
TSSA_I	AR_P3	PO	34	PPSGTENKPATGEAPS	4	PPSATENKPATGEAPS	0	TcCLB.507511.91	1309.34	315.63	1622.14	1.44	AR	1
TSSA_I	AR_P3	PO	34	PPSGTENKPATGEAPS	5	PPSGAENKPATGEAPS	0	TcCLB.507511.91	7142.26	1533.52	9137.58	263.38	AR	1
TSSA_I	AR_P3	PO	34	PPSGTENKPATGEAPS	6	PPSGTANKPATGEAPS	0	TcCLB.507511.91	18978.29	5604.05	21047.14	1587.22	AR	1
TSSA_I	AR_P3	PO	34	PPSGTENKPATGEAPS	7	PPSGTEAKPATGEAPS	0	TcCLB.507511.91	7618.24	2331.41	9576.39	512.62	AR	1
TSSA_I	AR_P3	PO	34	PPSGTENKPATGEAPS	8	PPSGTENAPATGEAPS	0	TcCLB.507511.91	1888.19	1529.86	2210.45	1523.6	AR	1
TSSA_I	AR_P3	PO	34	PPSGTENKPATGEAPS	9	PPSGTENKAATGEAPS	0	TcCLB.507511.91	9941.24	3717.39	11743.22	1226.47	AR	1
TSSA_I	AR_P3	PO	34	PPSGTENKPATGEAPS	10	PPSGTENKPGTGEAPS	0	TcCLB.507511.91	19373.72	7381.98	21798.07	3900.11	AR	1
TSSA_I	AR_P3	PO	34	PPSGTENKPATGEAPS	11	PPSGTENKPAAGEAPS	0	TcCLB.507511.91	20253.07	2719.7	22364.41	1676.76	AR	1
TSSA_I	AR_P3	PO	34	PPSGTENKPATGEAPS	12	PPSGTENKPATAEAPS	0	TcCLB.507511.91	20459.93	6639.36	23016.64	3346.8	AR	1
TSSA_I	AR_P3	PO	34	PPSGTENKPATGEAPS	13	PPSGTENKPATGAAPS	0	TcCLB.507511.91	22027.67	5594.71	24832.34	2297.76	AR	1
TSSA_I	AR_P3	PO	34	PPSGTENKPATGEAPS	14	PPSGTENKPATGEGPS	0	TcCLB.507511.91	21687.89	4927.54	24388.77	1437.32	AR	1
TSSA_I	AR_P3	PO	34	PPSGTENKPATGEAPS	15	PPSGTENKPATGEAAS	0	TcCLB.507511.91	14613.25	5240.43	16178.13	1262.38	AR	1
TSSA_I	AR_P3	PO	34	PPSGTENKPATGEAPS	16	PPSGTENKPATGEAPA	0	TcCLB.507511.91	23172.36	8117.11	26491.6	5620.68	AR	1
TSSA_I	AR_P3	PO	35	PSGTENKPATGEAPSQ	0	PSGTENKPATGEAPSQ	0	TcCLB.507511.91	11757.28	4870.53	13417.68	1834.28	AR	1
TSSA_I	AR_P3	PO	35	PSGTENKPATGEAPSQ	1	ASGTENKPATGEAPSQ	0	TcCLB.507511.91	11813.15	3847.76	13644.9	800.31	AR	1
TSSA_I	AR_P3	PO	35	PSGTENKPATGEAPSQ	2	PAGTENKPATGEAPSQ	0	TcCLB.507511.91	8400.66	3787.31	10155.08	1813.91	AR	1
TSSA_I	AR_P3	PO	35	PSGTENKPATGEAPSQ	3	PSATENKPATGEAPSQ	0	TcCLB.507511.91	1651.35	134.05	2152.47	376.73	AR	1
TSSA_I	AR_P3	PO	35	PSGTENKPATGEAPSQ	4	PSGAENKPATGEAPSQ	0	TcCLB.507511.91	4721.85	2366.37	5979.65	1583.04	AR	1
TSSA_I	AR_P3	PO	35	PSGTENKPATGEAPSQ	5	PSGTANKPATGEAPSQ	0	TcCLB.507511.91	12479.31	3693.44	14353.01	400.38	AR	1
TSSA_I	AR_P3	PO	35	PSGTENKPATGEAPSQ	6	PSGTEAKPATGEAPSQ	0	TcCLB.507511.91	6678	2792.56	8389.8	1371.81	AR	1
TSSA_I	AR_P3	PO	35	PSGTENKPATGEAPSQ	7	PSGTENAPATGEAPSQ	0	TcCLB.507511.91	1095.01	158.86	1330.59	154.84	AR	1
TSSA_I	AR_P3	PO	35	PSGTENKPATGEAPSQ	8	PSGTENKAATGEAPSQ	0	TcCLB.507511.91	4588.44	714.52	6094.75	576.07	AR	1
TSSA_I	AR_P3	PO	35	PSGTENKPATGEAPSQ	9	PSGTENKPGTGEAPSQ	0	TcCLB.507511.91	13189.59	3662.49	15044.96	124.99	AR	1
TSSA_I	AR_P3	PO	35	PSGTENKPATGEAPSQ	10	PSGTENKPAAGEAPSQ	0	TcCLB.507511.91	12376.48	4062.12	14167.04	818.09	AR	1
TSSA_I	AR_P3	PO	35	PSGTENKPATGEAPSQ	11	PSGTENKPATAEAPSQ	0	TcCLB.507511.91	11218.65	2963.68	13178.67	84.79	AR	1
TSSA_I	AR_P3	PO	35	PSGTENKPATGEAPSQ	12	PSGTENKPATGAAPSQ	0	TcCLB.507511.91	10606.44	2460.7	12646.67	274.08	AR	1
TSSA_I	AR_P3	PO	35	PSGTENKPATGEAPSQ	13	PSGTENKPATGEGPSQ	0	TcCLB.507511.91	13097.79	4062.2	14884.66	564.74	AR	1
TSSA_I	AR_P3	PO	35	PSGTENKPATGEAPSQ	14	PSGTENKPATGEAASQ	0	TcCLB.507511.91	6113.74	2044.15	7831.24	658.32	AR	1
TSSA_I	AR_P3	PO	35	PSGTENKPATGEAPSQ	15	PSGTENKPATGEAPAQ	0	TcCLB.507511.91	12750.36	4175.59	14522.82	756.84	AR	1
TSSA_I	AR_P3	PO	35	PSGTENKPATGEAPSQ	16	PSGTENKPATGEAPSA	0	TcCLB.507511.91	10878.42	3990.25	12653.67	1221.47	AR	1
TSSA_II	AR_P3	PO	31	SSTPPSGTENKPATGE	0	SSTPPSGTENKPATGE	0	TcCLB.507511.81	24856.86	4739.42	29108.13	594.51	AR	1
TSSA_II	AR_P3	PO	31	SSTPPSGTENKPATGE	1	ASTPPSGTENKPATGE	0	TcCLB.507511.81	25595.39	4901.62	30399.44	534.18	AR	1
TSSA_II	AR_P3	PO	31	SSTPPSGTENKPATGE	2	SATPPSGTENKPATGE	0	TcCLB.507511.81	24886.37	3619.04	29499.97	1450.79	AR	1
TSSA_II	AR_P3	PO	31	SSTPPSGTENKPATGE	3	SSAPPSGTENKPATGE	0	TcCLB.507511.81	26746.04	6451.97	32544.48	3373.18	AR	1
TSSA_II	AR_P3	PO	31	SSTPPSGTENKPATGE	4	SSTAPSGTENKPATGE	0	TcCLB.507511.81	23892.6	96.6	29004.72	7544.97	AR	1
TSSA_II	AR_P3	PO	31	SSTPPSGTENKPATGE	5	SSTPASGTENKPATGE	0	TcCLB.507511.81	23840.13	3618.59	27603.28	901.27	AR	1
TSSA_II	AR_P3	PO	31	SSTPPSGTENKPATGE	6	SSTPPAGTENKPATGE	0	TcCLB.507511.81	25076.98	5046.77	29428.42	1033.6	AR	1
TSSA_II	AR_P3	PO	31	SSTPPSGTENKPATGE	7	SSTPPSATENKPATGE	0	TcCLB.507511.81	994.42	349.83	1147.19	165.41	AR	1
TSSA_II	AR_P3	PO	31	SSTPPSGTENKPATGE	8	SSTPPSGAENKPATGE	0	TcCLB.507511.81	20865.99	3743.41	23212.77	253.84	AR	1
TSSA_II	AR_P3	PO	31	SSTPPSGTENKPATGE	9	SSTPPSGTANKPATGE	0	TcCLB.507511.81	27119.08	8056.73	33040.91	6445.32	AR	1
TSSA_II	AR_P3	PO	31	SSTPPSGTENKPATGE	10	SSTPPSGTEAKPATGE	0	TcCLB.507511.81	18862.04	4399.34	20768.34	196.8	AR	1
TSSA_II	AR_P3	PO	31	SSTPPSGTENKPATGE	11	SSTPPSGTENAPATGE	0	TcCLB.507511.81	9127.83	4479.78	10802.39	2267.27	AR	1
TSSA_II	AR_P3	PO	31	SSTPPSGTENKPATGE	12	SSTPPSGTENKAATGE	0	TcCLB.507511.81	21086.05	2980.92	23456.54	1266.69	AR	1
TSSA_II	AR_P3	PO	31	SSTPPSGTENKPATGE	13	SSTPPSGTENKPGTGE	0	TcCLB.507511.81	25909.68	3789.87	31384.53	1887.16	AR	1
TSSA_II	AR_P3	PO	31	SSTPPSGTENKPATGE	14	SSTPPSGTENKPAAGE	0	TcCLB.507511.81	24818.57	4252.72	29176.58	123.7	AR	1
TSSA_II	AR_P3	PO	31	SSTPPSGTENKPATGE	15	SSTPPSGTENKPATAE	0	TcCLB.507511.81	24728.86	4364.3	28972.72	117.26	AR	1
TSSA_II	AR_P3	PO	31	SSTPPSGTENKPATGE	16	SSTPPSGTENKPATGA	0	TcCLB.507511.81	25966.28	5681.98	30883.21	1752.49	AR	1
TSSA_II	AR_P3	PO	32	STPPSGTENKPATGEA	0	STPPSGTENKPATGEA	0	TcCLB.507511.81	26489	4965.04	32190.53	25.27	AR	1
TSSA_II	AR_P3	PO	32	STPPSGTENKPATGEA	1	ATPPSGTENKPATGEA	0	TcCLB.507511.81	25972.58	4355.02	31337.9	835.68	AR	1
TSSA_II	AR_P3	PO	32	STPPSGTENKPATGEA	2	SAPPSGTENKPATGEA	0	TcCLB.507511.81	24099.42	3920.73	27967.01	491.55	AR	1
TSSA_II	AR_P3	PO	32	STPPSGTENKPATGEA	3	STAPSGTENKPATGEA	0	TcCLB.507511.81	22506.74	4718.6	25433.47	1214.35	AR	1
TSSA_II	AR_P3	PO	32	STPPSGTENKPATGEA	4	STPASGTENKPATGEA	0	TcCLB.507511.81	26107.63	6637.17	31146.76	3792.31	AR	1
TSSA_II	AR_P3	PO	32	STPPSGTENKPATGEA	5	STPPAGTENKPATGEA	0	TcCLB.507511.81	21658.73	1697.3	24401.84	3307.25	AR	1
TSSA_II	AR_P3	PO	32	STPPSGTENKPATGEA	6	STPPSATENKPATGEA	0	TcCLB.507511.81	2926.64	1938.84	3599.72	1672.87	AR	1
TSSA_II	AR_P3	PO	32	STPPSGTENKPATGEA	7	STPPSGAENKPATGEA	0	TcCLB.507511.81	21236.22	2694.94	23631.65	1676.64	AR	1
TSSA_II	AR_P3	PO	32	STPPSGTENKPATGEA	8	STPPSGTANKPATGEA	0	TcCLB.507511.81	22900.72	3283.79	26222.15	1030.37	AR	1
TSSA_II	AR_P3	PO	32	STPPSGTENKPATGEA	9	STPPSGTEAKPATGEA	0	TcCLB.507511.81	18332.46	4831.55	20243.62	586.74	AR	1
TSSA_II	AR_P3	PO	32	STPPSGTENKPATGEA	10	STPPSGTENAPATGEA	0	TcCLB.507511.81	11430.99	3508.83	13313.09	543.21	AR	1
TSSA_II	AR_P3	PO	32	STPPSGTENKPATGEA	11	STPPSGTENKAATGEA	0	TcCLB.507511.81	20027.67	5321.15	22296.5	1561.06	AR	1
TSSA_II	AR_P3	PO	32	STPPSGTENKPATGEA	12	STPPSGTENKPGTGEA	0	TcCLB.507511.81	24762.26	4101.54	29088.68	423.08	AR	1
TSSA_II	AR_P3	PO	32	STPPSGTENKPATGEA	13	STPPSGTENKPAAGEA	0	TcCLB.507511.81	24736.83	2592.75	29554.26	3377.8	AR	1
TSSA_II	AR_P3	PO	32	STPPSGTENKPATGEA	14	STPPSGTENKPATAEA	0	TcCLB.507511.81	23066.4	2810.74	26521.72	1871.96	AR	1
TSSA_II	AR_P3	PO	32	STPPSGTENKPATGEA	15	STPPSGTENKPATGAA	0	TcCLB.507511.81	26121.76	5479.11	31254.1	1275.61	AR	1
TSSA_II	AR_P3	PO	32	STPPSGTENKPATGEA	16	STPPSGTENKPATGEG	0	TcCLB.507511.81	27912.32	4368.97	35996.11	2317.93	AR	1
TSSA_II	AR_P3	PO	33	TPPSGTENKPATGEAP	0	TPPSGTENKPATGEAP	0	TcCLB.507511.81	25376.07	3765.17	30387.1	1502.74	AR	1
TSSA_II	AR_P3	PO	33	TPPSGTENKPATGEAP	1	APPSGTENKPATGEAP	0	TcCLB.507511.81	27879.29	8162.74	34601.51	6550.89	AR	1
TSSA_II	AR_P3	PO	33	TPPSGTENKPATGEAP	2	TAPSGTENKPATGEAP	0	TcCLB.507511.81	21327.11	3283.23	23810.65	830.49	AR	1
TSSA_II	AR_P3	PO	33	TPPSGTENKPATGEAP	3	TPASGTENKPATGEAP	0	TcCLB.507511.81	19543.98	5581.77	21735.15	1781.94	AR	1
TSSA_II	AR_P3	PO	33	TPPSGTENKPATGEAP	4	TPPAGTENKPATGEAP	0	TcCLB.507511.81	20387.75	5174.56	22733.71	1503.37	AR	1
TSSA_II	AR_P3	PO	33	TPPSGTENKPATGEAP	5	TPPSATENKPATGEAP	0	TcCLB.507511.81	1229.11	178.81	1528.12	170.45	AR	1
TSSA_II	AR_P3	PO	33	TPPSGTENKPATGEAP	6	TPPSGAENKPATGEAP	0	TcCLB.507511.81	14001.64	3625.88	15831.67	156.1	AR	1
TSSA_II	AR_P3	PO	33	TPPSGTENKPATGEAP	7	TPPSGTANKPATGEAP	0	TcCLB.507511.81	20161.22	4185.82	22318.31	139.17	AR	1
TSSA_II	AR_P3	PO	33	TPPSGTENKPATGEAP	8	TPPSGTEAKPATGEAP	0	TcCLB.507511.81	8114.53	2347.89	10108.42	392.21	AR	1
TSSA_II	AR_P3	PO	33	TPPSGTENKPATGEAP	9	TPPSGTENAPATGEAP	0	TcCLB.507511.81	2148.2	627.34	2769.07	142.39	AR	1
TSSA_II	AR_P3	PO	33	TPPSGTENKPATGEAP	10	TPPSGTENKAATGEAP	0	TcCLB.507511.81	15574.78	4796.86	17238.58	596.55	AR	1
TSSA_II	AR_P3	PO	33	TPPSGTENKPATGEAP	11	TPPSGTENKPGTGEAP	0	TcCLB.507511.81	22368.04	6227.7	25284.97	3132.53	AR	1
TSSA_II	AR_P3	PO	33	TPPSGTENKPATGEAP	12	TPPSGTENKPAAGEAP	0	TcCLB.507511.81	23820.73	5582.81	27331.94	2343.49	AR	1
TSSA_II	AR_P3	PO	33	TPPSGTENKPATGEAP	13	TPPSGTENKPATAEAP	0	TcCLB.507511.81	23195.13	4316.7	26478.96	469.59	AR	1
TSSA_II	AR_P3	PO	33	TPPSGTENKPATGEAP	14	TPPSGTENKPATGAAP	0	TcCLB.507511.81	25038.91	4661.16	29428.91	395.58	AR	1
TSSA_II	AR_P3	PO	33	TPPSGTENKPATGEAP	15	TPPSGTENKPATGEGP	0	TcCLB.507511.81	22829.14	3164.51	26100.26	1244.53	AR	1
TSSA_II	AR_P3	PO	33	TPPSGTENKPATGEAP	16	TPPSGTENKPATGEAA	0	TcCLB.507511.81	24095.67	7673.87	27689.79	5269.97	AR	1
TSSA_II	AR_P3	PO	34	PPSGTENKPATGEAPS	0	PPSGTENKPATGEAPS	0	TcCLB.507511.81	21271.59	7573.64	24052.72	4550.41	AR	1
TSSA_II	AR_P3	PO	34	PPSGTENKPATGEAPS	1	APSGTENKPATGEAPS	0	TcCLB.507511.81	18310.06	3489.88	20090.25	925.6	AR	1
TSSA_II	AR_P3	PO	34	PPSGTENKPATGEAPS	2	PASGTENKPATGEAPS	0	TcCLB.507511.81	22309.87	7399	25371.67	4673.42	AR	1
TSSA_II	AR_P3	PO	34	PPSGTENKPATGEAPS	3	PPAGTENKPATGEAPS	0	TcCLB.507511.81	17071.82	4670.16	18810.11	246	AR	1
TSSA_II	AR_P3	PO	34	PPSGTENKPATGEAPS	4	PPSATENKPATGEAPS	0	TcCLB.507511.81	1309.34	315.63	1622.14	1.44	AR	1
TSSA_II	AR_P3	PO	34	PPSGTENKPATGEAPS	5	PPSGAENKPATGEAPS	0	TcCLB.507511.81	7142.26	1533.52	9137.58	263.38	AR	1
TSSA_II	AR_P3	PO	34	PPSGTENKPATGEAPS	6	PPSGTANKPATGEAPS	0	TcCLB.507511.81	18978.29	5604.05	21047.14	1587.22	AR	1
TSSA_II	AR_P3	PO	34	PPSGTENKPATGEAPS	7	PPSGTEAKPATGEAPS	0	TcCLB.507511.81	7618.24	2331.41	9576.39	512.62	AR	1
TSSA_II	AR_P3	PO	34	PPSGTENKPATGEAPS	8	PPSGTENAPATGEAPS	0	TcCLB.507511.81	1888.19	1529.86	2210.45	1523.6	AR	1
TSSA_II	AR_P3	PO	34	PPSGTENKPATGEAPS	9	PPSGTENKAATGEAPS	0	TcCLB.507511.81	9941.24	3717.39	11743.22	1226.47	AR	1
TSSA_II	AR_P3	PO	34	PPSGTENKPATGEAPS	10	PPSGTENKPGTGEAPS	0	TcCLB.507511.81	19373.72	7381.98	21798.07	3900.11	AR	1
TSSA_II	AR_P3	PO	34	PPSGTENKPATGEAPS	11	PPSGTENKPAAGEAPS	0	TcCLB.507511.81	20253.07	2719.7	22364.41	1676.76	AR	1
TSSA_II	AR_P3	PO	34	PPSGTENKPATGEAPS	12	PPSGTENKPATAEAPS	0	TcCLB.507511.81	20459.93	6639.36	23016.64	3346.8	AR	1
TSSA_II	AR_P3	PO	34	PPSGTENKPATGEAPS	13	PPSGTENKPATGAAPS	0	TcCLB.507511.81	22027.67	5594.71	24832.34	2297.76	AR	1
TSSA_II	AR_P3	PO	34	PPSGTENKPATGEAPS	14	PPSGTENKPATGEGPS	0	TcCLB.507511.81	21687.89	4927.54	24388.77	1437.32	AR	1
TSSA_II	AR_P3	PO	34	PPSGTENKPATGEAPS	15	PPSGTENKPATGEAAS	0	TcCLB.507511.81	14613.25	5240.43	16178.13	1262.38	AR	1
TSSA_II	AR_P3	PO	34	PPSGTENKPATGEAPS	16	PPSGTENKPATGEAPA	0	TcCLB.507511.81	23172.36	8117.11	26491.6	5620.68	AR	1
TSSA_II	AR_P3	PO	35	PSGTENKPATGEAPSQ	0	PSGTENKPATGEAPSQ	0	TcCLB.507511.81	11757.28	4870.53	13417.68	1834.28	AR	1
TSSA_II	AR_P3	PO	35	PSGTENKPATGEAPSQ	1	ASGTENKPATGEAPSQ	0	TcCLB.507511.81	11813.15	3847.76	13644.9	800.31	AR	1
TSSA_II	AR_P3	PO	35	PSGTENKPATGEAPSQ	2	PAGTENKPATGEAPSQ	0	TcCLB.507511.81	8400.66	3787.31	10155.08	1813.91	AR	1
TSSA_II	AR_P3	PO	35	PSGTENKPATGEAPSQ	3	PSATENKPATGEAPSQ	0	TcCLB.507511.81	1651.35	134.05	2152.47	376.73	AR	1
TSSA_II	AR_P3	PO	35	PSGTENKPATGEAPSQ	4	PSGAENKPATGEAPSQ	0	TcCLB.507511.81	4721.85	2366.37	5979.65	1583.04	AR	1
TSSA_II	AR_P3	PO	35	PSGTENKPATGEAPSQ	5	PSGTANKPATGEAPSQ	0	TcCLB.507511.81	12479.31	3693.44	14353.01	400.38	AR	1
TSSA_II	AR_P3	PO	35	PSGTENKPATGEAPSQ	6	PSGTEAKPATGEAPSQ	0	TcCLB.507511.81	6678	2792.56	8389.8	1371.81	AR	1
TSSA_II	AR_P3	PO	35	PSGTENKPATGEAPSQ	7	PSGTENAPATGEAPSQ	0	TcCLB.507511.81	1095.01	158.86	1330.59	154.84	AR	1
TSSA_II	AR_P3	PO	35	PSGTENKPATGEAPSQ	8	PSGTENKAATGEAPSQ	0	TcCLB.507511.81	4588.44	714.52	6094.75	576.07	AR	1
TSSA_II	AR_P3	PO	35	PSGTENKPATGEAPSQ	9	PSGTENKPGTGEAPSQ	0	TcCLB.507511.81	13189.59	3662.49	15044.96	124.99	AR	1
TSSA_II	AR_P3	PO	35	PSGTENKPATGEAPSQ	10	PSGTENKPAAGEAPSQ	0	TcCLB.507511.81	12376.48	4062.12	14167.04	818.09	AR	1
TSSA_II	AR_P3	PO	35	PSGTENKPATGEAPSQ	11	PSGTENKPATAEAPSQ	0	TcCLB.507511.81	11218.65	2963.68	13178.67	84.79	AR	1
TSSA_II	AR_P3	PO	35	PSGTENKPATGEAPSQ	12	PSGTENKPATGAAPSQ	0	TcCLB.507511.81	10606.44	2460.7	12646.67	274.08	AR	1
TSSA_II	AR_P3	PO	35	PSGTENKPATGEAPSQ	13	PSGTENKPATGEGPSQ	0	TcCLB.507511.81	13097.79	4062.2	14884.66	564.74	AR	1
TSSA_II	AR_P3	PO	35	PSGTENKPATGEAPSQ	14	PSGTENKPATGEAASQ	0	TcCLB.507511.81	6113.74	2044.15	7831.24	658.32	AR	1
TSSA_II	AR_P3	PO	35	PSGTENKPATGEAPSQ	15	PSGTENKPATGEAPAQ	0	TcCLB.507511.81	12750.36	4175.59	14522.82	756.84	AR	1
TSSA_II	AR_P3	PO	35	PSGTENKPATGEAPSQ	16	PSGTENKPATGEAPSA	0	TcCLB.507511.81	10878.42	3990.25	12653.67	1221.47	AR	1
TSSA_III	AR_P3	PO	25	ANGGSTISTPPSGTEK	0	ANGGSTISTPPSGTEK	0	TcCLB.508235.20	14997.94	4234.43	16696.59	139.51	AR	1
TSSA_III	AR_P3	PO	25	ANGGSTISTPPSGTEK	1	GNGGSTISTPPSGTEK	0	TcCLB.508235.20	13860.51	5394.91	15430.47	1626.89	AR	1
TSSA_III	AR_P3	PO	25	ANGGSTISTPPSGTEK	2	AAGGSTISTPPSGTEK	0	TcCLB.508235.20	15583.13	4427.07	17283.67	202.06	AR	1
TSSA_III	AR_P3	PO	25	ANGGSTISTPPSGTEK	3	ANAGSTISTPPSGTEK	0	TcCLB.508235.20	13637.08	3386.72	15518.94	255.37	AR	1
TSSA_III	AR_P3	PO	25	ANGGSTISTPPSGTEK	4	ANGASTISTPPSGTEK	0	TcCLB.508235.20	12791.05	2625.4	14800.71	724.57	AR	1
TSSA_III	AR_P3	PO	25	ANGGSTISTPPSGTEK	5	ANGGATISTPPSGTEK	0	TcCLB.508235.20	13185.19	3209.02	15099.31	275.21	AR	1
TSSA_III	AR_P3	PO	25	ANGGSTISTPPSGTEK	6	ANGGSAISTPPSGTEK	0	TcCLB.508235.20	14811.62	4332.44	16517.37	276.44	AR	1
TSSA_III	AR_P3	PO	25	ANGGSTISTPPSGTEK	7	ANGGSTASTPPSGTEK	0	TcCLB.508235.20	17488.53	5179.61	19286.86	834.03	AR	1
TSSA_III	AR_P3	PO	25	ANGGSTISTPPSGTEK	8	ANGGSTIATPPSGTEK	0	TcCLB.508235.20	10237.89	3679.12	12065.58	1069.88	AR	1
TSSA_III	AR_P3	PO	25	ANGGSTISTPPSGTEK	9	ANGGSTISAPPSGTEK	0	TcCLB.508235.20	3739.22	2319.03	4659.77	1906.87	AR	1
TSSA_III	AR_P3	PO	25	ANGGSTISTPPSGTEK	10	ANGGSTISTAPSGTEK	0	TcCLB.508235.20	14865.46	5516.26	16412.06	1499.13	AR	1
TSSA_III	AR_P3	PO	25	ANGGSTISTPPSGTEK	11	ANGGSTISTPASGTEK	0	TcCLB.508235.20	1411.43	792.56	1677.63	658.62	AR	1
TSSA_III	AR_P3	PO	25	ANGGSTISTPPSGTEK	12	ANGGSTISTPPAGTEK	0	TcCLB.508235.20	6088.23	1319.74	7918.77	226.36	AR	1
TSSA_III	AR_P3	PO	25	ANGGSTISTPPSGTEK	13	ANGGSTISTPPSATEK	0	TcCLB.508235.20	1099.85	376.3	1300.47	169.17	AR	1
TSSA_III	AR_P3	PO	25	ANGGSTISTPPSGTEK	14	ANGGSTISTPPSGAEK	0	TcCLB.508235.20	5367.14	1406.95	6992.92	99.48	AR	1
TSSA_III	AR_P3	PO	25	ANGGSTISTPPSGTEK	15	ANGGSTISTPPSGTAK	0	TcCLB.508235.20	7206.57	3240.8	8933.33	1720.06	AR	1
TSSA_III	AR_P3	PO	25	ANGGSTISTPPSGTEK	16	ANGGSTISTPPSGTEA	0	TcCLB.508235.20	943.52	485.89	1056.68	374.05	AR	1
TSSA_III	AR_P3	PO	26	NGGSTISTPPSGTEKK	0	NGGSTISTPPSGTEKK	0	TcCLB.508235.20	6259.42	2088.43	8005.7	676.06	AR	1
TSSA_III	AR_P3	PO	26	NGGSTISTPPSGTEKK	1	AGGSTISTPPSGTEKK	0	TcCLB.508235.20	8001.02	880.21	10143.12	1140.74	AR	1
TSSA_III	AR_P3	PO	26	NGGSTISTPPSGTEKK	2	NAGSTISTPPSGTEKK	0	TcCLB.508235.20	13955.24	8080.6	15174.06	4443.37	AR	1
TSSA_III	AR_P3	PO	26	NGGSTISTPPSGTEKK	3	NGASTISTPPSGTEKK	0	TcCLB.508235.20	7266.54	1977.08	9220.17	220.57	AR	1
TSSA_III	AR_P3	PO	26	NGGSTISTPPSGTEKK	4	NGGATISTPPSGTEKK	0	TcCLB.508235.20	7782.84	438.95	9962.3	1598.34	AR	1
TSSA_III	AR_P3	PO	26	NGGSTISTPPSGTEKK	5	NGGSAISTPPSGTEKK	0	TcCLB.508235.20	8713.97	711.09	10945.33	1487.72	AR	1
TSSA_III	AR_P3	PO	26	NGGSTISTPPSGTEKK	6	NGGSTASTPPSGTEKK	0	TcCLB.508235.20	13019.43	1765.38	15152.58	1677.73	AR	1
TSSA_III	AR_P3	PO	26	NGGSTISTPPSGTEKK	7	NGGSTIATPPSGTEKK	0	TcCLB.508235.20	4627.42	1707.61	5985.36	733.99	AR	1
TSSA_III	AR_P3	PO	26	NGGSTISTPPSGTEKK	8	NGGSTISAPPSGTEKK	0	TcCLB.508235.20	537.88	203.17	538.18	87.01	AR	1
TSSA_III	AR_P3	PO	26	NGGSTISTPPSGTEKK	9	NGGSTISTAPSGTEKK	0	TcCLB.508235.20	7411.41	1677.91	9421.39	155.53	AR	1
TSSA_III	AR_P3	PO	26	NGGSTISTPPSGTEKK	10	NGGSTISTPASGTEKK	0	TcCLB.508235.20	506.96	125.78	510.48	1.25	AR	1
TSSA_III	AR_P3	PO	26	NGGSTISTPPSGTEKK	11	NGGSTISTPPAGTEKK	0	TcCLB.508235.20	808.38	237.32	896.61	54.33	AR	1
TSSA_III	AR_P3	PO	26	NGGSTISTPPSGTEKK	12	NGGSTISTPPSATEKK	0	TcCLB.508235.20	108.54	50.81	89.44	24.96	AR	1
TSSA_III	AR_P3	PO	26	NGGSTISTPPSGTEKK	13	NGGSTISTPPSGAEKK	0	TcCLB.508235.20	2103.3	178.12	2838.43	973.86	AR	1
TSSA_III	AR_P3	PO	26	NGGSTISTPPSGTEKK	14	NGGSTISTPPSGTAKK	0	TcCLB.508235.20	4689.53	2750.45	5862.6	2115.55	AR	1
TSSA_III	AR_P3	PO	26	NGGSTISTPPSGTEKK	15	NGGSTISTPPSGTEAK	0	TcCLB.508235.20	17588.04	5909.72	19466.21	1710.52	AR	1
TSSA_III	AR_P3	PO	26	NGGSTISTPPSGTEKK	16	NGGSTISTPPSGTEKA	0	TcCLB.508235.20	9322.86	1696.7	11428.98	626.23	AR	1
TSSA_III	AR_P3	PO	27	GGSTISTPPSGTEKKA	0	GGSTISTPPSGTEKKA	0	TcCLB.508235.20	5812.31	388.33	7687.48	1300.74	AR	1
TSSA_III	AR_P3	PO	27	GGSTISTPPSGTEKKA	1	AGSTISTPPSGTEKKA	0	TcCLB.508235.20	7291.66	1122.5	9353.65	746.63	AR	1
TSSA_III	AR_P3	PO	27	GGSTISTPPSGTEKKA	2	GASTISTPPSGTEKKA	0	TcCLB.508235.20	10028.06	1435	12200.99	1129.94	AR	1
TSSA_III	AR_P3	PO	27	GGSTISTPPSGTEKKA	3	GGATISTPPSGTEKKA	0	TcCLB.508235.20	5882.63	705.55	7747.8	934.09	AR	1
TSSA_III	AR_P3	PO	27	GGSTISTPPSGTEKKA	4	GGSAISTPPSGTEKKA	0	TcCLB.508235.20	5663.77	1314.84	7390.34	101.34	AR	1
TSSA_III	AR_P3	PO	27	GGSTISTPPSGTEKKA	5	GGSTASTPPSGTEKKA	0	TcCLB.508235.20	8396.93	1363.3	10527.19	711.4	AR	1
TSSA_III	AR_P3	PO	27	GGSTISTPPSGTEKKA	6	GGSTIATPPSGTEKKA	0	TcCLB.508235.20	3198.91	711.92	4189.01	125.67	AR	1
TSSA_III	AR_P3	PO	27	GGSTISTPPSGTEKKA	7	GGSTISAPPSGTEKKA	0	TcCLB.508235.20	494.43	108.72	497.38	18.86	AR	1
TSSA_III	AR_P3	PO	27	GGSTISTPPSGTEKKA	8	GGSTISTAPSGTEKKA	0	TcCLB.508235.20	7971.98	2382.73	9947.84	475.52	AR	1
TSSA_III	AR_P3	PO	27	GGSTISTPPSGTEKKA	9	GGSTISTPASGTEKKA	0	TcCLB.508235.20	387.72	212.47	355.6	134.44	AR	1
TSSA_III	AR_P3	PO	27	GGSTISTPPSGTEKKA	10	GGSTISTPPAGTEKKA	0	TcCLB.508235.20	1553.48	139.22	2053.12	743.87	AR	1
TSSA_III	AR_P3	PO	27	GGSTISTPPSGTEKKA	11	GGSTISTPPSATEKKA	0	TcCLB.508235.20	91.94	15.61	78.28	3.11	AR	1
TSSA_III	AR_P3	PO	27	GGSTISTPPSGTEKKA	12	GGSTISTPPSGAEKKA	0	TcCLB.508235.20	946.76	51.13	1147.03	414.85	AR	1
TSSA_III	AR_P3	PO	27	GGSTISTPPSGTEKKA	13	GGSTISTPPSGTAKKA	0	TcCLB.508235.20	4084.42	74.92	5527.89	1484.54	AR	1
TSSA_III	AR_P3	PO	27	GGSTISTPPSGTEKKA	14	GGSTISTPPSGTEAKA	0	TcCLB.508235.20	18142.43	6076.18	20090.5	1947.98	AR	1
TSSA_III	AR_P3	PO	27	GGSTISTPPSGTEKKA	15	GGSTISTPPSGTEKAA	0	TcCLB.508235.20	13473.25	5069.95	15081.81	1409.41	AR	1
TSSA_III	AR_P3	PO	27	GGSTISTPPSGTEKKA	16	GGSTISTPPSGTEKKG	0	TcCLB.508235.20	6694.58	1013.79	8693.1	756.65	AR	1
TSSA_III	AR_P3	PO	28	GSTISTPPSGTEKKAA	0	GSTISTPPSGTEKKAA	0	TcCLB.508235.20	2444.99	342.62	3233.78	360.01	AR	1
TSSA_III	AR_P3	PO	28	GSTISTPPSGTEKKAA	1	ASTISTPPSGTEKKAA	0	TcCLB.508235.20	4493.46	666.15	6126.34	2350.44	AR	1
TSSA_III	AR_P3	PO	28	GSTISTPPSGTEKKAA	2	GATISTPPSGTEKKAA	0	TcCLB.508235.20	7628.29	522.34	9864.56	2622.78	AR	1
TSSA_III	AR_P3	PO	28	GSTISTPPSGTEKKAA	3	GSAISTPPSGTEKKAA	0	TcCLB.508235.20	6467.88	920.15	8429.1	808.99	AR	1
TSSA_III	AR_P3	PO	28	GSTISTPPSGTEKKAA	4	GSTASTPPSGTEKKAA	0	TcCLB.508235.20	8726.75	890.56	10932.12	1291.17	AR	1
TSSA_III	AR_P3	PO	28	GSTISTPPSGTEKKAA	5	GSTIATPPSGTEKKAA	0	TcCLB.508235.20	2739.03	374.2	3754.22	1447.17	AR	1
TSSA_III	AR_P3	PO	28	GSTISTPPSGTEKKAA	6	GSTISAPPSGTEKKAA	0	TcCLB.508235.20	1235.61	169.03	1596.69	691.51	AR	1
TSSA_III	AR_P3	PO	28	GSTISTPPSGTEKKAA	7	GSTISTAPSGTEKKAA	0	TcCLB.508235.20	5728.92	2256.17	7322.16	1065.12	AR	1
TSSA_III	AR_P3	PO	28	GSTISTPPSGTEKKAA	8	GSTISTPASGTEKKAA	0	TcCLB.508235.20	458.26	179.82	442.32	79.66	AR	1
TSSA_III	AR_P3	PO	28	GSTISTPPSGTEKKAA	9	GSTISTPPAGTEKKAA	0	TcCLB.508235.20	3412.69	267.64	4571.18	817.07	AR	1
TSSA_III	AR_P3	PO	28	GSTISTPPSGTEKKAA	10	GSTISTPPSATEKKAA	0	TcCLB.508235.20	95.97	9.59	82.62	9.48	AR	1
TSSA_III	AR_P3	PO	28	GSTISTPPSGTEKKAA	11	GSTISTPPSGAEKKAA	0	TcCLB.508235.20	1007.51	33.42	1221.43	312.25	AR	1
TSSA_III	AR_P3	PO	28	GSTISTPPSGTEKKAA	12	GSTISTPPSGTAKKAA	0	TcCLB.508235.20	2280.43	1252.01	2828.02	956.89	AR	1
TSSA_III	AR_P3	PO	28	GSTISTPPSGTEKKAA	13	GSTISTPPSGTEAKAA	0	TcCLB.508235.20	16334.49	4840.8	18040.12	501.2	AR	1
TSSA_III	AR_P3	PO	28	GSTISTPPSGTEKKAA	14	GSTISTPPSGTEKAAA	0	TcCLB.508235.20	8269.18	2843.84	10176.71	850.76	AR	1
TSSA_III	AR_P3	PO	28	GSTISTPPSGTEKKAA	15	GSTISTPPSGTEKKGA	0	TcCLB.508235.20	5467.22	1051.04	7174.12	388.23	AR	1
TSSA_III	AR_P3	PO	28	GSTISTPPSGTEKKAA	16	GSTISTPPSGTEKKAG	0	TcCLB.508235.20	8253.3	2955.68	10147.17	975.64	AR	1
TSSA_III	AR_P3	PO	29	STISTPPSGTEKKAAA	0	STISTPPSGTEKKAAA	0	TcCLB.508235.20	3580.48	1501.62	5055.55	3212.37	AR	1
TSSA_III	AR_P3	PO	29	STISTPPSGTEKKAAA	1	ATISTPPSGTEKKAAA	0	TcCLB.508235.20	3986.58	1604.84	5590.48	3443.76	AR	1
TSSA_III	AR_P3	PO	29	STISTPPSGTEKKAAA	2	SAISTPPSGTEKKAAA	0	TcCLB.508235.20	6338.07	822.85	8287.32	894.45	AR	1
TSSA_III	AR_P3	PO	29	STISTPPSGTEKKAAA	3	STASTPPSGTEKKAAA	0	TcCLB.508235.20	12920.97	1204.13	15137.89	2191.08	AR	1
TSSA_III	AR_P3	PO	29	STISTPPSGTEKKAAA	4	STIATPPSGTEKKAAA	0	TcCLB.508235.20	2608.13	522.91	3598.78	1609.76	AR	1
TSSA_III	AR_P3	PO	29	STISTPPSGTEKKAAA	5	STISAPPSGTEKKAAA	0	TcCLB.508235.20	1353.54	587.38	1637.51	388.97	AR	1
TSSA_III	AR_P3	PO	29	STISTPPSGTEKKAAA	6	STISTAPSGTEKKAAA	0	TcCLB.508235.20	6115.7	1064.49	7990.84	552.68	AR	1
TSSA_III	AR_P3	PO	29	STISTPPSGTEKKAAA	7	STISTPASGTEKKAAA	0	TcCLB.508235.20	324.06	117.73	295.12	42.79	AR	1
TSSA_III	AR_P3	PO	29	STISTPPSGTEKKAAA	8	STISTPPAGTEKKAAA	0	TcCLB.508235.20	1410.68	148.34	1800.67	281.46	AR	1
TSSA_III	AR_P3	PO	29	STISTPPSGTEKKAAA	9	STISTPPSATEKKAAA	0	TcCLB.508235.20	123.01	14.18	106.67	11.33	AR	1
TSSA_III	AR_P3	PO	29	STISTPPSGTEKKAAA	10	STISTPPSGAEKKAAA	0	TcCLB.508235.20	1371.37	556.85	1853.83	1297.05	AR	1
TSSA_III	AR_P3	PO	29	STISTPPSGTEKKAAA	11	STISTPPSGTAKKAAA	0	TcCLB.508235.20	1229.38	759.16	1425.56	685.31	AR	1
TSSA_III	AR_P3	PO	29	STISTPPSGTEKKAAA	12	STISTPPSGTEAKAAA	0	TcCLB.508235.20	13126.54	5806.77	14612.79	2263.45	AR	1
TSSA_III	AR_P3	PO	29	STISTPPSGTEKKAAA	13	STISTPPSGTEKAAAA	0	TcCLB.508235.20	8085.99	4113.67	9735.67	2296.41	AR	1
TSSA_III	AR_P3	PO	29	STISTPPSGTEKKAAA	14	STISTPPSGTEKKGAA	0	TcCLB.508235.20	4908.3	1078.49	6455.63	188.22	AR	1
TSSA_III	AR_P3	PO	29	STISTPPSGTEKKAAA	15	STISTPPSGTEKKAGA	0	TcCLB.508235.20	7287.11	42.47	9439.28	1943.21	AR	1
TSSA_III	AR_P3	PO	29	STISTPPSGTEKKAAA	16	STISTPPSGTEKKAAG	0	TcCLB.508235.20	6958.31	485.91	9102.83	2497.02	AR	1
TSSA_I	AR_P4	PO	31	SSTPPSGTENKPATGE	0	SSTPPSGTENKPATGE	0	TcCLB.507511.91	34219.04	5394.36	32909.98	5016.6	AR	1
TSSA_I	AR_P4	PO	31	SSTPPSGTENKPATGE	1	ASTPPSGTENKPATGE	0	TcCLB.507511.91	35182.47	5600.43	35310.92	4487.53	AR	1
TSSA_I	AR_P4	PO	31	SSTPPSGTENKPATGE	2	SATPPSGTENKPATGE	0	TcCLB.507511.91	33728.5	6874.96	30724.54	11.65	AR	1
TSSA_I	AR_P4	PO	31	SSTPPSGTENKPATGE	3	SSAPPSGTENKPATGE	0	TcCLB.507511.91	33633.24	4632.72	31742.38	6430.73	AR	1
TSSA_I	AR_P4	PO	31	SSTPPSGTENKPATGE	4	SSTAPSGTENKPATGE	0	TcCLB.507511.91	38704.48	7628.92	40827.21	3245.08	AR	1
TSSA_I	AR_P4	PO	31	SSTPPSGTENKPATGE	5	SSTPASGTENKPATGE	0	TcCLB.507511.91	33007.61	4597.45	29998.21	5725.37	AR	1
TSSA_I	AR_P4	PO	31	SSTPPSGTENKPATGE	6	SSTPPAGTENKPATGE	0	TcCLB.507511.91	35895.9	4579.03	37012.52	7045.66	AR	1
TSSA_I	AR_P4	PO	31	SSTPPSGTENKPATGE	7	SSTPPSATENKPATGE	0	TcCLB.507511.91	31674.9	4525.83	26639.65	3779.01	AR	1
TSSA_I	AR_P4	PO	31	SSTPPSGTENKPATGE	8	SSTPPSGAENKPATGE	0	TcCLB.507511.91	23350.57	5072.73	14382.06	953.8	AR	1
TSSA_I	AR_P4	PO	31	SSTPPSGTENKPATGE	9	SSTPPSGTANKPATGE	0	TcCLB.507511.91	42772.62	15354.6	43002.15	3699.89	AR	1
TSSA_I	AR_P4	PO	31	SSTPPSGTENKPATGE	10	SSTPPSGTEAKPATGE	0	TcCLB.507511.91	31790.64	5562.38	26182.38	1409.19	AR	1
TSSA_I	AR_P4	PO	31	SSTPPSGTENKPATGE	11	SSTPPSGTENAPATGE	0	TcCLB.507511.91	29266.24	4812.73	21983.4	1146.68	AR	1
TSSA_I	AR_P4	PO	31	SSTPPSGTENKPATGE	12	SSTPPSGTENKAATGE	0	TcCLB.507511.91	31639.32	4092.98	26942.9	4821.36	AR	1
TSSA_I	AR_P4	PO	31	SSTPPSGTENKPATGE	13	SSTPPSGTENKPGTGE	0	TcCLB.507511.91	32458.72	6021.64	27611.26	1220.26	AR	1
TSSA_I	AR_P4	PO	31	SSTPPSGTENKPATGE	14	SSTPPSGTENKPAAGE	0	TcCLB.507511.91	33633.86	4676.63	31713.3	6329.4	AR	1
TSSA_I	AR_P4	PO	31	SSTPPSGTENKPATGE	15	SSTPPSGTENKPATAE	0	TcCLB.507511.91	33719.7	3892.12	32022.8	8036.88	AR	1
TSSA_I	AR_P4	PO	31	SSTPPSGTENKPATGE	16	SSTPPSGTENKPATGA	0	TcCLB.507511.91	38003.94	9906.53	38575.92	1024.53	AR	1
TSSA_I	AR_P4	PO	32	STPPSGTENKPATGEA	0	STPPSGTENKPATGEA	0	TcCLB.507511.91	34983.98	6851.15	34609.12	1263.88	AR	1
TSSA_I	AR_P4	PO	32	STPPSGTENKPATGEA	1	ATPPSGTENKPATGEA	0	TcCLB.507511.91	34345.96	4273.89	33286.52	7708.52	AR	1
TSSA_I	AR_P4	PO	32	STPPSGTENKPATGEA	2	SAPPSGTENKPATGEA	0	TcCLB.507511.91	33795.67	5304.08	31671.89	4839.83	AR	1
TSSA_I	AR_P4	PO	32	STPPSGTENKPATGEA	3	STAPSGTENKPATGEA	0	TcCLB.507511.91	33531.03	4326.05	31602.86	7166.54	AR	1
TSSA_I	AR_P4	PO	32	STPPSGTENKPATGEA	4	STPASGTENKPATGEA	0	TcCLB.507511.91	33039.32	4602.54	30096.47	5794.73	AR	1
TSSA_I	AR_P4	PO	32	STPPSGTENKPATGEA	5	STPPAGTENKPATGEA	0	TcCLB.507511.91	32635.57	3971.66	29531.72	6765.99	AR	1
TSSA_I	AR_P4	PO	32	STPPSGTENKPATGEA	6	STPPSATENKPATGEA	0	TcCLB.507511.91	33261.01	5065.51	30418.82	4722.08	AR	1
TSSA_I	AR_P4	PO	32	STPPSGTENKPATGEA	7	STPPSGAENKPATGEA	0	TcCLB.507511.91	25612.4	3790.18	17263.74	1144.26	AR	1
TSSA_I	AR_P4	PO	32	STPPSGTENKPATGEA	8	STPPSGTANKPATGEA	0	TcCLB.507511.91	32242.06	5458.91	27333.25	2326.93	AR	1
TSSA_I	AR_P4	PO	32	STPPSGTENKPATGEA	9	STPPSGTEAKPATGEA	0	TcCLB.507511.91	30138.9	5797.67	23163.54	8.32	AR	1
TSSA_I	AR_P4	PO	32	STPPSGTENKPATGEA	10	STPPSGTENAPATGEA	0	TcCLB.507511.91	30564.26	4721.37	24157.43	1978.78	AR	1
TSSA_I	AR_P4	PO	32	STPPSGTENKPATGEA	11	STPPSGTENKAATGEA	0	TcCLB.507511.91	33013.62	6938.53	28552.8	726.23	AR	1
TSSA_I	AR_P4	PO	32	STPPSGTENKPATGEA	12	STPPSGTENKPGTGEA	0	TcCLB.507511.91	32970.18	4582.98	29903.78	5718.7	AR	1
TSSA_I	AR_P4	PO	32	STPPSGTENKPATGEA	13	STPPSGTENKPAAGEA	0	TcCLB.507511.91	33306.51	4693.08	30680.97	5803.35	AR	1
TSSA_I	AR_P4	PO	32	STPPSGTENKPATGEA	14	STPPSGTENKPATAEA	0	TcCLB.507511.91	32807.62	4724.19	29331.72	5042.77	AR	1
TSSA_I	AR_P4	PO	32	STPPSGTENKPATGEA	15	STPPSGTENKPATGAA	0	TcCLB.507511.91	37385.85	8378.3	38526.44	847.22	AR	1
TSSA_I	AR_P4	PO	32	STPPSGTENKPATGEA	16	STPPSGTENKPATGEG	0	TcCLB.507511.91	37170.2	8084.79	38307.94	1059.62	AR	1
TSSA_I	AR_P4	PO	33	TPPSGTENKPATGEAP	0	TPPSGTENKPATGEAP	0	TcCLB.507511.91	34289.53	6145.11	32708.68	2710.92	AR	1
TSSA_I	AR_P4	PO	33	TPPSGTENKPATGEAP	1	APPSGTENKPATGEAP	0	TcCLB.507511.91	37144.06	8206.79	38271.15	799.62	AR	1
TSSA_I	AR_P4	PO	33	TPPSGTENKPATGEAP	2	TAPSGTENKPATGEAP	0	TcCLB.507511.91	33312.93	5382.62	30294.8	4003.77	AR	1
TSSA_I	AR_P4	PO	33	TPPSGTENKPATGEAP	3	TPASGTENKPATGEAP	0	TcCLB.507511.91	31929.26	5793.21	26310.62	1035.74	AR	1
TSSA_I	AR_P4	PO	33	TPPSGTENKPATGEAP	4	TPPAGTENKPATGEAP	0	TcCLB.507511.91	34970.04	5249.41	34751.77	5409.26	AR	1
TSSA_I	AR_P4	PO	33	TPPSGTENKPATGEAP	5	TPPSATENKPATGEAP	0	TcCLB.507511.91	32232.38	4990.5	27726.83	3536.28	AR	1
TSSA_I	AR_P4	PO	33	TPPSGTENKPATGEAP	6	TPPSGAENKPATGEAP	0	TcCLB.507511.91	28323.86	4509.96	20674.6	1185.84	AR	1
TSSA_I	AR_P4	PO	33	TPPSGTENKPATGEAP	7	TPPSGTANKPATGEAP	0	TcCLB.507511.91	32571.82	7673.84	27347.04	2746.3	AR	1
TSSA_I	AR_P4	PO	33	TPPSGTENKPATGEAP	8	TPPSGTEAKPATGEAP	0	TcCLB.507511.91	31933.58	6864.84	26093.11	1234.42	AR	1
TSSA_I	AR_P4	PO	33	TPPSGTENKPATGEAP	9	TPPSGTENAPATGEAP	0	TcCLB.507511.91	35044.06	6383.84	35017.66	2650.8	AR	1
TSSA_I	AR_P4	PO	33	TPPSGTENKPATGEAP	10	TPPSGTENKAATGEAP	0	TcCLB.507511.91	28247.5	4080.87	20681.68	1767.7	AR	1
TSSA_I	AR_P4	PO	33	TPPSGTENKPATGEAP	11	TPPSGTENKPGTGEAP	0	TcCLB.507511.91	33967.96	6145.75	31826.92	2456.48	AR	1
TSSA_I	AR_P4	PO	33	TPPSGTENKPATGEAP	12	TPPSGTENKPAAGEAP	0	TcCLB.507511.91	34848.32	4996.41	34465.86	5957.81	AR	1
TSSA_I	AR_P4	PO	33	TPPSGTENKPATGEAP	13	TPPSGTENKPATAEAP	0	TcCLB.507511.91	33223.82	5516.19	29910.63	3436.14	AR	1
TSSA_I	AR_P4	PO	33	TPPSGTENKPATGEAP	14	TPPSGTENKPATGAAP	0	TcCLB.507511.91	37988.11	10843.56	37891.47	2449.13	AR	1
TSSA_I	AR_P4	PO	33	TPPSGTENKPATGEAP	15	TPPSGTENKPATGEGP	0	TcCLB.507511.91	34427.94	5108.39	33417.96	5699.44	AR	1
TSSA_I	AR_P4	PO	33	TPPSGTENKPATGEAP	16	TPPSGTENKPATGEAA	0	TcCLB.507511.91	36288.57	8672.77	36391.42	1185.95	AR	1
TSSA_I	AR_P4	PO	34	PPSGTENKPATGEAPS	0	PPSGTENKPATGEAPS	0	TcCLB.507511.91	35886.38	5818.29	36993.95	4168.09	AR	1
TSSA_I	AR_P4	PO	34	PPSGTENKPATGEAPS	1	APSGTENKPATGEAPS	0	TcCLB.507511.91	34680	5020.68	34065.94	5961.72	AR	1
TSSA_I	AR_P4	PO	34	PPSGTENKPATGEAPS	2	PASGTENKPATGEAPS	0	TcCLB.507511.91	38478.81	9462.69	39734.35	426.95	AR	1
TSSA_I	AR_P4	PO	34	PPSGTENKPATGEAPS	3	PPAGTENKPATGEAPS	0	TcCLB.507511.91	32555.54	6818.2	27322.85	752.02	AR	1
TSSA_I	AR_P4	PO	34	PPSGTENKPATGEAPS	4	PPSATENKPATGEAPS	0	TcCLB.507511.91	35309.29	6744.62	35516.26	1985.62	AR	1
TSSA_I	AR_P4	PO	34	PPSGTENKPATGEAPS	5	PPSGAENKPATGEAPS	0	TcCLB.507511.91	28603.88	6720.55	20749.29	1786.72	AR	1
TSSA_I	AR_P4	PO	34	PPSGTENKPATGEAPS	6	PPSGTANKPATGEAPS	0	TcCLB.507511.91	33966.25	7948.75	31043.84	3093.84	AR	1
TSSA_I	AR_P4	PO	34	PPSGTENKPATGEAPS	7	PPSGTEAKPATGEAPS	0	TcCLB.507511.91	35056.46	7787.61	34211.01	1312.29	AR	1
TSSA_I	AR_P4	PO	34	PPSGTENKPATGEAPS	8	PPSGTENAPATGEAPS	0	TcCLB.507511.91	32690.89	2859.52	30433.03	9431.63	AR	1
TSSA_I	AR_P4	PO	34	PPSGTENKPATGEAPS	9	PPSGTENKAATGEAPS	0	TcCLB.507511.91	35703.11	5323.41	36663.13	5400.18	AR	1
TSSA_I	AR_P4	PO	34	PPSGTENKPATGEAPS	10	PPSGTENKPGTGEAPS	0	TcCLB.507511.91	35496.61	6684.91	35885.36	1960.48	AR	1
TSSA_I	AR_P4	PO	34	PPSGTENKPATGEAPS	11	PPSGTENKPAAGEAPS	0	TcCLB.507511.91	33415.15	5401.96	30541.48	4106.67	AR	1
TSSA_I	AR_P4	PO	34	PPSGTENKPATGEAPS	12	PPSGTENKPATAEAPS	0	TcCLB.507511.91	35087.4	7183.32	34578.4	371.09	AR	1
TSSA_I	AR_P4	PO	34	PPSGTENKPATGEAPS	13	PPSGTENKPATGAAPS	0	TcCLB.507511.91	37846.21	8536.19	39298.07	1296.64	AR	1
TSSA_I	AR_P4	PO	34	PPSGTENKPATGEAPS	14	PPSGTENKPATGEGPS	0	TcCLB.507511.91	35225.12	5134.77	35528.6	5702.36	AR	1
TSSA_I	AR_P4	PO	34	PPSGTENKPATGEAPS	15	PPSGTENKPATGEAAS	0	TcCLB.507511.91	30303.71	4746.5	23713.21	1772.32	AR	1
TSSA_I	AR_P4	PO	34	PPSGTENKPATGEAPS	16	PPSGTENKPATGEAPA	0	TcCLB.507511.91	37956.07	9831.92	38580.53	923.71	AR	1
TSSA_I	AR_P4	PO	35	PSGTENKPATGEAPSQ	0	PSGTENKPATGEAPSQ	0	TcCLB.507511.91	34982.82	7644.81	34064.04	988.29	AR	1
TSSA_I	AR_P4	PO	35	PSGTENKPATGEAPSQ	1	ASGTENKPATGEAPSQ	0	TcCLB.507511.91	35378.07	6202.27	35671.23	2980.2	AR	1
TSSA_I	AR_P4	PO	35	PSGTENKPATGEAPSQ	2	PAGTENKPATGEAPSQ	0	TcCLB.507511.91	34682.26	6775.7	33720.69	1191.52	AR	1
TSSA_I	AR_P4	PO	35	PSGTENKPATGEAPSQ	3	PSATENKPATGEAPSQ	0	TcCLB.507511.91	35464.07	9268.4	33898.68	4308.86	AR	1
TSSA_I	AR_P4	PO	35	PSGTENKPATGEAPSQ	4	PSGAENKPATGEAPSQ	0	TcCLB.507511.91	29366.47	5563.83	22001.47	72.54	AR	1
TSSA_I	AR_P4	PO	35	PSGTENKPATGEAPSQ	5	PSGTANKPATGEAPSQ	0	TcCLB.507511.91	31526.96	7507.97	25286.06	2494.4	AR	1
TSSA_I	AR_P4	PO	35	PSGTENKPATGEAPSQ	6	PSGTEAKPATGEAPSQ	0	TcCLB.507511.91	31400.15	5999.6	25253.36	268.93	AR	1
TSSA_I	AR_P4	PO	35	PSGTENKPATGEAPSQ	7	PSGTENAPATGEAPSQ	0	TcCLB.507511.91	30790.18	6585.6	24040.92	1006.26	AR	1
TSSA_I	AR_P4	PO	35	PSGTENKPATGEAPSQ	8	PSGTENKAATGEAPSQ	0	TcCLB.507511.91	32406.14	5580.25	27711.55	2212.74	AR	1
TSSA_I	AR_P4	PO	35	PSGTENKPATGEAPSQ	9	PSGTENKPGTGEAPSQ	0	TcCLB.507511.91	34301.35	6982.23	32462.39	102.11	AR	1
TSSA_I	AR_P4	PO	35	PSGTENKPATGEAPSQ	10	PSGTENKPAAGEAPSQ	0	TcCLB.507511.91	36145.7	6576.4	37437.31	2634.76	AR	1
TSSA_I	AR_P4	PO	35	PSGTENKPATGEAPSQ	11	PSGTENKPATAEAPSQ	0	TcCLB.507511.91	42745.12	15035.32	43070.51	2643.17	AR	1
TSSA_I	AR_P4	PO	35	PSGTENKPATGEAPSQ	12	PSGTENKPATGAAPSQ	0	TcCLB.507511.91	36988.62	10459.11	36082.16	3754.87	AR	1
TSSA_I	AR_P4	PO	35	PSGTENKPATGEAPSQ	13	PSGTENKPATGEGPSQ	0	TcCLB.507511.91	35833.92	5114.89	37137.35	6150.63	AR	1
TSSA_I	AR_P4	PO	35	PSGTENKPATGEAPSQ	14	PSGTENKPATGEAASQ	0	TcCLB.507511.91	30201.74	2704.86	24626.28	5802.57	AR	1
TSSA_I	AR_P4	PO	35	PSGTENKPATGEAPSQ	15	PSGTENKPATGEAPAQ	0	TcCLB.507511.91	34370.97	5774.97	33169.1	3900.69	AR	1
TSSA_I	AR_P4	PO	35	PSGTENKPATGEAPSQ	16	PSGTENKPATGEAPSA	0	TcCLB.507511.91	33506.16	5522.44	30700.58	3908.94	AR	1
TSSA_II	AR_P4	PO	31	SSTPPSGTENKPATGE	0	SSTPPSGTENKPATGE	0	TcCLB.507511.81	34219.04	5394.36	32909.98	5016.6	AR	1
TSSA_II	AR_P4	PO	31	SSTPPSGTENKPATGE	1	ASTPPSGTENKPATGE	0	TcCLB.507511.81	35182.47	5600.43	35310.92	4487.53	AR	1
TSSA_II	AR_P4	PO	31	SSTPPSGTENKPATGE	2	SATPPSGTENKPATGE	0	TcCLB.507511.81	33728.5	6874.96	30724.54	11.65	AR	1
TSSA_II	AR_P4	PO	31	SSTPPSGTENKPATGE	3	SSAPPSGTENKPATGE	0	TcCLB.507511.81	33633.24	4632.72	31742.38	6430.73	AR	1
TSSA_II	AR_P4	PO	31	SSTPPSGTENKPATGE	4	SSTAPSGTENKPATGE	0	TcCLB.507511.81	38704.48	7628.92	40827.21	3245.08	AR	1
TSSA_II	AR_P4	PO	31	SSTPPSGTENKPATGE	5	SSTPASGTENKPATGE	0	TcCLB.507511.81	33007.61	4597.45	29998.21	5725.37	AR	1
TSSA_II	AR_P4	PO	31	SSTPPSGTENKPATGE	6	SSTPPAGTENKPATGE	0	TcCLB.507511.81	35895.9	4579.03	37012.52	7045.66	AR	1
TSSA_II	AR_P4	PO	31	SSTPPSGTENKPATGE	7	SSTPPSATENKPATGE	0	TcCLB.507511.81	31674.9	4525.83	26639.65	3779.01	AR	1
TSSA_II	AR_P4	PO	31	SSTPPSGTENKPATGE	8	SSTPPSGAENKPATGE	0	TcCLB.507511.81	23350.57	5072.73	14382.06	953.8	AR	1
TSSA_II	AR_P4	PO	31	SSTPPSGTENKPATGE	9	SSTPPSGTANKPATGE	0	TcCLB.507511.81	42772.62	15354.6	43002.15	3699.89	AR	1
TSSA_II	AR_P4	PO	31	SSTPPSGTENKPATGE	10	SSTPPSGTEAKPATGE	0	TcCLB.507511.81	31790.64	5562.38	26182.38	1409.19	AR	1
TSSA_II	AR_P4	PO	31	SSTPPSGTENKPATGE	11	SSTPPSGTENAPATGE	0	TcCLB.507511.81	29266.24	4812.73	21983.4	1146.68	AR	1
TSSA_II	AR_P4	PO	31	SSTPPSGTENKPATGE	12	SSTPPSGTENKAATGE	0	TcCLB.507511.81	31639.32	4092.98	26942.9	4821.36	AR	1
TSSA_II	AR_P4	PO	31	SSTPPSGTENKPATGE	13	SSTPPSGTENKPGTGE	0	TcCLB.507511.81	32458.72	6021.64	27611.26	1220.26	AR	1
TSSA_II	AR_P4	PO	31	SSTPPSGTENKPATGE	14	SSTPPSGTENKPAAGE	0	TcCLB.507511.81	33633.86	4676.63	31713.3	6329.4	AR	1
TSSA_II	AR_P4	PO	31	SSTPPSGTENKPATGE	15	SSTPPSGTENKPATAE	0	TcCLB.507511.81	33719.7	3892.12	32022.8	8036.88	AR	1
TSSA_II	AR_P4	PO	31	SSTPPSGTENKPATGE	16	SSTPPSGTENKPATGA	0	TcCLB.507511.81	38003.94	9906.53	38575.92	1024.53	AR	1
TSSA_II	AR_P4	PO	32	STPPSGTENKPATGEA	0	STPPSGTENKPATGEA	0	TcCLB.507511.81	34983.98	6851.15	34609.12	1263.88	AR	1
TSSA_II	AR_P4	PO	32	STPPSGTENKPATGEA	1	ATPPSGTENKPATGEA	0	TcCLB.507511.81	34345.96	4273.89	33286.52	7708.52	AR	1
TSSA_II	AR_P4	PO	32	STPPSGTENKPATGEA	2	SAPPSGTENKPATGEA	0	TcCLB.507511.81	33795.67	5304.08	31671.89	4839.83	AR	1
TSSA_II	AR_P4	PO	32	STPPSGTENKPATGEA	3	STAPSGTENKPATGEA	0	TcCLB.507511.81	33531.03	4326.05	31602.86	7166.54	AR	1
TSSA_II	AR_P4	PO	32	STPPSGTENKPATGEA	4	STPASGTENKPATGEA	0	TcCLB.507511.81	33039.32	4602.54	30096.47	5794.73	AR	1
TSSA_II	AR_P4	PO	32	STPPSGTENKPATGEA	5	STPPAGTENKPATGEA	0	TcCLB.507511.81	32635.57	3971.66	29531.72	6765.99	AR	1
TSSA_II	AR_P4	PO	32	STPPSGTENKPATGEA	6	STPPSATENKPATGEA	0	TcCLB.507511.81	33261.01	5065.51	30418.82	4722.08	AR	1
TSSA_II	AR_P4	PO	32	STPPSGTENKPATGEA	7	STPPSGAENKPATGEA	0	TcCLB.507511.81	25612.4	3790.18	17263.74	1144.26	AR	1
TSSA_II	AR_P4	PO	32	STPPSGTENKPATGEA	8	STPPSGTANKPATGEA	0	TcCLB.507511.81	32242.06	5458.91	27333.25	2326.93	AR	1
TSSA_II	AR_P4	PO	32	STPPSGTENKPATGEA	9	STPPSGTEAKPATGEA	0	TcCLB.507511.81	30138.9	5797.67	23163.54	8.32	AR	1
TSSA_II	AR_P4	PO	32	STPPSGTENKPATGEA	10	STPPSGTENAPATGEA	0	TcCLB.507511.81	30564.26	4721.37	24157.43	1978.78	AR	1
TSSA_II	AR_P4	PO	32	STPPSGTENKPATGEA	11	STPPSGTENKAATGEA	0	TcCLB.507511.81	33013.62	6938.53	28552.8	726.23	AR	1
TSSA_II	AR_P4	PO	32	STPPSGTENKPATGEA	12	STPPSGTENKPGTGEA	0	TcCLB.507511.81	32970.18	4582.98	29903.78	5718.7	AR	1
TSSA_II	AR_P4	PO	32	STPPSGTENKPATGEA	13	STPPSGTENKPAAGEA	0	TcCLB.507511.81	33306.51	4693.08	30680.97	5803.35	AR	1
TSSA_II	AR_P4	PO	32	STPPSGTENKPATGEA	14	STPPSGTENKPATAEA	0	TcCLB.507511.81	32807.62	4724.19	29331.72	5042.77	AR	1
TSSA_II	AR_P4	PO	32	STPPSGTENKPATGEA	15	STPPSGTENKPATGAA	0	TcCLB.507511.81	37385.85	8378.3	38526.44	847.22	AR	1
TSSA_II	AR_P4	PO	32	STPPSGTENKPATGEA	16	STPPSGTENKPATGEG	0	TcCLB.507511.81	37170.2	8084.79	38307.94	1059.62	AR	1
TSSA_II	AR_P4	PO	33	TPPSGTENKPATGEAP	0	TPPSGTENKPATGEAP	0	TcCLB.507511.81	34289.53	6145.11	32708.68	2710.92	AR	1
TSSA_II	AR_P4	PO	33	TPPSGTENKPATGEAP	1	APPSGTENKPATGEAP	0	TcCLB.507511.81	37144.06	8206.79	38271.15	799.62	AR	1
TSSA_II	AR_P4	PO	33	TPPSGTENKPATGEAP	2	TAPSGTENKPATGEAP	0	TcCLB.507511.81	33312.93	5382.62	30294.8	4003.77	AR	1
TSSA_II	AR_P4	PO	33	TPPSGTENKPATGEAP	3	TPASGTENKPATGEAP	0	TcCLB.507511.81	31929.26	5793.21	26310.62	1035.74	AR	1
TSSA_II	AR_P4	PO	33	TPPSGTENKPATGEAP	4	TPPAGTENKPATGEAP	0	TcCLB.507511.81	34970.04	5249.41	34751.77	5409.26	AR	1
TSSA_II	AR_P4	PO	33	TPPSGTENKPATGEAP	5	TPPSATENKPATGEAP	0	TcCLB.507511.81	32232.38	4990.5	27726.83	3536.28	AR	1
TSSA_II	AR_P4	PO	33	TPPSGTENKPATGEAP	6	TPPSGAENKPATGEAP	0	TcCLB.507511.81	28323.86	4509.96	20674.6	1185.84	AR	1
TSSA_II	AR_P4	PO	33	TPPSGTENKPATGEAP	7	TPPSGTANKPATGEAP	0	TcCLB.507511.81	32571.82	7673.84	27347.04	2746.3	AR	1
TSSA_II	AR_P4	PO	33	TPPSGTENKPATGEAP	8	TPPSGTEAKPATGEAP	0	TcCLB.507511.81	31933.58	6864.84	26093.11	1234.42	AR	1
TSSA_II	AR_P4	PO	33	TPPSGTENKPATGEAP	9	TPPSGTENAPATGEAP	0	TcCLB.507511.81	35044.06	6383.84	35017.66	2650.8	AR	1
TSSA_II	AR_P4	PO	33	TPPSGTENKPATGEAP	10	TPPSGTENKAATGEAP	0	TcCLB.507511.81	28247.5	4080.87	20681.68	1767.7	AR	1
TSSA_II	AR_P4	PO	33	TPPSGTENKPATGEAP	11	TPPSGTENKPGTGEAP	0	TcCLB.507511.81	33967.96	6145.75	31826.92	2456.48	AR	1
TSSA_II	AR_P4	PO	33	TPPSGTENKPATGEAP	12	TPPSGTENKPAAGEAP	0	TcCLB.507511.81	34848.32	4996.41	34465.86	5957.81	AR	1
TSSA_II	AR_P4	PO	33	TPPSGTENKPATGEAP	13	TPPSGTENKPATAEAP	0	TcCLB.507511.81	33223.82	5516.19	29910.63	3436.14	AR	1
TSSA_II	AR_P4	PO	33	TPPSGTENKPATGEAP	14	TPPSGTENKPATGAAP	0	TcCLB.507511.81	37988.11	10843.56	37891.47	2449.13	AR	1
TSSA_II	AR_P4	PO	33	TPPSGTENKPATGEAP	15	TPPSGTENKPATGEGP	0	TcCLB.507511.81	34427.94	5108.39	33417.96	5699.44	AR	1
TSSA_II	AR_P4	PO	33	TPPSGTENKPATGEAP	16	TPPSGTENKPATGEAA	0	TcCLB.507511.81	36288.57	8672.77	36391.42	1185.95	AR	1
TSSA_II	AR_P4	PO	34	PPSGTENKPATGEAPS	0	PPSGTENKPATGEAPS	0	TcCLB.507511.81	35886.38	5818.29	36993.95	4168.09	AR	1
TSSA_II	AR_P4	PO	34	PPSGTENKPATGEAPS	1	APSGTENKPATGEAPS	0	TcCLB.507511.81	34680	5020.68	34065.94	5961.72	AR	1
TSSA_II	AR_P4	PO	34	PPSGTENKPATGEAPS	2	PASGTENKPATGEAPS	0	TcCLB.507511.81	38478.81	9462.69	39734.35	426.95	AR	1
TSSA_II	AR_P4	PO	34	PPSGTENKPATGEAPS	3	PPAGTENKPATGEAPS	0	TcCLB.507511.81	32555.54	6818.2	27322.85	752.02	AR	1
TSSA_II	AR_P4	PO	34	PPSGTENKPATGEAPS	4	PPSATENKPATGEAPS	0	TcCLB.507511.81	35309.29	6744.62	35516.26	1985.62	AR	1
TSSA_II	AR_P4	PO	34	PPSGTENKPATGEAPS	5	PPSGAENKPATGEAPS	0	TcCLB.507511.81	28603.88	6720.55	20749.29	1786.72	AR	1
TSSA_II	AR_P4	PO	34	PPSGTENKPATGEAPS	6	PPSGTANKPATGEAPS	0	TcCLB.507511.81	33966.25	7948.75	31043.84	3093.84	AR	1
TSSA_II	AR_P4	PO	34	PPSGTENKPATGEAPS	7	PPSGTEAKPATGEAPS	0	TcCLB.507511.81	35056.46	7787.61	34211.01	1312.29	AR	1
TSSA_II	AR_P4	PO	34	PPSGTENKPATGEAPS	8	PPSGTENAPATGEAPS	0	TcCLB.507511.81	32690.89	2859.52	30433.03	9431.63	AR	1
TSSA_II	AR_P4	PO	34	PPSGTENKPATGEAPS	9	PPSGTENKAATGEAPS	0	TcCLB.507511.81	35703.11	5323.41	36663.13	5400.18	AR	1
TSSA_II	AR_P4	PO	34	PPSGTENKPATGEAPS	10	PPSGTENKPGTGEAPS	0	TcCLB.507511.81	35496.61	6684.91	35885.36	1960.48	AR	1
TSSA_II	AR_P4	PO	34	PPSGTENKPATGEAPS	11	PPSGTENKPAAGEAPS	0	TcCLB.507511.81	33415.15	5401.96	30541.48	4106.67	AR	1
TSSA_II	AR_P4	PO	34	PPSGTENKPATGEAPS	12	PPSGTENKPATAEAPS	0	TcCLB.507511.81	35087.4	7183.32	34578.4	371.09	AR	1
TSSA_II	AR_P4	PO	34	PPSGTENKPATGEAPS	13	PPSGTENKPATGAAPS	0	TcCLB.507511.81	37846.21	8536.19	39298.07	1296.64	AR	1
TSSA_II	AR_P4	PO	34	PPSGTENKPATGEAPS	14	PPSGTENKPATGEGPS	0	TcCLB.507511.81	35225.12	5134.77	35528.6	5702.36	AR	1
TSSA_II	AR_P4	PO	34	PPSGTENKPATGEAPS	15	PPSGTENKPATGEAAS	0	TcCLB.507511.81	30303.71	4746.5	23713.21	1772.32	AR	1
TSSA_II	AR_P4	PO	34	PPSGTENKPATGEAPS	16	PPSGTENKPATGEAPA	0	TcCLB.507511.81	37956.07	9831.92	38580.53	923.71	AR	1
TSSA_II	AR_P4	PO	35	PSGTENKPATGEAPSQ	0	PSGTENKPATGEAPSQ	0	TcCLB.507511.81	34982.82	7644.81	34064.04	988.29	AR	1
TSSA_II	AR_P4	PO	35	PSGTENKPATGEAPSQ	1	ASGTENKPATGEAPSQ	0	TcCLB.507511.81	35378.07	6202.27	35671.23	2980.2	AR	1
TSSA_II	AR_P4	PO	35	PSGTENKPATGEAPSQ	2	PAGTENKPATGEAPSQ	0	TcCLB.507511.81	34682.26	6775.7	33720.69	1191.52	AR	1
TSSA_II	AR_P4	PO	35	PSGTENKPATGEAPSQ	3	PSATENKPATGEAPSQ	0	TcCLB.507511.81	35464.07	9268.4	33898.68	4308.86	AR	1
TSSA_II	AR_P4	PO	35	PSGTENKPATGEAPSQ	4	PSGAENKPATGEAPSQ	0	TcCLB.507511.81	29366.47	5563.83	22001.47	72.54	AR	1
TSSA_II	AR_P4	PO	35	PSGTENKPATGEAPSQ	5	PSGTANKPATGEAPSQ	0	TcCLB.507511.81	31526.96	7507.97	25286.06	2494.4	AR	1
TSSA_II	AR_P4	PO	35	PSGTENKPATGEAPSQ	6	PSGTEAKPATGEAPSQ	0	TcCLB.507511.81	31400.15	5999.6	25253.36	268.93	AR	1
TSSA_II	AR_P4	PO	35	PSGTENKPATGEAPSQ	7	PSGTENAPATGEAPSQ	0	TcCLB.507511.81	30790.18	6585.6	24040.92	1006.26	AR	1
TSSA_II	AR_P4	PO	35	PSGTENKPATGEAPSQ	8	PSGTENKAATGEAPSQ	0	TcCLB.507511.81	32406.14	5580.25	27711.55	2212.74	AR	1
TSSA_II	AR_P4	PO	35	PSGTENKPATGEAPSQ	9	PSGTENKPGTGEAPSQ	0	TcCLB.507511.81	34301.35	6982.23	32462.39	102.11	AR	1
TSSA_II	AR_P4	PO	35	PSGTENKPATGEAPSQ	10	PSGTENKPAAGEAPSQ	0	TcCLB.507511.81	36145.7	6576.4	37437.31	2634.76	AR	1
TSSA_II	AR_P4	PO	35	PSGTENKPATGEAPSQ	11	PSGTENKPATAEAPSQ	0	TcCLB.507511.81	42745.12	15035.32	43070.51	2643.17	AR	1
TSSA_II	AR_P4	PO	35	PSGTENKPATGEAPSQ	12	PSGTENKPATGAAPSQ	0	TcCLB.507511.81	36988.62	10459.11	36082.16	3754.87	AR	1
TSSA_II	AR_P4	PO	35	PSGTENKPATGEAPSQ	13	PSGTENKPATGEGPSQ	0	TcCLB.507511.81	35833.92	5114.89	37137.35	6150.63	AR	1
TSSA_II	AR_P4	PO	35	PSGTENKPATGEAPSQ	14	PSGTENKPATGEAASQ	0	TcCLB.507511.81	30201.74	2704.86	24626.28	5802.57	AR	1
TSSA_II	AR_P4	PO	35	PSGTENKPATGEAPSQ	15	PSGTENKPATGEAPAQ	0	TcCLB.507511.81	34370.97	5774.97	33169.1	3900.69	AR	1
TSSA_II	AR_P4	PO	35	PSGTENKPATGEAPSQ	16	PSGTENKPATGEAPSA	0	TcCLB.507511.81	33506.16	5522.44	30700.58	3908.94	AR	1
TSSA_III	AR_P4	PO	25	ANGGSTISTPPSGTEK	0	ANGGSTISTPPSGTEK	0	TcCLB.508235.20	24971.79	4885.67	16291.13	409.72	AR	1
TSSA_III	AR_P4	PO	25	ANGGSTISTPPSGTEK	1	GNGGSTISTPPSGTEK	0	TcCLB.508235.20	25448.57	5282.12	16835.1	809.79	AR	1
TSSA_III	AR_P4	PO	25	ANGGSTISTPPSGTEK	2	AAGGSTISTPPSGTEK	0	TcCLB.508235.20	22720.75	5369.96	13666.65	1337.2	AR	1
TSSA_III	AR_P4	PO	25	ANGGSTISTPPSGTEK	3	ANAGSTISTPPSGTEK	0	TcCLB.508235.20	27729.06	5837.03	19631.67	803.32	AR	1
TSSA_III	AR_P4	PO	25	ANGGSTISTPPSGTEK	4	ANGASTISTPPSGTEK	0	TcCLB.508235.20	24462.11	4768.08	15700.18	376.13	AR	1
TSSA_III	AR_P4	PO	25	ANGGSTISTPPSGTEK	5	ANGGATISTPPSGTEK	0	TcCLB.508235.20	26224.47	5929.32	17718.75	1366.26	AR	1
TSSA_III	AR_P4	PO	25	ANGGSTISTPPSGTEK	6	ANGGSAISTPPSGTEK	0	TcCLB.508235.20	25092.18	4834.04	16435.14	335.13	AR	1
TSSA_III	AR_P4	PO	25	ANGGSTISTPPSGTEK	7	ANGGSTASTPPSGTEK	0	TcCLB.508235.20	24025.2	5409.63	15132.58	1200.57	AR	1
TSSA_III	AR_P4	PO	25	ANGGSTISTPPSGTEK	8	ANGGSTIATPPSGTEK	0	TcCLB.508235.20	25519.22	4918.08	16990.14	317.77	AR	1
TSSA_III	AR_P4	PO	25	ANGGSTISTPPSGTEK	9	ANGGSTISAPPSGTEK	0	TcCLB.508235.20	25781.36	4394.32	17387.92	416.2	AR	1
TSSA_III	AR_P4	PO	25	ANGGSTISTPPSGTEK	10	ANGGSTISTAPSGTEK	0	TcCLB.508235.20	24166.6	4819.14	15357.02	458.76	AR	1
TSSA_III	AR_P4	PO	25	ANGGSTISTPPSGTEK	11	ANGGSTISTPASGTEK	0	TcCLB.508235.20	11886.87	2901.1	5454.56	37.02	AR	1
TSSA_III	AR_P4	PO	25	ANGGSTISTPPSGTEK	12	ANGGSTISTPPAGTEK	0	TcCLB.508235.20	19304.84	5063.87	10259.49	1166.44	AR	1
TSSA_III	AR_P4	PO	25	ANGGSTISTPPSGTEK	13	ANGGSTISTPPSATEK	0	TcCLB.508235.20	16950.68	2149.34	8433.75	1107	AR	1
TSSA_III	AR_P4	PO	25	ANGGSTISTPPSGTEK	14	ANGGSTISTPPSGAEK	0	TcCLB.508235.20	862.22	294.48	402.92	41.4	AR	1
TSSA_III	AR_P4	PO	25	ANGGSTISTPPSGTEK	15	ANGGSTISTPPSGTAK	0	TcCLB.508235.20	3377.86	477.97	1423.72	99.43	AR	1
TSSA_III	AR_P4	PO	25	ANGGSTISTPPSGTEK	16	ANGGSTISTPPSGTEA	0	TcCLB.508235.20	21986.24	3359.45	12972.67	771.88	AR	1
TSSA_III	AR_P4	PO	26	NGGSTISTPPSGTEKK	0	NGGSTISTPPSGTEKK	0	TcCLB.508235.20	11767.08	2124.94	5444.18	349.15	AR	1
TSSA_III	AR_P4	PO	26	NGGSTISTPPSGTEKK	1	AGGSTISTPPSGTEKK	0	TcCLB.508235.20	11766.6	516.69	5612.96	1683.19	AR	1
TSSA_III	AR_P4	PO	26	NGGSTISTPPSGTEKK	2	NAGSTISTPPSGTEKK	0	TcCLB.508235.20	15250.88	776.31	7658.9	2598.36	AR	1
TSSA_III	AR_P4	PO	26	NGGSTISTPPSGTEKK	3	NGASTISTPPSGTEKK	0	TcCLB.508235.20	12691.7	770.41	5994.27	1154.94	AR	1
TSSA_III	AR_P4	PO	26	NGGSTISTPPSGTEKK	4	NGGATISTPPSGTEKK	0	TcCLB.508235.20	15162.05	3372.91	7197.88	52.52	AR	1
TSSA_III	AR_P4	PO	26	NGGSTISTPPSGTEKK	5	NGGSAISTPPSGTEKK	0	TcCLB.508235.20	14225.71	780.38	6842.44	1390.39	AR	1
TSSA_III	AR_P4	PO	26	NGGSTISTPPSGTEKK	6	NGGSTASTPPSGTEKK	0	TcCLB.508235.20	16492.61	753.45	8510.6	2989.03	AR	1
TSSA_III	AR_P4	PO	26	NGGSTISTPPSGTEKK	7	NGGSTIATPPSGTEKK	0	TcCLB.508235.20	15511.72	1556.17	7543.51	1186.97	AR	1
TSSA_III	AR_P4	PO	26	NGGSTISTPPSGTEKK	8	NGGSTISAPPSGTEKK	0	TcCLB.508235.20	12880.49	1988	6018.66	541.07	AR	1
TSSA_III	AR_P4	PO	26	NGGSTISTPPSGTEKK	9	NGGSTISTAPSGTEKK	0	TcCLB.508235.20	15111.69	2283.03	7235.52	666.89	AR	1
TSSA_III	AR_P4	PO	26	NGGSTISTPPSGTEKK	10	NGGSTISTPASGTEKK	0	TcCLB.508235.20	4103.02	769.92	1736.51	50.3	AR	1
TSSA_III	AR_P4	PO	26	NGGSTISTPPSGTEKK	11	NGGSTISTPPAGTEKK	0	TcCLB.508235.20	7272.85	731.99	3292.3	492.52	AR	1
TSSA_III	AR_P4	PO	26	NGGSTISTPPSGTEKK	12	NGGSTISTPPSATEKK	0	TcCLB.508235.20	6068.33	2456.83	2577.86	526.66	AR	1
TSSA_III	AR_P4	PO	26	NGGSTISTPPSGTEKK	13	NGGSTISTPPSGAEKK	0	TcCLB.508235.20	158.48	47.87	113.13	9.52	AR	1
TSSA_III	AR_P4	PO	26	NGGSTISTPPSGTEKK	14	NGGSTISTPPSGTAKK	0	TcCLB.508235.20	1431.36	761.65	601.61	172.52	AR	1
TSSA_III	AR_P4	PO	26	NGGSTISTPPSGTEKK	15	NGGSTISTPPSGTEAK	0	TcCLB.508235.20	30627.67	6042.73	23886.16	166.98	AR	1
TSSA_III	AR_P4	PO	26	NGGSTISTPPSGTEKK	16	NGGSTISTPPSGTEKA	0	TcCLB.508235.20	25072.47	5581.46	16361.51	1254.31	AR	1
TSSA_III	AR_P4	PO	27	GGSTISTPPSGTEKKA	0	GGSTISTPPSGTEKKA	0	TcCLB.508235.20	10991.47	3165.67	5440.34	2970.17	AR	1
TSSA_III	AR_P4	PO	27	GGSTISTPPSGTEKKA	1	AGSTISTPPSGTEKKA	0	TcCLB.508235.20	11967.74	630.32	5640.32	1125.05	AR	1
TSSA_III	AR_P4	PO	27	GGSTISTPPSGTEKKA	2	GASTISTPPSGTEKKA	0	TcCLB.508235.20	15449.64	866.93	7811.97	2725.56	AR	1
TSSA_III	AR_P4	PO	27	GGSTISTPPSGTEKKA	3	GGATISTPPSGTEKKA	0	TcCLB.508235.20	14738.28	1002.87	7375.47	2623.78	AR	1
TSSA_III	AR_P4	PO	27	GGSTISTPPSGTEKKA	4	GGSAISTPPSGTEKKA	0	TcCLB.508235.20	14672.45	3448.46	6904.58	51.31	AR	1
TSSA_III	AR_P4	PO	27	GGSTISTPPSGTEKKA	5	GGSTASTPPSGTEKKA	0	TcCLB.508235.20	15129.28	1060.37	7619.07	2750.54	AR	1
TSSA_III	AR_P4	PO	27	GGSTISTPPSGTEKKA	6	GGSTIATPPSGTEKKA	0	TcCLB.508235.20	10864.47	1068.07	5055.88	764.71	AR	1
TSSA_III	AR_P4	PO	27	GGSTISTPPSGTEKKA	7	GGSTISAPPSGTEKKA	0	TcCLB.508235.20	8579.09	1410.76	3913.1	324.94	AR	1
TSSA_III	AR_P4	PO	27	GGSTISTPPSGTEKKA	8	GGSTISTAPSGTEKKA	0	TcCLB.508235.20	13173.31	68.05	6337.62	1695.88	AR	1
TSSA_III	AR_P4	PO	27	GGSTISTPPSGTEKKA	9	GGSTISTPASGTEKKA	0	TcCLB.508235.20	3934	414.46	1736.68	580.15	AR	1
TSSA_III	AR_P4	PO	27	GGSTISTPPSGTEKKA	10	GGSTISTPPAGTEKKA	0	TcCLB.508235.20	10946.32	201.11	5155.7	1216.65	AR	1
TSSA_III	AR_P4	PO	27	GGSTISTPPSGTEKKA	11	GGSTISTPPSATEKKA	0	TcCLB.508235.20	8558.9	3745.08	3739.66	849.75	AR	1
TSSA_III	AR_P4	PO	27	GGSTISTPPSGTEKKA	12	GGSTISTPPSGAEKKA	0	TcCLB.508235.20	120.06	12.34	92.09	6.86	AR	1
TSSA_III	AR_P4	PO	27	GGSTISTPPSGTEKKA	13	GGSTISTPPSGTAKKA	0	TcCLB.508235.20	538.4	251.48	276.35	54.72	AR	1
TSSA_III	AR_P4	PO	27	GGSTISTPPSGTEKKA	14	GGSTISTPPSGTEAKA	0	TcCLB.508235.20	33164.69	7742.03	28751.58	2925.79	AR	1
TSSA_III	AR_P4	PO	27	GGSTISTPPSGTEKKA	15	GGSTISTPPSGTEKAA	0	TcCLB.508235.20	27507.51	6244.16	19304.32	1378.35	AR	1
TSSA_III	AR_P4	PO	27	GGSTISTPPSGTEKKA	16	GGSTISTPPSGTEKKG	0	TcCLB.508235.20	12567.52	4246.28	5749.41	664.31	AR	1
TSSA_III	AR_P4	PO	28	GSTISTPPSGTEKKAA	0	GSTISTPPSGTEKKAA	0	TcCLB.508235.20	7965.12	561.35	3657.31	677.09	AR	1
TSSA_III	AR_P4	PO	28	GSTISTPPSGTEKKAA	1	ASTISTPPSGTEKKAA	0	TcCLB.508235.20	7359.21	88.12	3380.87	825.99	AR	1
TSSA_III	AR_P4	PO	28	GSTISTPPSGTEKKAA	2	GATISTPPSGTEKKAA	0	TcCLB.508235.20	9207.42	1163.43	4236.82	523.53	AR	1
TSSA_III	AR_P4	PO	28	GSTISTPPSGTEKKAA	3	GSAISTPPSGTEKKAA	0	TcCLB.508235.20	10105.06	3336.89	4554.06	440.56	AR	1
TSSA_III	AR_P4	PO	28	GSTISTPPSGTEKKAA	4	GSTASTPPSGTEKKAA	0	TcCLB.508235.20	9597.94	2813.83	4328.38	240.88	AR	1
TSSA_III	AR_P4	PO	28	GSTISTPPSGTEKKAA	5	GSTIATPPSGTEKKAA	0	TcCLB.508235.20	6751.63	1202.92	3164.3	1402.67	AR	1
TSSA_III	AR_P4	PO	28	GSTISTPPSGTEKKAA	6	GSTISAPPSGTEKKAA	0	TcCLB.508235.20	10567.17	1817.12	5100.86	2172.15	AR	1
TSSA_III	AR_P4	PO	28	GSTISTPPSGTEKKAA	7	GSTISTAPSGTEKKAA	0	TcCLB.508235.20	12290.83	1193.09	5961.27	2146.69	AR	1
TSSA_III	AR_P4	PO	28	GSTISTPPSGTEKKAA	8	GSTISTPASGTEKKAA	0	TcCLB.508235.20	5023.34	2022.5	2382.93	1519.5	AR	1
TSSA_III	AR_P4	PO	28	GSTISTPPSGTEKKAA	9	GSTISTPPAGTEKKAA	0	TcCLB.508235.20	11792.26	74.39	5587.49	1386.19	AR	1
TSSA_III	AR_P4	PO	28	GSTISTPPSGTEKKAA	10	GSTISTPPSATEKKAA	0	TcCLB.508235.20	9763.25	111.13	4570.51	1098.38	AR	1
TSSA_III	AR_P4	PO	28	GSTISTPPSGTEKKAA	11	GSTISTPPSGAEKKAA	0	TcCLB.508235.20	183.72	15.46	129.3	11.79	AR	1
TSSA_III	AR_P4	PO	28	GSTISTPPSGTEKKAA	12	GSTISTPPSGTAKKAA	0	TcCLB.508235.20	1183.66	243.92	547.88	191.6	AR	1
TSSA_III	AR_P4	PO	28	GSTISTPPSGTEKKAA	13	GSTISTPPSGTEAKAA	0	TcCLB.508235.20	30588.11	6043.73	23830.4	182.06	AR	1
TSSA_III	AR_P4	PO	28	GSTISTPPSGTEKKAA	14	GSTISTPPSGTEKAAA	0	TcCLB.508235.20	25690.61	5646.91	17078.61	1187.11	AR	1
TSSA_III	AR_P4	PO	28	GSTISTPPSGTEKKAA	15	GSTISTPPSGTEKKGA	0	TcCLB.508235.20	10350.1	116.1	4874.38	1287.72	AR	1
TSSA_III	AR_P4	PO	28	GSTISTPPSGTEKKAA	16	GSTISTPPSGTEKKAG	0	TcCLB.508235.20	10017.99	1437	4606.56	470.01	AR	1
TSSA_III	AR_P4	PO	29	STISTPPSGTEKKAAA	0	STISTPPSGTEKKAAA	0	TcCLB.508235.20	6410.82	1503.75	3020.82	1495.46	AR	1
TSSA_III	AR_P4	PO	29	STISTPPSGTEKKAAA	1	ATISTPPSGTEKKAAA	0	TcCLB.508235.20	6953.3	1379.53	3275.78	1519.34	AR	1
TSSA_III	AR_P4	PO	29	STISTPPSGTEKKAAA	2	SAISTPPSGTEKKAAA	0	TcCLB.508235.20	13658.87	1083.28	6501	1145.89	AR	1
TSSA_III	AR_P4	PO	29	STISTPPSGTEKKAAA	3	STASTPPSGTEKKAAA	0	TcCLB.508235.20	16599.68	468.52	8539.02	2813.87	AR	1
TSSA_III	AR_P4	PO	29	STISTPPSGTEKKAAA	4	STIATPPSGTEKKAAA	0	TcCLB.508235.20	11244.39	654.72	5361.79	1674.53	AR	1
TSSA_III	AR_P4	PO	29	STISTPPSGTEKKAAA	5	STISAPPSGTEKKAAA	0	TcCLB.508235.20	15109.24	1314.74	7647.12	2917.72	AR	1
TSSA_III	AR_P4	PO	29	STISTPPSGTEKKAAA	6	STISTAPSGTEKKAAA	0	TcCLB.508235.20	12583.24	1104.18	6103.54	2141.23	AR	1
TSSA_III	AR_P4	PO	29	STISTPPSGTEKKAAA	7	STISTPASGTEKKAAA	0	TcCLB.508235.20	3647.55	2269.48	1463.33	655.81	AR	1
TSSA_III	AR_P4	PO	29	STISTPPSGTEKKAAA	8	STISTPPAGTEKKAAA	0	TcCLB.508235.20	10377.62	226.85	4871.3	1121.14	AR	1
TSSA_III	AR_P4	PO	29	STISTPPSGTEKKAAA	9	STISTPPSATEKKAAA	0	TcCLB.508235.20	5858.02	1385.06	2736.5	1344.61	AR	1
TSSA_III	AR_P4	PO	29	STISTPPSGTEKKAAA	10	STISTPPSGAEKKAAA	0	TcCLB.508235.20	141.45	10.49	105.54	10.34	AR	1
TSSA_III	AR_P4	PO	29	STISTPPSGTEKKAAA	11	STISTPPSGTAKKAAA	0	TcCLB.508235.20	647.18	391.27	313.1	99.93	AR	1
TSSA_III	AR_P4	PO	29	STISTPPSGTEKKAAA	12	STISTPPSGTEAKAAA	0	TcCLB.508235.20	30425.11	6305.26	23485.76	693.81	AR	1
TSSA_III	AR_P4	PO	29	STISTPPSGTEKKAAA	13	STISTPPSGTEKAAAA	0	TcCLB.508235.20	26640.93	4898.7	18392.07	85.7	AR	1
TSSA_III	AR_P4	PO	29	STISTPPSGTEKKAAA	14	STISTPPSGTEKKGAA	0	TcCLB.508235.20	9962.28	2530.8	4529.71	58.99	AR	1
TSSA_III	AR_P4	PO	29	STISTPPSGTEKKAAA	15	STISTPPSGTEKKAGA	0	TcCLB.508235.20	17101.5	2195	8535.43	1104.24	AR	1
TSSA_III	AR_P4	PO	29	STISTPPSGTEKKAAA	16	STISTPPSGTEKKAAG	0	TcCLB.508235.20	15561.97	2045.92	7530.08	911.79	AR	1
TSSA_I	AR_P5	PO	31	SSTPPSGTENKPATGE	0	SSTPPSGTENKPATGE	0	TcCLB.507511.91	33325.11	5548.74	24923.71	845.11	AR	1
TSSA_I	AR_P5	PO	31	SSTPPSGTENKPATGE	1	ASTPPSGTENKPATGE	0	TcCLB.507511.91	37924.79	14896.51	27528.1	7813.28	AR	1
TSSA_I	AR_P5	PO	31	SSTPPSGTENKPATGE	2	SATPPSGTENKPATGE	0	TcCLB.507511.91	31841.45	8073.24	22274.38	3346.78	AR	1
TSSA_I	AR_P5	PO	31	SSTPPSGTENKPATGE	3	SSAPPSGTENKPATGE	0	TcCLB.507511.91	35134.6	7575.74	26897.11	994.69	AR	1
TSSA_I	AR_P5	PO	31	SSTPPSGTENKPATGE	4	SSTAPSGTENKPATGE	0	TcCLB.507511.91	41186.66	12865.39	32865.29	2401.24	AR	1
TSSA_I	AR_P5	PO	31	SSTPPSGTENKPATGE	5	SSTPASGTENKPATGE	0	TcCLB.507511.91	21576.21	7396.23	10364.49	2656.47	AR	1
TSSA_I	AR_P5	PO	31	SSTPPSGTENKPATGE	6	SSTPPAGTENKPATGE	0	TcCLB.507511.91	28358.9	7926.58	17690.24	3750.98	AR	1
TSSA_I	AR_P5	PO	31	SSTPPSGTENKPATGE	7	SSTPPSATENKPATGE	0	TcCLB.507511.91	15622.28	3708.32	6394.5	106.84	AR	1
TSSA_I	AR_P5	PO	31	SSTPPSGTENKPATGE	8	SSTPPSGAENKPATGE	0	TcCLB.507511.91	22672.85	4029.11	11281.17	265.67	AR	1
TSSA_I	AR_P5	PO	31	SSTPPSGTENKPATGE	9	SSTPPSGTANKPATGE	0	TcCLB.507511.91	36028.82	12267.1	26310.36	6161.58	AR	1
TSSA_I	AR_P5	PO	31	SSTPPSGTENKPATGE	10	SSTPPSGTEAKPATGE	0	TcCLB.507511.91	14589.85	5135.44	5857.57	855.76	AR	1
TSSA_I	AR_P5	PO	31	SSTPPSGTENKPATGE	11	SSTPPSGTENAPATGE	0	TcCLB.507511.91	19405.7	4748.7	8673.3	575.22	AR	1
TSSA_I	AR_P5	PO	31	SSTPPSGTENKPATGE	12	SSTPPSGTENKAATGE	0	TcCLB.507511.91	27419.03	4888.14	16598.72	138.23	AR	1
TSSA_I	AR_P5	PO	31	SSTPPSGTENKPATGE	13	SSTPPSGTENKPGTGE	0	TcCLB.507511.91	37797.05	13957.99	27734.75	6787.99	AR	1
TSSA_I	AR_P5	PO	31	SSTPPSGTENKPATGE	14	SSTPPSGTENKPAAGE	0	TcCLB.507511.91	34174.08	6503.31	25893.06	140.7	AR	1
TSSA_I	AR_P5	PO	31	SSTPPSGTENKPATGE	15	SSTPPSGTENKPATAE	0	TcCLB.507511.91	32974	5144.82	24438	1330.22	AR	1
TSSA_I	AR_P5	PO	31	SSTPPSGTENKPATGE	16	SSTPPSGTENKPATGA	0	TcCLB.507511.91	37617.47	9054.43	29645	1038.15	AR	1
TSSA_I	AR_P5	PO	32	STPPSGTENKPATGEA	0	STPPSGTENKPATGEA	0	TcCLB.507511.91	37845.85	14622.2	27584.1	7539.71	AR	1
TSSA_I	AR_P5	PO	32	STPPSGTENKPATGEA	1	ATPPSGTENKPATGEA	0	TcCLB.507511.91	35276.85	8428.58	26737.53	1995.13	AR	1
TSSA_I	AR_P5	PO	32	STPPSGTENKPATGEA	2	SAPPSGTENKPATGEA	0	TcCLB.507511.91	34049.29	6655.5	25684.66	418.34	AR	1
TSSA_I	AR_P5	PO	32	STPPSGTENKPATGEA	3	STAPSGTENKPATGEA	0	TcCLB.507511.91	33638.82	4284.36	25605.55	2860.05	AR	1
TSSA_I	AR_P5	PO	32	STPPSGTENKPATGEA	4	STPASGTENKPATGEA	0	TcCLB.507511.91	26991.11	9893.92	16019.89	6171.07	AR	1
TSSA_I	AR_P5	PO	32	STPPSGTENKPATGEA	5	STPPAGTENKPATGEA	0	TcCLB.507511.91	28025.84	5329.73	17400.1	318.95	AR	1
TSSA_I	AR_P5	PO	32	STPPSGTENKPATGEA	6	STPPSATENKPATGEA	0	TcCLB.507511.91	19160.6	4091.95	8501.61	117.19	AR	1
TSSA_I	AR_P5	PO	32	STPPSGTENKPATGEA	7	STPPSGAENKPATGEA	0	TcCLB.507511.91	32295.57	10051.03	22560.82	5777.9	AR	1
TSSA_I	AR_P5	PO	32	STPPSGTENKPATGEA	8	STPPSGTANKPATGEA	0	TcCLB.507511.91	34739.94	7839.02	26287.26	1663.74	AR	1
TSSA_I	AR_P5	PO	32	STPPSGTENKPATGEA	9	STPPSGTEAKPATGEA	0	TcCLB.507511.91	19693.09	4068.78	8890.17	85.74	AR	1
TSSA_I	AR_P5	PO	32	STPPSGTENKPATGEA	10	STPPSGTENAPATGEA	0	TcCLB.507511.91	18105.93	4648	7794.1	525.85	AR	1
TSSA_I	AR_P5	PO	32	STPPSGTENKPATGEA	11	STPPSGTENKAATGEA	0	TcCLB.507511.91	28009.12	6999.66	17237.92	2548.91	AR	1
TSSA_I	AR_P5	PO	32	STPPSGTENKPATGEA	12	STPPSGTENKPGTGEA	0	TcCLB.507511.91	33399.26	6791.24	24792.38	911.86	AR	1
TSSA_I	AR_P5	PO	32	STPPSGTENKPATGEA	13	STPPSGTENKPAAGEA	0	TcCLB.507511.91	33164.59	5822.22	24606.69	353.09	AR	1
TSSA_I	AR_P5	PO	32	STPPSGTENKPATGEA	14	STPPSGTENKPATAEA	0	TcCLB.507511.91	30926.12	5716.26	21360.37	359.89	AR	1
TSSA_I	AR_P5	PO	32	STPPSGTENKPATGEA	15	STPPSGTENKPATGAA	0	TcCLB.507511.91	42215.31	10912.96	35521.32	1761.33	AR	1
TSSA_I	AR_P5	PO	32	STPPSGTENKPATGEA	16	STPPSGTENKPATGEG	0	TcCLB.507511.91	36058.25	9487.63	27442.89	2889.4	AR	1
TSSA_I	AR_P5	PO	33	TPPSGTENKPATGEAP	0	TPPSGTENKPATGEAP	0	TcCLB.507511.91	40334.92	11686.51	32145.95	1535.23	AR	1
TSSA_I	AR_P5	PO	33	TPPSGTENKPATGEAP	1	APPSGTENKPATGEAP	0	TcCLB.507511.91	43669.07	11350.6	37176.12	2430.26	AR	1
TSSA_I	AR_P5	PO	33	TPPSGTENKPATGEAP	2	TAPSGTENKPATGEAP	0	TcCLB.507511.91	35560.8	5242.38	28411.04	2705.76	AR	1
TSSA_I	AR_P5	PO	33	TPPSGTENKPATGEAP	3	TPASGTENKPATGEAP	0	TcCLB.507511.91	35619.4	7952.72	27354.34	1148.16	AR	1
TSSA_I	AR_P5	PO	33	TPPSGTENKPATGEAP	4	TPPAGTENKPATGEAP	0	TcCLB.507511.91	37475.27	11955.17	28117.96	4689.43	AR	1
TSSA_I	AR_P5	PO	33	TPPSGTENKPATGEAP	5	TPPSATENKPATGEAP	0	TcCLB.507511.91	34120	8040.28	25373.82	2239.1	AR	1
TSSA_I	AR_P5	PO	33	TPPSGTENKPATGEAP	6	TPPSGAENKPATGEAP	0	TcCLB.507511.91	34528.84	7522.33	26077.21	1298.35	AR	1
TSSA_I	AR_P5	PO	33	TPPSGTENKPATGEAP	7	TPPSGTANKPATGEAP	0	TcCLB.507511.91	42737.59	15080.81	33936.71	4050.14	AR	1
TSSA_I	AR_P5	PO	33	TPPSGTENKPATGEAP	8	TPPSGTEAKPATGEAP	0	TcCLB.507511.91	33523.31	5403.24	25235.08	1143.27	AR	1
TSSA_I	AR_P5	PO	33	TPPSGTENKPATGEAP	9	TPPSGTENAPATGEAP	0	TcCLB.507511.91	39755.53	10684.97	31892.88	560.67	AR	1
TSSA_I	AR_P5	PO	33	TPPSGTENKPATGEAP	10	TPPSGTENKAATGEAP	0	TcCLB.507511.91	28516.49	7652.17	17898.65	3396.81	AR	1
TSSA_I	AR_P5	PO	33	TPPSGTENKPATGEAP	11	TPPSGTENKPGTGEAP	0	TcCLB.507511.91	36685.05	9824.64	28115.9	2810.98	AR	1
TSSA_I	AR_P5	PO	33	TPPSGTENKPATGEAP	12	TPPSGTENKPAAGEAP	0	TcCLB.507511.91	31334.6	8807.04	21516.64	4437.77	AR	1
TSSA_I	AR_P5	PO	33	TPPSGTENKPATGEAP	13	TPPSGTENKPATAEAP	0	TcCLB.507511.91	28754.17	7314.05	18224.43	2932.25	AR	1
TSSA_I	AR_P5	PO	33	TPPSGTENKPATGEAP	14	TPPSGTENKPATGAAP	0	TcCLB.507511.91	35188.65	9500.84	26307.4	3425.11	AR	1
TSSA_I	AR_P5	PO	33	TPPSGTENKPATGEAP	15	TPPSGTENKPATGEGP	0	TcCLB.507511.91	32652.6	6691.34	23695.72	1101.77	AR	1
TSSA_I	AR_P5	PO	33	TPPSGTENKPATGEAP	16	TPPSGTENKPATGEAA	0	TcCLB.507511.91	33961.22	7693.49	25314.11	1872.43	AR	1
TSSA_I	AR_P5	PO	34	PPSGTENKPATGEAPS	0	PPSGTENKPATGEAPS	0	TcCLB.507511.91	38937.1	9718.06	31183.44	237.86	AR	1
TSSA_I	AR_P5	PO	34	PPSGTENKPATGEAPS	1	APSGTENKPATGEAPS	0	TcCLB.507511.91	38793.2	10159.02	30596.04	1273.32	AR	1
TSSA_I	AR_P5	PO	34	PPSGTENKPATGEAPS	2	PASGTENKPATGEAPS	0	TcCLB.507511.91	46233.51	16303.98	38795.48	2530.39	AR	1
TSSA_I	AR_P5	PO	34	PPSGTENKPATGEAPS	3	PPAGTENKPATGEAPS	0	TcCLB.507511.91	36399.09	7885.19	28429.39	551.71	AR	1
TSSA_I	AR_P5	PO	34	PPSGTENKPATGEAPS	4	PPSATENKPATGEAPS	0	TcCLB.507511.91	40388.12	10729.25	32798.56	112.58	AR	1
TSSA_I	AR_P5	PO	34	PPSGTENKPATGEAPS	5	PPSGAENKPATGEAPS	0	TcCLB.507511.91	36215.36	7837.54	28156.98	598.7	AR	1
TSSA_I	AR_P5	PO	34	PPSGTENKPATGEAPS	6	PPSGTANKPATGEAPS	0	TcCLB.507511.91	41261.97	10024.08	34612.27	2263.9	AR	1
TSSA_I	AR_P5	PO	34	PPSGTENKPATGEAPS	7	PPSGTEAKPATGEAPS	0	TcCLB.507511.91	38866.17	9270.01	31450.88	425.57	AR	1
TSSA_I	AR_P5	PO	34	PPSGTENKPATGEAPS	8	PPSGTENAPATGEAPS	0	TcCLB.507511.91	34256.39	6972.25	25855.78	732.54	AR	1
TSSA_I	AR_P5	PO	34	PPSGTENKPATGEAPS	9	PPSGTENKAATGEAPS	0	TcCLB.507511.91	25195.24	5496.45	13800.3	930.61	AR	1
TSSA_I	AR_P5	PO	34	PPSGTENKPATGEAPS	10	PPSGTENKPGTGEAPS	0	TcCLB.507511.91	38856	10236.51	30656.82	1283.91	AR	1
TSSA_I	AR_P5	PO	34	PPSGTENKPATGEAPS	11	PPSGTENKPAAGEAPS	0	TcCLB.507511.91	25343.69	7381.37	13954.13	3037.38	AR	1
TSSA_I	AR_P5	PO	34	PPSGTENKPATGEAPS	12	PPSGTENKPATAEAPS	0	TcCLB.507511.91	25277.1	6684.78	13840.03	2246.24	AR	1
TSSA_I	AR_P5	PO	34	PPSGTENKPATGEAPS	13	PPSGTENKPATGAAPS	0	TcCLB.507511.91	30650.32	7601.4	20729.61	3012.71	AR	1
TSSA_I	AR_P5	PO	34	PPSGTENKPATGEAPS	14	PPSGTENKPATGEGPS	0	TcCLB.507511.91	34654.98	10215.46	25378.9	4679.43	AR	1
TSSA_I	AR_P5	PO	34	PPSGTENKPATGEAPS	15	PPSGTENKPATGEAAS	0	TcCLB.507511.91	25639.11	6239.85	14264.53	1711.26	AR	1
TSSA_I	AR_P5	PO	34	PPSGTENKPATGEAPS	16	PPSGTENKPATGEAPA	0	TcCLB.507511.91	44130.95	19140.42	34036.53	9114.76	AR	1
TSSA_I	AR_P5	PO	35	PSGTENKPATGEAPSQ	0	PSGTENKPATGEAPSQ	0	TcCLB.507511.91	41589.3	14035.22	32576.69	3780.3	AR	1
TSSA_I	AR_P5	PO	35	PSGTENKPATGEAPSQ	1	ASGTENKPATGEAPSQ	0	TcCLB.507511.91	38300.52	7161.97	32009.85	2997.77	AR	1
TSSA_I	AR_P5	PO	35	PSGTENKPATGEAPSQ	2	PAGTENKPATGEAPSQ	0	TcCLB.507511.91	37491.39	9256.57	29312.02	1554.06	AR	1
TSSA_I	AR_P5	PO	35	PSGTENKPATGEAPSQ	3	PSATENKPATGEAPSQ	0	TcCLB.507511.91	43061.05	14996.15	34541.63	3399.59	AR	1
TSSA_I	AR_P5	PO	35	PSGTENKPATGEAPSQ	4	PSGAENKPATGEAPSQ	0	TcCLB.507511.91	42561.49	15076.77	33498.91	4307.65	AR	1
TSSA_I	AR_P5	PO	35	PSGTENKPATGEAPSQ	5	PSGTANKPATGEAPSQ	0	TcCLB.507511.91	43695.53	14937.81	35668.9	2577.23	AR	1
TSSA_I	AR_P5	PO	35	PSGTENKPATGEAPSQ	6	PSGTEAKPATGEAPSQ	0	TcCLB.507511.91	36516.16	6880.08	29049.99	1131.91	AR	1
TSSA_I	AR_P5	PO	35	PSGTENKPATGEAPSQ	7	PSGTENAPATGEAPSQ	0	TcCLB.507511.91	44177.38	13491.51	37004.79	43.18	AR	1
TSSA_I	AR_P5	PO	35	PSGTENKPATGEAPSQ	8	PSGTENKAATGEAPSQ	0	TcCLB.507511.91	16108.5	4800.32	6613.33	651.1	AR	1
TSSA_I	AR_P5	PO	35	PSGTENKPATGEAPSQ	9	PSGTENKPGTGEAPSQ	0	TcCLB.507511.91	33231.63	7117.43	24450.84	1457.43	AR	1
TSSA_I	AR_P5	PO	35	PSGTENKPATGEAPSQ	10	PSGTENKPAAGEAPSQ	0	TcCLB.507511.91	12444.85	3623.47	5019.65	390.37	AR	1
TSSA_I	AR_P5	PO	35	PSGTENKPATGEAPSQ	11	PSGTENKPATAEAPSQ	0	TcCLB.507511.91	12787.08	3025.76	5189.15	114.18	AR	1
TSSA_I	AR_P5	PO	35	PSGTENKPATGEAPSQ	12	PSGTENKPATGAAPSQ	0	TcCLB.507511.91	18849.38	4463.92	8280.77	389.69	AR	1
TSSA_I	AR_P5	PO	35	PSGTENKPATGEAPSQ	13	PSGTENKPATGEGPSQ	0	TcCLB.507511.91	30491.96	7375.24	20549.5	2753.19	AR	1
TSSA_I	AR_P5	PO	35	PSGTENKPATGEAPSQ	14	PSGTENKPATGEAASQ	0	TcCLB.507511.91	22082.6	5189.41	10709.5	812.69	AR	1
TSSA_I	AR_P5	PO	35	PSGTENKPATGEAPSQ	15	PSGTENKPATGEAPAQ	0	TcCLB.507511.91	38431.32	8023.89	31595.58	1637.54	AR	1
TSSA_I	AR_P5	PO	35	PSGTENKPATGEAPSQ	16	PSGTENKPATGEAPSA	0	TcCLB.507511.91	36712.16	7018.15	29294.79	1103.26	AR	1
TSSA_II	AR_P5	PO	31	SSTPPSGTENKPATGE	0	SSTPPSGTENKPATGE	0	TcCLB.507511.81	33325.11	5548.74	24923.71	845.11	AR	1
TSSA_II	AR_P5	PO	31	SSTPPSGTENKPATGE	1	ASTPPSGTENKPATGE	0	TcCLB.507511.81	37924.79	14896.51	27528.1	7813.28	AR	1
TSSA_II	AR_P5	PO	31	SSTPPSGTENKPATGE	2	SATPPSGTENKPATGE	0	TcCLB.507511.81	31841.45	8073.24	22274.38	3346.78	AR	1
TSSA_II	AR_P5	PO	31	SSTPPSGTENKPATGE	3	SSAPPSGTENKPATGE	0	TcCLB.507511.81	35134.6	7575.74	26897.11	994.69	AR	1
TSSA_II	AR_P5	PO	31	SSTPPSGTENKPATGE	4	SSTAPSGTENKPATGE	0	TcCLB.507511.81	41186.66	12865.39	32865.29	2401.24	AR	1
TSSA_II	AR_P5	PO	31	SSTPPSGTENKPATGE	5	SSTPASGTENKPATGE	0	TcCLB.507511.81	21576.21	7396.23	10364.49	2656.47	AR	1
TSSA_II	AR_P5	PO	31	SSTPPSGTENKPATGE	6	SSTPPAGTENKPATGE	0	TcCLB.507511.81	28358.9	7926.58	17690.24	3750.98	AR	1
TSSA_II	AR_P5	PO	31	SSTPPSGTENKPATGE	7	SSTPPSATENKPATGE	0	TcCLB.507511.81	15622.28	3708.32	6394.5	106.84	AR	1
TSSA_II	AR_P5	PO	31	SSTPPSGTENKPATGE	8	SSTPPSGAENKPATGE	0	TcCLB.507511.81	22672.85	4029.11	11281.17	265.67	AR	1
TSSA_II	AR_P5	PO	31	SSTPPSGTENKPATGE	9	SSTPPSGTANKPATGE	0	TcCLB.507511.81	36028.82	12267.1	26310.36	6161.58	AR	1
TSSA_II	AR_P5	PO	31	SSTPPSGTENKPATGE	10	SSTPPSGTEAKPATGE	0	TcCLB.507511.81	14589.85	5135.44	5857.57	855.76	AR	1
TSSA_II	AR_P5	PO	31	SSTPPSGTENKPATGE	11	SSTPPSGTENAPATGE	0	TcCLB.507511.81	19405.7	4748.7	8673.3	575.22	AR	1
TSSA_II	AR_P5	PO	31	SSTPPSGTENKPATGE	12	SSTPPSGTENKAATGE	0	TcCLB.507511.81	27419.03	4888.14	16598.72	138.23	AR	1
TSSA_II	AR_P5	PO	31	SSTPPSGTENKPATGE	13	SSTPPSGTENKPGTGE	0	TcCLB.507511.81	37797.05	13957.99	27734.75	6787.99	AR	1
TSSA_II	AR_P5	PO	31	SSTPPSGTENKPATGE	14	SSTPPSGTENKPAAGE	0	TcCLB.507511.81	34174.08	6503.31	25893.06	140.7	AR	1
TSSA_II	AR_P5	PO	31	SSTPPSGTENKPATGE	15	SSTPPSGTENKPATAE	0	TcCLB.507511.81	32974	5144.82	24438	1330.22	AR	1
TSSA_II	AR_P5	PO	31	SSTPPSGTENKPATGE	16	SSTPPSGTENKPATGA	0	TcCLB.507511.81	37617.47	9054.43	29645	1038.15	AR	1
TSSA_II	AR_P5	PO	32	STPPSGTENKPATGEA	0	STPPSGTENKPATGEA	0	TcCLB.507511.81	37845.85	14622.2	27584.1	7539.71	AR	1
TSSA_II	AR_P5	PO	32	STPPSGTENKPATGEA	1	ATPPSGTENKPATGEA	0	TcCLB.507511.81	35276.85	8428.58	26737.53	1995.13	AR	1
TSSA_II	AR_P5	PO	32	STPPSGTENKPATGEA	2	SAPPSGTENKPATGEA	0	TcCLB.507511.81	34049.29	6655.5	25684.66	418.34	AR	1
TSSA_II	AR_P5	PO	32	STPPSGTENKPATGEA	3	STAPSGTENKPATGEA	0	TcCLB.507511.81	33638.82	4284.36	25605.55	2860.05	AR	1
TSSA_II	AR_P5	PO	32	STPPSGTENKPATGEA	4	STPASGTENKPATGEA	0	TcCLB.507511.81	26991.11	9893.92	16019.89	6171.07	AR	1
TSSA_II	AR_P5	PO	32	STPPSGTENKPATGEA	5	STPPAGTENKPATGEA	0	TcCLB.507511.81	28025.84	5329.73	17400.1	318.95	AR	1
TSSA_II	AR_P5	PO	32	STPPSGTENKPATGEA	6	STPPSATENKPATGEA	0	TcCLB.507511.81	19160.6	4091.95	8501.61	117.19	AR	1
TSSA_II	AR_P5	PO	32	STPPSGTENKPATGEA	7	STPPSGAENKPATGEA	0	TcCLB.507511.81	32295.57	10051.03	22560.82	5777.9	AR	1
TSSA_II	AR_P5	PO	32	STPPSGTENKPATGEA	8	STPPSGTANKPATGEA	0	TcCLB.507511.81	34739.94	7839.02	26287.26	1663.74	AR	1
TSSA_II	AR_P5	PO	32	STPPSGTENKPATGEA	9	STPPSGTEAKPATGEA	0	TcCLB.507511.81	19693.09	4068.78	8890.17	85.74	AR	1
TSSA_II	AR_P5	PO	32	STPPSGTENKPATGEA	10	STPPSGTENAPATGEA	0	TcCLB.507511.81	18105.93	4648	7794.1	525.85	AR	1
TSSA_II	AR_P5	PO	32	STPPSGTENKPATGEA	11	STPPSGTENKAATGEA	0	TcCLB.507511.81	28009.12	6999.66	17237.92	2548.91	AR	1
TSSA_II	AR_P5	PO	32	STPPSGTENKPATGEA	12	STPPSGTENKPGTGEA	0	TcCLB.507511.81	33399.26	6791.24	24792.38	911.86	AR	1
TSSA_II	AR_P5	PO	32	STPPSGTENKPATGEA	13	STPPSGTENKPAAGEA	0	TcCLB.507511.81	33164.59	5822.22	24606.69	353.09	AR	1
TSSA_II	AR_P5	PO	32	STPPSGTENKPATGEA	14	STPPSGTENKPATAEA	0	TcCLB.507511.81	30926.12	5716.26	21360.37	359.89	AR	1
TSSA_II	AR_P5	PO	32	STPPSGTENKPATGEA	15	STPPSGTENKPATGAA	0	TcCLB.507511.81	42215.31	10912.96	35521.32	1761.33	AR	1
TSSA_II	AR_P5	PO	32	STPPSGTENKPATGEA	16	STPPSGTENKPATGEG	0	TcCLB.507511.81	36058.25	9487.63	27442.89	2889.4	AR	1
TSSA_II	AR_P5	PO	33	TPPSGTENKPATGEAP	0	TPPSGTENKPATGEAP	0	TcCLB.507511.81	40334.92	11686.51	32145.95	1535.23	AR	1
TSSA_II	AR_P5	PO	33	TPPSGTENKPATGEAP	1	APPSGTENKPATGEAP	0	TcCLB.507511.81	43669.07	11350.6	37176.12	2430.26	AR	1
TSSA_II	AR_P5	PO	33	TPPSGTENKPATGEAP	2	TAPSGTENKPATGEAP	0	TcCLB.507511.81	35560.8	5242.38	28411.04	2705.76	AR	1
TSSA_II	AR_P5	PO	33	TPPSGTENKPATGEAP	3	TPASGTENKPATGEAP	0	TcCLB.507511.81	35619.4	7952.72	27354.34	1148.16	AR	1
TSSA_II	AR_P5	PO	33	TPPSGTENKPATGEAP	4	TPPAGTENKPATGEAP	0	TcCLB.507511.81	37475.27	11955.17	28117.96	4689.43	AR	1
TSSA_II	AR_P5	PO	33	TPPSGTENKPATGEAP	5	TPPSATENKPATGEAP	0	TcCLB.507511.81	34120	8040.28	25373.82	2239.1	AR	1
TSSA_II	AR_P5	PO	33	TPPSGTENKPATGEAP	6	TPPSGAENKPATGEAP	0	TcCLB.507511.81	34528.84	7522.33	26077.21	1298.35	AR	1
TSSA_II	AR_P5	PO	33	TPPSGTENKPATGEAP	7	TPPSGTANKPATGEAP	0	TcCLB.507511.81	42737.59	15080.81	33936.71	4050.14	AR	1
TSSA_II	AR_P5	PO	33	TPPSGTENKPATGEAP	8	TPPSGTEAKPATGEAP	0	TcCLB.507511.81	33523.31	5403.24	25235.08	1143.27	AR	1
TSSA_II	AR_P5	PO	33	TPPSGTENKPATGEAP	9	TPPSGTENAPATGEAP	0	TcCLB.507511.81	39755.53	10684.97	31892.88	560.67	AR	1
TSSA_II	AR_P5	PO	33	TPPSGTENKPATGEAP	10	TPPSGTENKAATGEAP	0	TcCLB.507511.81	28516.49	7652.17	17898.65	3396.81	AR	1
TSSA_II	AR_P5	PO	33	TPPSGTENKPATGEAP	11	TPPSGTENKPGTGEAP	0	TcCLB.507511.81	36685.05	9824.64	28115.9	2810.98	AR	1
TSSA_II	AR_P5	PO	33	TPPSGTENKPATGEAP	12	TPPSGTENKPAAGEAP	0	TcCLB.507511.81	31334.6	8807.04	21516.64	4437.77	AR	1
TSSA_II	AR_P5	PO	33	TPPSGTENKPATGEAP	13	TPPSGTENKPATAEAP	0	TcCLB.507511.81	28754.17	7314.05	18224.43	2932.25	AR	1
TSSA_II	AR_P5	PO	33	TPPSGTENKPATGEAP	14	TPPSGTENKPATGAAP	0	TcCLB.507511.81	35188.65	9500.84	26307.4	3425.11	AR	1
TSSA_II	AR_P5	PO	33	TPPSGTENKPATGEAP	15	TPPSGTENKPATGEGP	0	TcCLB.507511.81	32652.6	6691.34	23695.72	1101.77	AR	1
TSSA_II	AR_P5	PO	33	TPPSGTENKPATGEAP	16	TPPSGTENKPATGEAA	0	TcCLB.507511.81	33961.22	7693.49	25314.11	1872.43	AR	1
TSSA_II	AR_P5	PO	34	PPSGTENKPATGEAPS	0	PPSGTENKPATGEAPS	0	TcCLB.507511.81	38937.1	9718.06	31183.44	237.86	AR	1
TSSA_II	AR_P5	PO	34	PPSGTENKPATGEAPS	1	APSGTENKPATGEAPS	0	TcCLB.507511.81	38793.2	10159.02	30596.04	1273.32	AR	1
TSSA_II	AR_P5	PO	34	PPSGTENKPATGEAPS	2	PASGTENKPATGEAPS	0	TcCLB.507511.81	46233.51	16303.98	38795.48	2530.39	AR	1
TSSA_II	AR_P5	PO	34	PPSGTENKPATGEAPS	3	PPAGTENKPATGEAPS	0	TcCLB.507511.81	36399.09	7885.19	28429.39	551.71	AR	1
TSSA_II	AR_P5	PO	34	PPSGTENKPATGEAPS	4	PPSATENKPATGEAPS	0	TcCLB.507511.81	40388.12	10729.25	32798.56	112.58	AR	1
TSSA_II	AR_P5	PO	34	PPSGTENKPATGEAPS	5	PPSGAENKPATGEAPS	0	TcCLB.507511.81	36215.36	7837.54	28156.98	598.7	AR	1
TSSA_II	AR_P5	PO	34	PPSGTENKPATGEAPS	6	PPSGTANKPATGEAPS	0	TcCLB.507511.81	41261.97	10024.08	34612.27	2263.9	AR	1
TSSA_II	AR_P5	PO	34	PPSGTENKPATGEAPS	7	PPSGTEAKPATGEAPS	0	TcCLB.507511.81	38866.17	9270.01	31450.88	425.57	AR	1
TSSA_II	AR_P5	PO	34	PPSGTENKPATGEAPS	8	PPSGTENAPATGEAPS	0	TcCLB.507511.81	34256.39	6972.25	25855.78	732.54	AR	1
TSSA_II	AR_P5	PO	34	PPSGTENKPATGEAPS	9	PPSGTENKAATGEAPS	0	TcCLB.507511.81	25195.24	5496.45	13800.3	930.61	AR	1
TSSA_II	AR_P5	PO	34	PPSGTENKPATGEAPS	10	PPSGTENKPGTGEAPS	0	TcCLB.507511.81	38856	10236.51	30656.82	1283.91	AR	1
TSSA_II	AR_P5	PO	34	PPSGTENKPATGEAPS	11	PPSGTENKPAAGEAPS	0	TcCLB.507511.81	25343.69	7381.37	13954.13	3037.38	AR	1
TSSA_II	AR_P5	PO	34	PPSGTENKPATGEAPS	12	PPSGTENKPATAEAPS	0	TcCLB.507511.81	25277.1	6684.78	13840.03	2246.24	AR	1
TSSA_II	AR_P5	PO	34	PPSGTENKPATGEAPS	13	PPSGTENKPATGAAPS	0	TcCLB.507511.81	30650.32	7601.4	20729.61	3012.71	AR	1
TSSA_II	AR_P5	PO	34	PPSGTENKPATGEAPS	14	PPSGTENKPATGEGPS	0	TcCLB.507511.81	34654.98	10215.46	25378.9	4679.43	AR	1
TSSA_II	AR_P5	PO	34	PPSGTENKPATGEAPS	15	PPSGTENKPATGEAAS	0	TcCLB.507511.81	25639.11	6239.85	14264.53	1711.26	AR	1
TSSA_II	AR_P5	PO	34	PPSGTENKPATGEAPS	16	PPSGTENKPATGEAPA	0	TcCLB.507511.81	44130.95	19140.42	34036.53	9114.76	AR	1
TSSA_II	AR_P5	PO	35	PSGTENKPATGEAPSQ	0	PSGTENKPATGEAPSQ	0	TcCLB.507511.81	41589.3	14035.22	32576.69	3780.3	AR	1
TSSA_II	AR_P5	PO	35	PSGTENKPATGEAPSQ	1	ASGTENKPATGEAPSQ	0	TcCLB.507511.81	38300.52	7161.97	32009.85	2997.77	AR	1
TSSA_II	AR_P5	PO	35	PSGTENKPATGEAPSQ	2	PAGTENKPATGEAPSQ	0	TcCLB.507511.81	37491.39	9256.57	29312.02	1554.06	AR	1
TSSA_II	AR_P5	PO	35	PSGTENKPATGEAPSQ	3	PSATENKPATGEAPSQ	0	TcCLB.507511.81	43061.05	14996.15	34541.63	3399.59	AR	1
TSSA_II	AR_P5	PO	35	PSGTENKPATGEAPSQ	4	PSGAENKPATGEAPSQ	0	TcCLB.507511.81	42561.49	15076.77	33498.91	4307.65	AR	1
TSSA_II	AR_P5	PO	35	PSGTENKPATGEAPSQ	5	PSGTANKPATGEAPSQ	0	TcCLB.507511.81	43695.53	14937.81	35668.9	2577.23	AR	1
TSSA_II	AR_P5	PO	35	PSGTENKPATGEAPSQ	6	PSGTEAKPATGEAPSQ	0	TcCLB.507511.81	36516.16	6880.08	29049.99	1131.91	AR	1
TSSA_II	AR_P5	PO	35	PSGTENKPATGEAPSQ	7	PSGTENAPATGEAPSQ	0	TcCLB.507511.81	44177.38	13491.51	37004.79	43.18	AR	1
TSSA_II	AR_P5	PO	35	PSGTENKPATGEAPSQ	8	PSGTENKAATGEAPSQ	0	TcCLB.507511.81	16108.5	4800.32	6613.33	651.1	AR	1
TSSA_II	AR_P5	PO	35	PSGTENKPATGEAPSQ	9	PSGTENKPGTGEAPSQ	0	TcCLB.507511.81	33231.63	7117.43	24450.84	1457.43	AR	1
TSSA_II	AR_P5	PO	35	PSGTENKPATGEAPSQ	10	PSGTENKPAAGEAPSQ	0	TcCLB.507511.81	12444.85	3623.47	5019.65	390.37	AR	1
TSSA_II	AR_P5	PO	35	PSGTENKPATGEAPSQ	11	PSGTENKPATAEAPSQ	0	TcCLB.507511.81	12787.08	3025.76	5189.15	114.18	AR	1
TSSA_II	AR_P5	PO	35	PSGTENKPATGEAPSQ	12	PSGTENKPATGAAPSQ	0	TcCLB.507511.81	18849.38	4463.92	8280.77	389.69	AR	1
TSSA_II	AR_P5	PO	35	PSGTENKPATGEAPSQ	13	PSGTENKPATGEGPSQ	0	TcCLB.507511.81	30491.96	7375.24	20549.5	2753.19	AR	1
TSSA_II	AR_P5	PO	35	PSGTENKPATGEAPSQ	14	PSGTENKPATGEAASQ	0	TcCLB.507511.81	22082.6	5189.41	10709.5	812.69	AR	1
TSSA_II	AR_P5	PO	35	PSGTENKPATGEAPSQ	15	PSGTENKPATGEAPAQ	0	TcCLB.507511.81	38431.32	8023.89	31595.58	1637.54	AR	1
TSSA_II	AR_P5	PO	35	PSGTENKPATGEAPSQ	16	PSGTENKPATGEAPSA	0	TcCLB.507511.81	36712.16	7018.15	29294.79	1103.26	AR	1
TSSA_III	AR_P5	PO	25	ANGGSTISTPPSGTEK	0	ANGGSTISTPPSGTEK	0	TcCLB.508235.20	16083.73	7803.21	6686.12	2290.65	AR	1
TSSA_III	AR_P5	PO	25	ANGGSTISTPPSGTEK	1	GNGGSTISTPPSGTEK	0	TcCLB.508235.20	11553.3	3561.87	4689.38	443.08	AR	1
TSSA_III	AR_P5	PO	25	ANGGSTISTPPSGTEK	2	AAGGSTISTPPSGTEK	0	TcCLB.508235.20	2923.96	828.83	1673.82	122	AR	1
TSSA_III	AR_P5	PO	25	ANGGSTISTPPSGTEK	3	ANAGSTISTPPSGTEK	0	TcCLB.508235.20	10292.84	5460.82	4181.24	1197.68	AR	1
TSSA_III	AR_P5	PO	25	ANGGSTISTPPSGTEK	4	ANGASTISTPPSGTEK	0	TcCLB.508235.20	23544.94	8731.16	12206.19	4157.2	AR	1
TSSA_III	AR_P5	PO	25	ANGGSTISTPPSGTEK	5	ANGGATISTPPSGTEK	0	TcCLB.508235.20	5158.38	2644.06	2490.02	612.46	AR	1
TSSA_III	AR_P5	PO	25	ANGGSTISTPPSGTEK	6	ANGGSAISTPPSGTEK	0	TcCLB.508235.20	5397.58	1795.44	2617.61	281.56	AR	1
TSSA_III	AR_P5	PO	25	ANGGSTISTPPSGTEK	7	ANGGSTASTPPSGTEK	0	TcCLB.508235.20	10000	4581.7	4089.5	898.11	AR	1
TSSA_III	AR_P5	PO	25	ANGGSTISTPPSGTEK	8	ANGGSTIATPPSGTEK	0	TcCLB.508235.20	12242.95	7611.76	4856.73	1929.02	AR	1
TSSA_III	AR_P5	PO	25	ANGGSTISTPPSGTEK	9	ANGGSTISAPPSGTEK	0	TcCLB.508235.20	17668.14	8835.43	7700.23	3142.63	AR	1
TSSA_III	AR_P5	PO	25	ANGGSTISTPPSGTEK	10	ANGGSTISTAPSGTEK	0	TcCLB.508235.20	12615.73	6664.99	5014.81	1549.94	AR	1
TSSA_III	AR_P5	PO	25	ANGGSTISTPPSGTEK	11	ANGGSTISTPASGTEK	0	TcCLB.508235.20	9969.3	6979.63	4028.15	1746.09	AR	1
TSSA_III	AR_P5	PO	25	ANGGSTISTPPSGTEK	12	ANGGSTISTPPAGTEK	0	TcCLB.508235.20	16380.04	9973.81	7042.2	3599.22	AR	1
TSSA_III	AR_P5	PO	25	ANGGSTISTPPSGTEK	13	ANGGSTISTPPSATEK	0	TcCLB.508235.20	12937.86	8739.3	5163.54	2418.13	AR	1
TSSA_III	AR_P5	PO	25	ANGGSTISTPPSGTEK	14	ANGGSTISTPPSGAEK	0	TcCLB.508235.20	15047.29	7665.19	6115.82	2109.43	AR	1
TSSA_III	AR_P5	PO	25	ANGGSTISTPPSGTEK	15	ANGGSTISTPPSGTAK	0	TcCLB.508235.20	10376.33	5060.23	4217.3	1057.29	AR	1
TSSA_III	AR_P5	PO	25	ANGGSTISTPPSGTEK	16	ANGGSTISTPPSGTEA	0	TcCLB.508235.20	7652.62	4631.3	3275.73	1062.1	AR	1
TSSA_III	AR_P5	PO	26	NGGSTISTPPSGTEKK	0	NGGSTISTPPSGTEKK	0	TcCLB.508235.20	1722.09	23.31	1108.15	193.44	AR	1
TSSA_III	AR_P5	PO	26	NGGSTISTPPSGTEKK	1	AGGSTISTPPSGTEKK	0	TcCLB.508235.20	1095.94	346.59	742.36	344.86	AR	1
TSSA_III	AR_P5	PO	26	NGGSTISTPPSGTEKK	2	NAGSTISTPPSGTEKK	0	TcCLB.508235.20	2450.08	214.03	1489.88	325.9	AR	1
TSSA_III	AR_P5	PO	26	NGGSTISTPPSGTEKK	3	NGASTISTPPSGTEKK	0	TcCLB.508235.20	1904.61	570.42	1179.38	119.45	AR	1
TSSA_III	AR_P5	PO	26	NGGSTISTPPSGTEKK	4	NGGATISTPPSGTEKK	0	TcCLB.508235.20	1613.18	31.06	1044.03	154.02	AR	1
TSSA_III	AR_P5	PO	26	NGGSTISTPPSGTEKK	5	NGGSAISTPPSGTEKK	0	TcCLB.508235.20	1795.11	396.24	1128.95	35.55	AR	1
TSSA_III	AR_P5	PO	26	NGGSTISTPPSGTEKK	6	NGGSTASTPPSGTEKK	0	TcCLB.508235.20	2228.25	68.43	1375.31	178.47	AR	1
TSSA_III	AR_P5	PO	26	NGGSTISTPPSGTEKK	7	NGGSTIATPPSGTEKK	0	TcCLB.508235.20	2041.84	904.74	1227.05	282.73	AR	1
TSSA_III	AR_P5	PO	26	NGGSTISTPPSGTEKK	8	NGGSTISAPPSGTEKK	0	TcCLB.508235.20	1584.81	14.38	1029.51	177.5	AR	1
TSSA_III	AR_P5	PO	26	NGGSTISTPPSGTEKK	9	NGGSTISTAPSGTEKK	0	TcCLB.508235.20	2030.87	310.89	1263.51	36.51	AR	1
TSSA_III	AR_P5	PO	26	NGGSTISTPPSGTEKK	10	NGGSTISTPASGTEKK	0	TcCLB.508235.20	722.91	438.82	458.16	203.51	AR	1
TSSA_III	AR_P5	PO	26	NGGSTISTPPSGTEKK	11	NGGSTISTPPAGTEKK	0	TcCLB.508235.20	332.58	0.36	220.18	44.82	AR	1
TSSA_III	AR_P5	PO	26	NGGSTISTPPSGTEKK	12	NGGSTISTPPSATEKK	0	TcCLB.508235.20	121.28	46.4	69.06	15.66	AR	1
TSSA_III	AR_P5	PO	26	NGGSTISTPPSGTEKK	13	NGGSTISTPPSGAEKK	0	TcCLB.508235.20	581.32	32.98	395.28	94.78	AR	1
TSSA_III	AR_P5	PO	26	NGGSTISTPPSGTEKK	14	NGGSTISTPPSGTAKK	0	TcCLB.508235.20	370.78	211.81	258.08	196.78	AR	1
TSSA_III	AR_P5	PO	26	NGGSTISTPPSGTEKK	15	NGGSTISTPPSGTEAK	0	TcCLB.508235.20	5085.4	1801.76	2501.82	308.7	AR	1
TSSA_III	AR_P5	PO	26	NGGSTISTPPSGTEKK	16	NGGSTISTPPSGTEKA	0	TcCLB.508235.20	2425.07	690.04	1445.33	111.91	AR	1
TSSA_III	AR_P5	PO	27	GGSTISTPPSGTEKKA	0	GGSTISTPPSGTEKKA	0	TcCLB.508235.20	1695.89	1174.73	1095.17	831.67	AR	1
TSSA_III	AR_P5	PO	27	GGSTISTPPSGTEKKA	1	AGSTISTPPSGTEKKA	0	TcCLB.508235.20	1108.69	105.93	731.08	61.86	AR	1
TSSA_III	AR_P5	PO	27	GGSTISTPPSGTEKKA	2	GASTISTPPSGTEKKA	0	TcCLB.508235.20	3007.73	446.16	1752.62	453.13	AR	1
TSSA_III	AR_P5	PO	27	GGSTISTPPSGTEKKA	3	GGATISTPPSGTEKKA	0	TcCLB.508235.20	1239.56	285.53	830.11	319.13	AR	1
TSSA_III	AR_P5	PO	27	GGSTISTPPSGTEKKA	4	GGSAISTPPSGTEKKA	0	TcCLB.508235.20	1650.32	383.44	1045.52	48.86	AR	1
TSSA_III	AR_P5	PO	27	GGSTISTPPSGTEKKA	5	GGSTASTPPSGTEKKA	0	TcCLB.508235.20	1868.21	475.95	1196.49	449.47	AR	1
TSSA_III	AR_P5	PO	27	GGSTISTPPSGTEKKA	6	GGSTIATPPSGTEKKA	0	TcCLB.508235.20	1056.14	23.43	701.78	108.79	AR	1
TSSA_III	AR_P5	PO	27	GGSTISTPPSGTEKKA	7	GGSTISAPPSGTEKKA	0	TcCLB.508235.20	1058.51	142.43	711.11	214.37	AR	1
TSSA_III	AR_P5	PO	27	GGSTISTPPSGTEKKA	8	GGSTISTAPSGTEKKA	0	TcCLB.508235.20	2025.17	258.16	1277.99	336.45	AR	1
TSSA_III	AR_P5	PO	27	GGSTISTPPSGTEKKA	9	GGSTISTPASGTEKKA	0	TcCLB.508235.20	344.99	18.26	228.14	33.32	AR	1
TSSA_III	AR_P5	PO	27	GGSTISTPPSGTEKKA	10	GGSTISTPPAGTEKKA	0	TcCLB.508235.20	462.65	85.17	315.76	117.6	AR	1
TSSA_III	AR_P5	PO	27	GGSTISTPPSGTEKKA	11	GGSTISTPPSATEKKA	0	TcCLB.508235.20	115.37	3.98	68.26	10.72	AR	1
TSSA_III	AR_P5	PO	27	GGSTISTPPSGTEKKA	12	GGSTISTPPSGAEKKA	0	TcCLB.508235.20	241.1	26.06	156.76	52.09	AR	1
TSSA_III	AR_P5	PO	27	GGSTISTPPSGTEKKA	13	GGSTISTPPSGTAKKA	0	TcCLB.508235.20	232.4	11.48	148.11	24.42	AR	1
TSSA_III	AR_P5	PO	27	GGSTISTPPSGTEKKA	14	GGSTISTPPSGTEAKA	0	TcCLB.508235.20	4155.51	788.33	2189.6	0.06	AR	1
TSSA_III	AR_P5	PO	27	GGSTISTPPSGTEKKA	15	GGSTISTPPSGTEKAA	0	TcCLB.508235.20	5070	1957.01	2487.83	368.15	AR	1
TSSA_III	AR_P5	PO	27	GGSTISTPPSGTEKKA	16	GGSTISTPPSGTEKKG	0	TcCLB.508235.20	1367.62	54.86	899.42	185.13	AR	1
TSSA_III	AR_P5	PO	28	GSTISTPPSGTEKKAA	0	GSTISTPPSGTEKKAA	0	TcCLB.508235.20	783.31	85.97	523.31	40.33	AR	1
TSSA_III	AR_P5	PO	28	GSTISTPPSGTEKKAA	1	ASTISTPPSGTEKKAA	0	TcCLB.508235.20	681.08	221.3	445.62	64.29	AR	1
TSSA_III	AR_P5	PO	28	GSTISTPPSGTEKKAA	2	GATISTPPSGTEKKAA	0	TcCLB.508235.20	1131.76	88.2	745.52	74.31	AR	1
TSSA_III	AR_P5	PO	28	GSTISTPPSGTEKKAA	3	GSAISTPPSGTEKKAA	0	TcCLB.508235.20	1352.71	50.54	885.32	119.49	AR	1
TSSA_III	AR_P5	PO	28	GSTISTPPSGTEKKAA	4	GSTASTPPSGTEKKAA	0	TcCLB.508235.20	1917.88	924.94	1219.21	688.45	AR	1
TSSA_III	AR_P5	PO	28	GSTISTPPSGTEKKAA	5	GSTIATPPSGTEKKAA	0	TcCLB.508235.20	993.32	507.98	684.07	439.02	AR	1
TSSA_III	AR_P5	PO	28	GSTISTPPSGTEKKAA	6	GSTISAPPSGTEKKAA	0	TcCLB.508235.20	1441.26	77.39	945.7	206.36	AR	1
TSSA_III	AR_P5	PO	28	GSTISTPPSGTEKKAA	7	GSTISTAPSGTEKKAA	0	TcCLB.508235.20	2588.94	372.23	1540.4	56.99	AR	1
TSSA_III	AR_P5	PO	28	GSTISTPPSGTEKKAA	8	GSTISTPASGTEKKAA	0	TcCLB.508235.20	420.92	56.8	285.03	93.81	AR	1
TSSA_III	AR_P5	PO	28	GSTISTPPSGTEKKAA	9	GSTISTPPAGTEKKAA	0	TcCLB.508235.20	871.29	87.24	590.74	163.5	AR	1
TSSA_III	AR_P5	PO	28	GSTISTPPSGTEKKAA	10	GSTISTPPSATEKKAA	0	TcCLB.508235.20	149.52	67.97	86.25	26.67	AR	1
TSSA_III	AR_P5	PO	28	GSTISTPPSGTEKKAA	11	GSTISTPPSGAEKKAA	0	TcCLB.508235.20	467.89	246.2	327.18	230.96	AR	1
TSSA_III	AR_P5	PO	28	GSTISTPPSGTEKKAA	12	GSTISTPPSGTAKKAA	0	TcCLB.508235.20	196.34	112.15	115.96	51.75	AR	1
TSSA_III	AR_P5	PO	28	GSTISTPPSGTEKKAA	13	GSTISTPPSGTEAKAA	0	TcCLB.508235.20	4188.3	1077.03	2194.48	107.02	AR	1
TSSA_III	AR_P5	PO	28	GSTISTPPSGTEKKAA	14	GSTISTPPSGTEKAAA	0	TcCLB.508235.20	3264.06	1175.59	1806.49	240.25	AR	1
TSSA_III	AR_P5	PO	28	GSTISTPPSGTEKKAA	15	GSTISTPPSGTEKKGA	0	TcCLB.508235.20	1153.26	330.16	777.57	337.88	AR	1
TSSA_III	AR_P5	PO	28	GSTISTPPSGTEKKAA	16	GSTISTPPSGTEKKAG	0	TcCLB.508235.20	1228.81	49.6	813.43	170.75	AR	1
TSSA_III	AR_P5	PO	29	STISTPPSGTEKKAAA	0	STISTPPSGTEKKAAA	0	TcCLB.508235.20	1059.33	652.23	729.6	534.28	AR	1
TSSA_III	AR_P5	PO	29	STISTPPSGTEKKAAA	1	ATISTPPSGTEKKAAA	0	TcCLB.508235.20	1175.22	635.37	799.6	527.88	AR	1
TSSA_III	AR_P5	PO	29	STISTPPSGTEKKAAA	2	SAISTPPSGTEKKAAA	0	TcCLB.508235.20	2000.22	151.65	1262.78	280.16	AR	1
TSSA_III	AR_P5	PO	29	STISTPPSGTEKKAAA	3	STASTPPSGTEKKAAA	0	TcCLB.508235.20	4595.7	1400.24	2401.11	853.31	AR	1
TSSA_III	AR_P5	PO	29	STISTPPSGTEKKAAA	4	STIATPPSGTEKKAAA	0	TcCLB.508235.20	1426.87	437.78	946.58	419.69	AR	1
TSSA_III	AR_P5	PO	29	STISTPPSGTEKKAAA	5	STISAPPSGTEKKAAA	0	TcCLB.508235.20	2712.61	185.86	1603.78	151.02	AR	1
TSSA_III	AR_P5	PO	29	STISTPPSGTEKKAAA	6	STISTAPSGTEKKAAA	0	TcCLB.508235.20	2479.72	177.74	1504.11	309.59	AR	1
TSSA_III	AR_P5	PO	29	STISTPPSGTEKKAAA	7	STISTPASGTEKKAAA	0	TcCLB.508235.20	242.25	51.93	152.29	3.27	AR	1
TSSA_III	AR_P5	PO	29	STISTPPSGTEKKAAA	8	STISTPPAGTEKKAAA	0	TcCLB.508235.20	743.84	56.56	506.16	130.81	AR	1
TSSA_III	AR_P5	PO	29	STISTPPSGTEKKAAA	9	STISTPPSATEKKAAA	0	TcCLB.508235.20	153.94	22.54	96.22	35.32	AR	1
TSSA_III	AR_P5	PO	29	STISTPPSGTEKKAAA	10	STISTPPSGAEKKAAA	0	TcCLB.508235.20	376.46	148.44	258.48	153.38	AR	1
TSSA_III	AR_P5	PO	29	STISTPPSGTEKKAAA	11	STISTPPSGTAKKAAA	0	TcCLB.508235.20	248.5	104.45	168.04	107.81	AR	1
TSSA_III	AR_P5	PO	29	STISTPPSGTEKKAAA	12	STISTPPSGTEAKAAA	0	TcCLB.508235.20	3703.6	1024.73	2000.65	130.92	AR	1
TSSA_III	AR_P5	PO	29	STISTPPSGTEKKAAA	13	STISTPPSGTEKAAAA	0	TcCLB.508235.20	2755.1	873.93	1593.46	164.85	AR	1
TSSA_III	AR_P5	PO	29	STISTPPSGTEKKAAA	14	STISTPPSGTEKKGAA	0	TcCLB.508235.20	1433.8	164.69	943.7	257.8	AR	1
TSSA_III	AR_P5	PO	29	STISTPPSGTEKKAAA	15	STISTPPSGTEKKAGA	0	TcCLB.508235.20	2082.26	281.94	1291.8	56.34	AR	1
TSSA_III	AR_P5	PO	29	STISTPPSGTEKKAAA	16	STISTPPSGTEKKAAG	0	TcCLB.508235.20	2453.42	245.78	1480.86	107.44	AR	1
TSSA_I	AR_P6	PO	31	SSTPPSGTENKPATGE	0	SSTPPSGTENKPATGE	0	TcCLB.507511.91	31002.6	7240.44	37003.9	731.82	AR	1
TSSA_I	AR_P6	PO	31	SSTPPSGTENKPATGE	1	ASTPPSGTENKPATGE	0	TcCLB.507511.91	31704.31	6970.46	38706.63	183.76	AR	1
TSSA_I	AR_P6	PO	31	SSTPPSGTENKPATGE	2	SATPPSGTENKPATGE	0	TcCLB.507511.91	31913.38	5252.14	39501.69	4094.9	AR	1
TSSA_I	AR_P6	PO	31	SSTPPSGTENKPATGE	3	SSAPPSGTENKPATGE	0	TcCLB.507511.91	33013.16	7482.41	40841.57	509.02	AR	1
TSSA_I	AR_P6	PO	31	SSTPPSGTENKPATGE	4	SSTAPSGTENKPATGE	0	TcCLB.507511.91	31563.1	6953.67	38432.64	72.75	AR	1
TSSA_I	AR_P6	PO	31	SSTPPSGTENKPATGE	5	SSTPASGTENKPATGE	0	TcCLB.507511.91	30572.72	6287.49	36397.09	775.57	AR	1
TSSA_I	AR_P6	PO	31	SSTPPSGTENKPATGE	6	SSTPPAGTENKPATGE	0	TcCLB.507511.91	27994.29	4000.13	32305.56	4007.01	AR	1
TSSA_I	AR_P6	PO	31	SSTPPSGTENKPATGE	7	SSTPPSATENKPATGE	0	TcCLB.507511.91	542.52	123.27	493.24	13.08	AR	1
TSSA_I	AR_P6	PO	31	SSTPPSGTENKPATGE	8	SSTPPSGAENKPATGE	0	TcCLB.507511.91	22051.62	4422.19	21793.85	168.1	AR	1
TSSA_I	AR_P6	PO	31	SSTPPSGTENKPATGE	9	SSTPPSGTANKPATGE	0	TcCLB.507511.91	8793.28	2478.23	6666.39	390.01	AR	1
TSSA_I	AR_P6	PO	31	SSTPPSGTENKPATGE	10	SSTPPSGTEAKPATGE	0	TcCLB.507511.91	22994.29	4643.33	23072.92	275.02	AR	1
TSSA_I	AR_P6	PO	31	SSTPPSGTENKPATGE	11	SSTPPSGTENAPATGE	0	TcCLB.507511.91	7252.7	2569.07	5471.22	735.67	AR	1
TSSA_I	AR_P6	PO	31	SSTPPSGTENKPATGE	12	SSTPPSGTENKAATGE	0	TcCLB.507511.91	24836.82	4929.88	25799.14	456.53	AR	1
TSSA_I	AR_P6	PO	31	SSTPPSGTENKPATGE	13	SSTPPSGTENKPGTGE	0	TcCLB.507511.91	33014.31	7918.97	41062.96	1317.46	AR	1
TSSA_I	AR_P6	PO	31	SSTPPSGTENKPATGE	14	SSTPPSGTENKPAAGE	0	TcCLB.507511.91	31625.27	7289.85	38318.92	967.01	AR	1
TSSA_I	AR_P6	PO	31	SSTPPSGTENKPATGE	15	SSTPPSGTENKPATAE	0	TcCLB.507511.91	32173.93	5613.3	40128.51	3578.06	AR	1
TSSA_I	AR_P6	PO	31	SSTPPSGTENKPATGE	16	SSTPPSGTENKPATGA	0	TcCLB.507511.91	32557.97	8446.46	40004.12	2558.69	AR	1
TSSA_I	AR_P6	PO	32	STPPSGTENKPATGEA	0	STPPSGTENKPATGEA	0	TcCLB.507511.91	32937.37	6995.99	41112.3	746.1	AR	1
TSSA_I	AR_P6	PO	32	STPPSGTENKPATGEA	1	ATPPSGTENKPATGEA	0	TcCLB.507511.91	35661.03	9038.18	51027.74	2310.79	AR	1
TSSA_I	AR_P6	PO	32	STPPSGTENKPATGEA	2	SAPPSGTENKPATGEA	0	TcCLB.507511.91	30847.12	6804.79	36713.34	20.82	AR	1
TSSA_I	AR_P6	PO	32	STPPSGTENKPATGEA	3	STAPSGTENKPATGEA	0	TcCLB.507511.91	28867.55	7068.09	33106.54	1623.92	AR	1
TSSA_I	AR_P6	PO	32	STPPSGTENKPATGEA	4	STPASGTENKPATGEA	0	TcCLB.507511.91	32457.18	6630	40164.87	765.94	AR	1
TSSA_I	AR_P6	PO	32	STPPSGTENKPATGEA	5	STPPAGTENKPATGEA	0	TcCLB.507511.91	27817.7	6001.34	31515.04	231.09	AR	1
TSSA_I	AR_P6	PO	32	STPPSGTENKPATGEA	6	STPPSATENKPATGEA	0	TcCLB.507511.91	536.02	278.11	468.54	127.85	AR	1
TSSA_I	AR_P6	PO	32	STPPSGTENKPATGEA	7	STPPSGAENKPATGEA	0	TcCLB.507511.91	26109.99	6352.45	27963.49	1741.39	AR	1
TSSA_I	AR_P6	PO	32	STPPSGTENKPATGEA	8	STPPSGTANKPATGEA	0	TcCLB.507511.91	8434.76	1813.16	6449.91	66.39	AR	1
TSSA_I	AR_P6	PO	32	STPPSGTENKPATGEA	9	STPPSGTEAKPATGEA	0	TcCLB.507511.91	21450.56	5983.16	20665.66	2244.44	AR	1
TSSA_I	AR_P6	PO	32	STPPSGTENKPATGEA	10	STPPSGTENAPATGEA	0	TcCLB.507511.91	6921.39	1279.03	5325.08	179.48	AR	1
TSSA_I	AR_P6	PO	32	STPPSGTENKPATGEA	11	STPPSGTENKAATGEA	0	TcCLB.507511.91	23572.98	5073.68	23773.62	107.07	AR	1
TSSA_I	AR_P6	PO	32	STPPSGTENKPATGEA	12	STPPSGTENKPGTGEA	0	TcCLB.507511.91	31696.35	6855.73	38770.65	405.26	AR	1
TSSA_I	AR_P6	PO	32	STPPSGTENKPATGEA	13	STPPSGTENKPAAGEA	0	TcCLB.507511.91	30904.91	3455.77	38456.1	7004.39	AR	1
TSSA_I	AR_P6	PO	32	STPPSGTENKPATGEA	14	STPPSGTENKPATAEA	0	TcCLB.507511.91	29330.63	6802.3	34015.36	919.46	AR	1
TSSA_I	AR_P6	PO	32	STPPSGTENKPATGEA	15	STPPSGTENKPATGAA	0	TcCLB.507511.91	34633.54	9302.32	44093.04	3223.91	AR	1
TSSA_I	AR_P6	PO	32	STPPSGTENKPATGEA	16	STPPSGTENKPATGEG	0	TcCLB.507511.91	35300.03	9230.49	45923.53	2091.54	AR	1
TSSA_I	AR_P6	PO	33	TPPSGTENKPATGEAP	0	TPPSGTENKPATGEAP	0	TcCLB.507511.91	32686.39	8659.75	40111.57	2903.89	AR	1
TSSA_I	AR_P6	PO	33	TPPSGTENKPATGEAP	1	APPSGTENKPATGEAP	0	TcCLB.507511.91	30569.6	8012.62	36150.98	2301.74	AR	1
TSSA_I	AR_P6	PO	33	TPPSGTENKPATGEAP	2	TAPSGTENKPATGEAP	0	TcCLB.507511.91	28498.06	8189.7	31914.79	4170.57	AR	1
TSSA_I	AR_P6	PO	33	TPPSGTENKPATGEAP	3	TPASGTENKPATGEAP	0	TcCLB.507511.91	29143.8	8453.61	33089.6	4047.81	AR	1
TSSA_I	AR_P6	PO	33	TPPSGTENKPATGEAP	4	TPPAGTENKPATGEAP	0	TcCLB.507511.91	28963.45	6446.06	33459.4	422.06	AR	1
TSSA_I	AR_P6	PO	33	TPPSGTENKPATGEAP	5	TPPSATENKPATGEAP	0	TcCLB.507511.91	881.1	344.67	765.58	98.45	AR	1
TSSA_I	AR_P6	PO	33	TPPSGTENKPATGEAP	6	TPPSGAENKPATGEAP	0	TcCLB.507511.91	23127.51	5822.59	23026.89	1330.21	AR	1
TSSA_I	AR_P6	PO	33	TPPSGTENKPATGEAP	7	TPPSGTANKPATGEAP	0	TcCLB.507511.91	9018.68	3191.41	6789.7	944.14	AR	1
TSSA_I	AR_P6	PO	33	TPPSGTENKPATGEAP	8	TPPSGTEAKPATGEAP	0	TcCLB.507511.91	21255.97	4777.23	20565.86	648.51	AR	1
TSSA_I	AR_P6	PO	33	TPPSGTENKPATGEAP	9	TPPSGTENAPATGEAP	0	TcCLB.507511.91	10354.27	3357.14	7915.68	870.09	AR	1
TSSA_I	AR_P6	PO	33	TPPSGTENKPATGEAP	10	TPPSGTENKAATGEAP	0	TcCLB.507511.91	23451.64	4899.56	23659.54	65.17	AR	1
TSSA_I	AR_P6	PO	33	TPPSGTENKPATGEAP	11	TPPSGTENKPGTGEAP	0	TcCLB.507511.91	29819.65	7092.56	34930.1	1012.24	AR	1
TSSA_I	AR_P6	PO	33	TPPSGTENKPATGEAP	12	TPPSGTENKPAAGEAP	0	TcCLB.507511.91	32798.54	8686.36	40698.1	3062.49	AR	1
TSSA_I	AR_P6	PO	33	TPPSGTENKPATGEAP	13	TPPSGTENKPATAEAP	0	TcCLB.507511.91	30175.46	9150.9	35147.72	4925.96	AR	1
TSSA_I	AR_P6	PO	33	TPPSGTENKPATGEAP	14	TPPSGTENKPATGAAP	0	TcCLB.507511.91	34517.7	10523.61	44477.27	6952.97	AR	1
TSSA_I	AR_P6	PO	33	TPPSGTENKPATGEAP	15	TPPSGTENKPATGEGP	0	TcCLB.507511.91	30946.27	7624.85	36971.78	1666.81	AR	1
TSSA_I	AR_P6	PO	33	TPPSGTENKPATGEAP	16	TPPSGTENKPATGEAA	0	TcCLB.507511.91	32353.64	5630.08	40611.9	3549.57	AR	1
TSSA_I	AR_P6	PO	34	PPSGTENKPATGEAPS	0	PPSGTENKPATGEAPS	0	TcCLB.507511.91	30211.88	7555.99	35435.57	1525.19	AR	1
TSSA_I	AR_P6	PO	34	PPSGTENKPATGEAPS	1	APSGTENKPATGEAPS	0	TcCLB.507511.91	28416.01	7925.9	31846.72	3670.97	AR	1
TSSA_I	AR_P6	PO	34	PPSGTENKPATGEAPS	2	PASGTENKPATGEAPS	0	TcCLB.507511.91	29226.33	7892.08	33557.71	2915.1	AR	1
TSSA_I	AR_P6	PO	34	PPSGTENKPATGEAPS	3	PPAGTENKPATGEAPS	0	TcCLB.507511.91	26150.71	7661.92	27904.15	4146.47	AR	1
TSSA_I	AR_P6	PO	34	PPSGTENKPATGEAPS	4	PPSATENKPATGEAPS	0	TcCLB.507511.91	820.94	226.68	726.53	9.28	AR	1
TSSA_I	AR_P6	PO	34	PPSGTENKPATGEAPS	5	PPSGAENKPATGEAPS	0	TcCLB.507511.91	20991.22	6106.2	19988.01	2588.17	AR	1
TSSA_I	AR_P6	PO	34	PPSGTENKPATGEAPS	6	PPSGTANKPATGEAPS	0	TcCLB.507511.91	6780.72	1749.39	5181.78	200.28	AR	1
TSSA_I	AR_P6	PO	34	PPSGTENKPATGEAPS	7	PPSGTEAKPATGEAPS	0	TcCLB.507511.91	22589.44	6042.89	22212.01	1880.93	AR	1
TSSA_I	AR_P6	PO	34	PPSGTENKPATGEAPS	8	PPSGTENAPATGEAPS	0	TcCLB.507511.91	7726.8	2084.66	5870.93	288.32	AR	1
TSSA_I	AR_P6	PO	34	PPSGTENKPATGEAPS	9	PPSGTENKAATGEAPS	0	TcCLB.507511.91	23772.64	5109.17	24065.18	106.17	AR	1
TSSA_I	AR_P6	PO	34	PPSGTENKPATGEAPS	10	PPSGTENKPGTGEAPS	0	TcCLB.507511.91	29727.86	8880.31	34190.29	4507.54	AR	1
TSSA_I	AR_P6	PO	34	PPSGTENKPATGEAPS	11	PPSGTENKPAAGEAPS	0	TcCLB.507511.91	30789.21	10602.06	35827.39	7432.02	AR	1
TSSA_I	AR_P6	PO	34	PPSGTENKPATGEAPS	12	PPSGTENKPATAEAPS	0	TcCLB.507511.91	29598.17	7817.25	34256.58	2435.26	AR	1
TSSA_I	AR_P6	PO	34	PPSGTENKPATGEAPS	13	PPSGTENKPATGAAPS	0	TcCLB.507511.91	32088.01	10239.27	39027.24	6662.71	AR	1
TSSA_I	AR_P6	PO	34	PPSGTENKPATGEAPS	14	PPSGTENKPATGEGPS	0	TcCLB.507511.91	31150.33	9094.84	37061.4	4341.6	AR	1
TSSA_I	AR_P6	PO	34	PPSGTENKPATGEAPS	15	PPSGTENKPATGEAAS	0	TcCLB.507511.91	24562.54	8458.86	25185.78	5502.05	AR	1
TSSA_I	AR_P6	PO	34	PPSGTENKPATGEAPS	16	PPSGTENKPATGEAPA	0	TcCLB.507511.91	31731.06	7807.77	38386.84	1864.2	AR	1
TSSA_I	AR_P6	PO	35	PSGTENKPATGEAPSQ	0	PSGTENKPATGEAPSQ	0	TcCLB.507511.91	23733.34	7017.75	23814	3048.03	AR	1
TSSA_I	AR_P6	PO	35	PSGTENKPATGEAPSQ	1	ASGTENKPATGEAPSQ	0	TcCLB.507511.91	16210.9	5862.05	13804.11	2646.86	AR	1
TSSA_I	AR_P6	PO	35	PSGTENKPATGEAPSQ	2	PAGTENKPATGEAPSQ	0	TcCLB.507511.91	16449.3	4863.4	14058.65	1458.17	AR	1
TSSA_I	AR_P6	PO	35	PSGTENKPATGEAPSQ	3	PSATENKPATGEAPSQ	0	TcCLB.507511.91	825.46	256	727.03	34	AR	1
TSSA_I	AR_P6	PO	35	PSGTENKPATGEAPSQ	4	PSGAENKPATGEAPSQ	0	TcCLB.507511.91	10367.9	1988.8	8103.46	426.05	AR	1
TSSA_I	AR_P6	PO	35	PSGTENKPATGEAPSQ	5	PSGTANKPATGEAPSQ	0	TcCLB.507511.91	6475.29	3068.66	4862.06	1215.59	AR	1
TSSA_I	AR_P6	PO	35	PSGTENKPATGEAPSQ	6	PSGTEAKPATGEAPSQ	0	TcCLB.507511.91	9138.38	2858.32	6916.66	643.23	AR	1
TSSA_I	AR_P6	PO	35	PSGTENKPATGEAPSQ	7	PSGTENAPATGEAPSQ	0	TcCLB.507511.91	3793.85	1489.07	2950.92	480.42	AR	1
TSSA_I	AR_P6	PO	35	PSGTENKPATGEAPSQ	8	PSGTENKAATGEAPSQ	0	TcCLB.507511.91	13143.9	3831.2	10548.97	666.07	AR	1
TSSA_I	AR_P6	PO	35	PSGTENKPATGEAPSQ	9	PSGTENKPGTGEAPSQ	0	TcCLB.507511.91	24015.98	4711.96	24485.9	561.72	AR	1
TSSA_I	AR_P6	PO	35	PSGTENKPATGEAPSQ	10	PSGTENKPAAGEAPSQ	0	TcCLB.507511.91	24165.06	6078.86	24586.02	1470.58	AR	1
TSSA_I	AR_P6	PO	35	PSGTENKPATGEAPSQ	11	PSGTENKPATAEAPSQ	0	TcCLB.507511.91	23818.75	6900.51	23960.79	2848.25	AR	1
TSSA_I	AR_P6	PO	35	PSGTENKPATGEAPSQ	12	PSGTENKPATGAAPSQ	0	TcCLB.507511.91	22209.53	5755.98	21732.2	1627.08	AR	1
TSSA_I	AR_P6	PO	35	PSGTENKPATGEAPSQ	13	PSGTENKPATGEGPSQ	0	TcCLB.507511.91	25694.24	6294.06	27119.21	1780.71	AR	1
TSSA_I	AR_P6	PO	35	PSGTENKPATGEAPSQ	14	PSGTENKPATGEAASQ	0	TcCLB.507511.91	16457.29	6926.58	14129.37	3971.85	AR	1
TSSA_I	AR_P6	PO	35	PSGTENKPATGEAPSQ	15	PSGTENKPATGEAPAQ	0	TcCLB.507511.91	24535.99	6735.95	25117.3	2473.45	AR	1
TSSA_I	AR_P6	PO	35	PSGTENKPATGEAPSQ	16	PSGTENKPATGEAPSA	0	TcCLB.507511.91	20585.36	6808.95	19331.06	3655.28	AR	1
TSSA_II	AR_P6	PO	31	SSTPPSGTENKPATGE	0	SSTPPSGTENKPATGE	0	TcCLB.507511.81	31002.6	7240.44	37003.9	731.82	AR	1
TSSA_II	AR_P6	PO	31	SSTPPSGTENKPATGE	1	ASTPPSGTENKPATGE	0	TcCLB.507511.81	31704.31	6970.46	38706.63	183.76	AR	1
TSSA_II	AR_P6	PO	31	SSTPPSGTENKPATGE	2	SATPPSGTENKPATGE	0	TcCLB.507511.81	31913.38	5252.14	39501.69	4094.9	AR	1
TSSA_II	AR_P6	PO	31	SSTPPSGTENKPATGE	3	SSAPPSGTENKPATGE	0	TcCLB.507511.81	33013.16	7482.41	40841.57	509.02	AR	1
TSSA_II	AR_P6	PO	31	SSTPPSGTENKPATGE	4	SSTAPSGTENKPATGE	0	TcCLB.507511.81	31563.1	6953.67	38432.64	72.75	AR	1
TSSA_II	AR_P6	PO	31	SSTPPSGTENKPATGE	5	SSTPASGTENKPATGE	0	TcCLB.507511.81	30572.72	6287.49	36397.09	775.57	AR	1
TSSA_II	AR_P6	PO	31	SSTPPSGTENKPATGE	6	SSTPPAGTENKPATGE	0	TcCLB.507511.81	27994.29	4000.13	32305.56	4007.01	AR	1
TSSA_II	AR_P6	PO	31	SSTPPSGTENKPATGE	7	SSTPPSATENKPATGE	0	TcCLB.507511.81	542.52	123.27	493.24	13.08	AR	1
TSSA_II	AR_P6	PO	31	SSTPPSGTENKPATGE	8	SSTPPSGAENKPATGE	0	TcCLB.507511.81	22051.62	4422.19	21793.85	168.1	AR	1
TSSA_II	AR_P6	PO	31	SSTPPSGTENKPATGE	9	SSTPPSGTANKPATGE	0	TcCLB.507511.81	8793.28	2478.23	6666.39	390.01	AR	1
TSSA_II	AR_P6	PO	31	SSTPPSGTENKPATGE	10	SSTPPSGTEAKPATGE	0	TcCLB.507511.81	22994.29	4643.33	23072.92	275.02	AR	1
TSSA_II	AR_P6	PO	31	SSTPPSGTENKPATGE	11	SSTPPSGTENAPATGE	0	TcCLB.507511.81	7252.7	2569.07	5471.22	735.67	AR	1
TSSA_II	AR_P6	PO	31	SSTPPSGTENKPATGE	12	SSTPPSGTENKAATGE	0	TcCLB.507511.81	24836.82	4929.88	25799.14	456.53	AR	1
TSSA_II	AR_P6	PO	31	SSTPPSGTENKPATGE	13	SSTPPSGTENKPGTGE	0	TcCLB.507511.81	33014.31	7918.97	41062.96	1317.46	AR	1
TSSA_II	AR_P6	PO	31	SSTPPSGTENKPATGE	14	SSTPPSGTENKPAAGE	0	TcCLB.507511.81	31625.27	7289.85	38318.92	967.01	AR	1
TSSA_II	AR_P6	PO	31	SSTPPSGTENKPATGE	15	SSTPPSGTENKPATAE	0	TcCLB.507511.81	32173.93	5613.3	40128.51	3578.06	AR	1
TSSA_II	AR_P6	PO	31	SSTPPSGTENKPATGE	16	SSTPPSGTENKPATGA	0	TcCLB.507511.81	32557.97	8446.46	40004.12	2558.69	AR	1
TSSA_II	AR_P6	PO	32	STPPSGTENKPATGEA	0	STPPSGTENKPATGEA	0	TcCLB.507511.81	32937.37	6995.99	41112.3	746.1	AR	1
TSSA_II	AR_P6	PO	32	STPPSGTENKPATGEA	1	ATPPSGTENKPATGEA	0	TcCLB.507511.81	35661.03	9038.18	51027.74	2310.79	AR	1
TSSA_II	AR_P6	PO	32	STPPSGTENKPATGEA	2	SAPPSGTENKPATGEA	0	TcCLB.507511.81	30847.12	6804.79	36713.34	20.82	AR	1
TSSA_II	AR_P6	PO	32	STPPSGTENKPATGEA	3	STAPSGTENKPATGEA	0	TcCLB.507511.81	28867.55	7068.09	33106.54	1623.92	AR	1
TSSA_II	AR_P6	PO	32	STPPSGTENKPATGEA	4	STPASGTENKPATGEA	0	TcCLB.507511.81	32457.18	6630	40164.87	765.94	AR	1
TSSA_II	AR_P6	PO	32	STPPSGTENKPATGEA	5	STPPAGTENKPATGEA	0	TcCLB.507511.81	27817.7	6001.34	31515.04	231.09	AR	1
TSSA_II	AR_P6	PO	32	STPPSGTENKPATGEA	6	STPPSATENKPATGEA	0	TcCLB.507511.81	536.02	278.11	468.54	127.85	AR	1
TSSA_II	AR_P6	PO	32	STPPSGTENKPATGEA	7	STPPSGAENKPATGEA	0	TcCLB.507511.81	26109.99	6352.45	27963.49	1741.39	AR	1
TSSA_II	AR_P6	PO	32	STPPSGTENKPATGEA	8	STPPSGTANKPATGEA	0	TcCLB.507511.81	8434.76	1813.16	6449.91	66.39	AR	1
TSSA_II	AR_P6	PO	32	STPPSGTENKPATGEA	9	STPPSGTEAKPATGEA	0	TcCLB.507511.81	21450.56	5983.16	20665.66	2244.44	AR	1
TSSA_II	AR_P6	PO	32	STPPSGTENKPATGEA	10	STPPSGTENAPATGEA	0	TcCLB.507511.81	6921.39	1279.03	5325.08	179.48	AR	1
TSSA_II	AR_P6	PO	32	STPPSGTENKPATGEA	11	STPPSGTENKAATGEA	0	TcCLB.507511.81	23572.98	5073.68	23773.62	107.07	AR	1
TSSA_II	AR_P6	PO	32	STPPSGTENKPATGEA	12	STPPSGTENKPGTGEA	0	TcCLB.507511.81	31696.35	6855.73	38770.65	405.26	AR	1
TSSA_II	AR_P6	PO	32	STPPSGTENKPATGEA	13	STPPSGTENKPAAGEA	0	TcCLB.507511.81	30904.91	3455.77	38456.1	7004.39	AR	1
TSSA_II	AR_P6	PO	32	STPPSGTENKPATGEA	14	STPPSGTENKPATAEA	0	TcCLB.507511.81	29330.63	6802.3	34015.36	919.46	AR	1
TSSA_II	AR_P6	PO	32	STPPSGTENKPATGEA	15	STPPSGTENKPATGAA	0	TcCLB.507511.81	34633.54	9302.32	44093.04	3223.91	AR	1
TSSA_II	AR_P6	PO	32	STPPSGTENKPATGEA	16	STPPSGTENKPATGEG	0	TcCLB.507511.81	35300.03	9230.49	45923.53	2091.54	AR	1
TSSA_II	AR_P6	PO	33	TPPSGTENKPATGEAP	0	TPPSGTENKPATGEAP	0	TcCLB.507511.81	32686.39	8659.75	40111.57	2903.89	AR	1
TSSA_II	AR_P6	PO	33	TPPSGTENKPATGEAP	1	APPSGTENKPATGEAP	0	TcCLB.507511.81	30569.6	8012.62	36150.98	2301.74	AR	1
TSSA_II	AR_P6	PO	33	TPPSGTENKPATGEAP	2	TAPSGTENKPATGEAP	0	TcCLB.507511.81	28498.06	8189.7	31914.79	4170.57	AR	1
TSSA_II	AR_P6	PO	33	TPPSGTENKPATGEAP	3	TPASGTENKPATGEAP	0	TcCLB.507511.81	29143.8	8453.61	33089.6	4047.81	AR	1
TSSA_II	AR_P6	PO	33	TPPSGTENKPATGEAP	4	TPPAGTENKPATGEAP	0	TcCLB.507511.81	28963.45	6446.06	33459.4	422.06	AR	1
TSSA_II	AR_P6	PO	33	TPPSGTENKPATGEAP	5	TPPSATENKPATGEAP	0	TcCLB.507511.81	881.1	344.67	765.58	98.45	AR	1
TSSA_II	AR_P6	PO	33	TPPSGTENKPATGEAP	6	TPPSGAENKPATGEAP	0	TcCLB.507511.81	23127.51	5822.59	23026.89	1330.21	AR	1
TSSA_II	AR_P6	PO	33	TPPSGTENKPATGEAP	7	TPPSGTANKPATGEAP	0	TcCLB.507511.81	9018.68	3191.41	6789.7	944.14	AR	1
TSSA_II	AR_P6	PO	33	TPPSGTENKPATGEAP	8	TPPSGTEAKPATGEAP	0	TcCLB.507511.81	21255.97	4777.23	20565.86	648.51	AR	1
TSSA_II	AR_P6	PO	33	TPPSGTENKPATGEAP	9	TPPSGTENAPATGEAP	0	TcCLB.507511.81	10354.27	3357.14	7915.68	870.09	AR	1
TSSA_II	AR_P6	PO	33	TPPSGTENKPATGEAP	10	TPPSGTENKAATGEAP	0	TcCLB.507511.81	23451.64	4899.56	23659.54	65.17	AR	1
TSSA_II	AR_P6	PO	33	TPPSGTENKPATGEAP	11	TPPSGTENKPGTGEAP	0	TcCLB.507511.81	29819.65	7092.56	34930.1	1012.24	AR	1
TSSA_II	AR_P6	PO	33	TPPSGTENKPATGEAP	12	TPPSGTENKPAAGEAP	0	TcCLB.507511.81	32798.54	8686.36	40698.1	3062.49	AR	1
TSSA_II	AR_P6	PO	33	TPPSGTENKPATGEAP	13	TPPSGTENKPATAEAP	0	TcCLB.507511.81	30175.46	9150.9	35147.72	4925.96	AR	1
TSSA_II	AR_P6	PO	33	TPPSGTENKPATGEAP	14	TPPSGTENKPATGAAP	0	TcCLB.507511.81	34517.7	10523.61	44477.27	6952.97	AR	1
TSSA_II	AR_P6	PO	33	TPPSGTENKPATGEAP	15	TPPSGTENKPATGEGP	0	TcCLB.507511.81	30946.27	7624.85	36971.78	1666.81	AR	1
TSSA_II	AR_P6	PO	33	TPPSGTENKPATGEAP	16	TPPSGTENKPATGEAA	0	TcCLB.507511.81	32353.64	5630.08	40611.9	3549.57	AR	1
TSSA_II	AR_P6	PO	34	PPSGTENKPATGEAPS	0	PPSGTENKPATGEAPS	0	TcCLB.507511.81	30211.88	7555.99	35435.57	1525.19	AR	1
TSSA_II	AR_P6	PO	34	PPSGTENKPATGEAPS	1	APSGTENKPATGEAPS	0	TcCLB.507511.81	28416.01	7925.9	31846.72	3670.97	AR	1
TSSA_II	AR_P6	PO	34	PPSGTENKPATGEAPS	2	PASGTENKPATGEAPS	0	TcCLB.507511.81	29226.33	7892.08	33557.71	2915.1	AR	1
TSSA_II	AR_P6	PO	34	PPSGTENKPATGEAPS	3	PPAGTENKPATGEAPS	0	TcCLB.507511.81	26150.71	7661.92	27904.15	4146.47	AR	1
TSSA_II	AR_P6	PO	34	PPSGTENKPATGEAPS	4	PPSATENKPATGEAPS	0	TcCLB.507511.81	820.94	226.68	726.53	9.28	AR	1
TSSA_II	AR_P6	PO	34	PPSGTENKPATGEAPS	5	PPSGAENKPATGEAPS	0	TcCLB.507511.81	20991.22	6106.2	19988.01	2588.17	AR	1
TSSA_II	AR_P6	PO	34	PPSGTENKPATGEAPS	6	PPSGTANKPATGEAPS	0	TcCLB.507511.81	6780.72	1749.39	5181.78	200.28	AR	1
TSSA_II	AR_P6	PO	34	PPSGTENKPATGEAPS	7	PPSGTEAKPATGEAPS	0	TcCLB.507511.81	22589.44	6042.89	22212.01	1880.93	AR	1
TSSA_II	AR_P6	PO	34	PPSGTENKPATGEAPS	8	PPSGTENAPATGEAPS	0	TcCLB.507511.81	7726.8	2084.66	5870.93	288.32	AR	1
TSSA_II	AR_P6	PO	34	PPSGTENKPATGEAPS	9	PPSGTENKAATGEAPS	0	TcCLB.507511.81	23772.64	5109.17	24065.18	106.17	AR	1
TSSA_II	AR_P6	PO	34	PPSGTENKPATGEAPS	10	PPSGTENKPGTGEAPS	0	TcCLB.507511.81	29727.86	8880.31	34190.29	4507.54	AR	1
TSSA_II	AR_P6	PO	34	PPSGTENKPATGEAPS	11	PPSGTENKPAAGEAPS	0	TcCLB.507511.81	30789.21	10602.06	35827.39	7432.02	AR	1
TSSA_II	AR_P6	PO	34	PPSGTENKPATGEAPS	12	PPSGTENKPATAEAPS	0	TcCLB.507511.81	29598.17	7817.25	34256.58	2435.26	AR	1
TSSA_II	AR_P6	PO	34	PPSGTENKPATGEAPS	13	PPSGTENKPATGAAPS	0	TcCLB.507511.81	32088.01	10239.27	39027.24	6662.71	AR	1
TSSA_II	AR_P6	PO	34	PPSGTENKPATGEAPS	14	PPSGTENKPATGEGPS	0	TcCLB.507511.81	31150.33	9094.84	37061.4	4341.6	AR	1
TSSA_II	AR_P6	PO	34	PPSGTENKPATGEAPS	15	PPSGTENKPATGEAAS	0	TcCLB.507511.81	24562.54	8458.86	25185.78	5502.05	AR	1
TSSA_II	AR_P6	PO	34	PPSGTENKPATGEAPS	16	PPSGTENKPATGEAPA	0	TcCLB.507511.81	31731.06	7807.77	38386.84	1864.2	AR	1
TSSA_II	AR_P6	PO	35	PSGTENKPATGEAPSQ	0	PSGTENKPATGEAPSQ	0	TcCLB.507511.81	23733.34	7017.75	23814	3048.03	AR	1
TSSA_II	AR_P6	PO	35	PSGTENKPATGEAPSQ	1	ASGTENKPATGEAPSQ	0	TcCLB.507511.81	16210.9	5862.05	13804.11	2646.86	AR	1
TSSA_II	AR_P6	PO	35	PSGTENKPATGEAPSQ	2	PAGTENKPATGEAPSQ	0	TcCLB.507511.81	16449.3	4863.4	14058.65	1458.17	AR	1
TSSA_II	AR_P6	PO	35	PSGTENKPATGEAPSQ	3	PSATENKPATGEAPSQ	0	TcCLB.507511.81	825.46	256	727.03	34	AR	1
TSSA_II	AR_P6	PO	35	PSGTENKPATGEAPSQ	4	PSGAENKPATGEAPSQ	0	TcCLB.507511.81	10367.9	1988.8	8103.46	426.05	AR	1
TSSA_II	AR_P6	PO	35	PSGTENKPATGEAPSQ	5	PSGTANKPATGEAPSQ	0	TcCLB.507511.81	6475.29	3068.66	4862.06	1215.59	AR	1
TSSA_II	AR_P6	PO	35	PSGTENKPATGEAPSQ	6	PSGTEAKPATGEAPSQ	0	TcCLB.507511.81	9138.38	2858.32	6916.66	643.23	AR	1
TSSA_II	AR_P6	PO	35	PSGTENKPATGEAPSQ	7	PSGTENAPATGEAPSQ	0	TcCLB.507511.81	3793.85	1489.07	2950.92	480.42	AR	1
TSSA_II	AR_P6	PO	35	PSGTENKPATGEAPSQ	8	PSGTENKAATGEAPSQ	0	TcCLB.507511.81	13143.9	3831.2	10548.97	666.07	AR	1
TSSA_II	AR_P6	PO	35	PSGTENKPATGEAPSQ	9	PSGTENKPGTGEAPSQ	0	TcCLB.507511.81	24015.98	4711.96	24485.9	561.72	AR	1
TSSA_II	AR_P6	PO	35	PSGTENKPATGEAPSQ	10	PSGTENKPAAGEAPSQ	0	TcCLB.507511.81	24165.06	6078.86	24586.02	1470.58	AR	1
TSSA_II	AR_P6	PO	35	PSGTENKPATGEAPSQ	11	PSGTENKPATAEAPSQ	0	TcCLB.507511.81	23818.75	6900.51	23960.79	2848.25	AR	1
TSSA_II	AR_P6	PO	35	PSGTENKPATGEAPSQ	12	PSGTENKPATGAAPSQ	0	TcCLB.507511.81	22209.53	5755.98	21732.2	1627.08	AR	1
TSSA_II	AR_P6	PO	35	PSGTENKPATGEAPSQ	13	PSGTENKPATGEGPSQ	0	TcCLB.507511.81	25694.24	6294.06	27119.21	1780.71	AR	1
TSSA_II	AR_P6	PO	35	PSGTENKPATGEAPSQ	14	PSGTENKPATGEAASQ	0	TcCLB.507511.81	16457.29	6926.58	14129.37	3971.85	AR	1
TSSA_II	AR_P6	PO	35	PSGTENKPATGEAPSQ	15	PSGTENKPATGEAPAQ	0	TcCLB.507511.81	24535.99	6735.95	25117.3	2473.45	AR	1
TSSA_II	AR_P6	PO	35	PSGTENKPATGEAPSQ	16	PSGTENKPATGEAPSA	0	TcCLB.507511.81	20585.36	6808.95	19331.06	3655.28	AR	1
TSSA_III	AR_P6	PO	25	ANGGSTISTPPSGTEK	0	ANGGSTISTPPSGTEK	0	TcCLB.508235.20	9450.95	2695.49	7187.57	467.41	AR	1
TSSA_III	AR_P6	PO	25	ANGGSTISTPPSGTEK	1	GNGGSTISTPPSGTEK	0	TcCLB.508235.20	9622.15	1590.51	7474.54	553.56	AR	1
TSSA_III	AR_P6	PO	25	ANGGSTISTPPSGTEK	2	AAGGSTISTPPSGTEK	0	TcCLB.508235.20	7353.69	2205.04	5574.08	448.33	AR	1
TSSA_III	AR_P6	PO	25	ANGGSTISTPPSGTEK	3	ANAGSTISTPPSGTEK	0	TcCLB.508235.20	12156.33	1380.19	9887.32	1449.33	AR	1
TSSA_III	AR_P6	PO	25	ANGGSTISTPPSGTEK	4	ANGASTISTPPSGTEK	0	TcCLB.508235.20	8889.28	2443.44	6748.7	346.29	AR	1
TSSA_III	AR_P6	PO	25	ANGGSTISTPPSGTEK	5	ANGGATISTPPSGTEK	0	TcCLB.508235.20	9286.77	3036.4	7031.85	771.75	AR	1
TSSA_III	AR_P6	PO	25	ANGGSTISTPPSGTEK	6	ANGGSAISTPPSGTEK	0	TcCLB.508235.20	8610.82	1827.79	6581.07	93.9	AR	1
TSSA_III	AR_P6	PO	25	ANGGSTISTPPSGTEK	7	ANGGSTASTPPSGTEK	0	TcCLB.508235.20	12584.24	4274.54	9968.96	1241	AR	1
TSSA_III	AR_P6	PO	25	ANGGSTISTPPSGTEK	8	ANGGSTIATPPSGTEK	0	TcCLB.508235.20	6757.66	2131.35	5131.34	489.32	AR	1
TSSA_III	AR_P6	PO	25	ANGGSTISTPPSGTEK	9	ANGGSTISAPPSGTEK	0	TcCLB.508235.20	11726.65	3604.4	9212.62	787.63	AR	1
TSSA_III	AR_P6	PO	25	ANGGSTISTPPSGTEK	10	ANGGSTISTAPSGTEK	0	TcCLB.508235.20	6073.66	2799.77	4581.3	1083.12	AR	1
TSSA_III	AR_P6	PO	25	ANGGSTISTPPSGTEK	11	ANGGSTISTPASGTEK	0	TcCLB.508235.20	3429.26	1333.95	2684.77	419.12	AR	1
TSSA_III	AR_P6	PO	25	ANGGSTISTPPSGTEK	12	ANGGSTISTPPAGTEK	0	TcCLB.508235.20	9389.14	2631.85	7142.01	420.69	AR	1
TSSA_III	AR_P6	PO	25	ANGGSTISTPPSGTEK	13	ANGGSTISTPPSATEK	0	TcCLB.508235.20	3446.67	1643.13	2669.7	654.34	AR	1
TSSA_III	AR_P6	PO	25	ANGGSTISTPPSGTEK	14	ANGGSTISTPPSGAEK	0	TcCLB.508235.20	3918.2	1757.68	3028.55	670.11	AR	1
TSSA_III	AR_P6	PO	25	ANGGSTISTPPSGTEK	15	ANGGSTISTPPSGTAK	0	TcCLB.508235.20	5395.65	2778.13	4074.24	1187.46	AR	1
TSSA_III	AR_P6	PO	25	ANGGSTISTPPSGTEK	16	ANGGSTISTPPSGTEA	0	TcCLB.508235.20	3134.3	1640.18	2429.99	705.57	AR	1
TSSA_III	AR_P6	PO	26	NGGSTISTPPSGTEKK	0	NGGSTISTPPSGTEKK	0	TcCLB.508235.20	8176.42	849.88	6617.38	2222.36	AR	1
TSSA_III	AR_P6	PO	26	NGGSTISTPPSGTEKK	1	AGGSTISTPPSGTEKK	0	TcCLB.508235.20	8776.78	718.94	6873.4	1049.56	AR	1
TSSA_III	AR_P6	PO	26	NGGSTISTPPSGTEKK	2	NAGSTISTPPSGTEKK	0	TcCLB.508235.20	9176.75	572.11	7248.04	1323.15	AR	1
TSSA_III	AR_P6	PO	26	NGGSTISTPPSGTEKK	3	NGASTISTPPSGTEKK	0	TcCLB.508235.20	6710	715.61	5215.36	566.96	AR	1
TSSA_III	AR_P6	PO	26	NGGSTISTPPSGTEKK	4	NGGATISTPPSGTEKK	0	TcCLB.508235.20	8552.04	21.58	6797.76	1622.02	AR	1
TSSA_III	AR_P6	PO	26	NGGSTISTPPSGTEKK	5	NGGSAISTPPSGTEKK	0	TcCLB.508235.20	8447.78	758.84	6585.3	918.23	AR	1
TSSA_III	AR_P6	PO	26	NGGSTISTPPSGTEKK	6	NGGSTASTPPSGTEKK	0	TcCLB.508235.20	9511.49	513.13	7735.53	2393.22	AR	1
TSSA_III	AR_P6	PO	26	NGGSTISTPPSGTEKK	7	NGGSTIATPPSGTEKK	0	TcCLB.508235.20	10494.41	1692.23	8805.4	3769.64	AR	1
TSSA_III	AR_P6	PO	26	NGGSTISTPPSGTEKK	8	NGGSTISAPPSGTEKK	0	TcCLB.508235.20	7635.42	695.63	6114.58	1896.59	AR	1
TSSA_III	AR_P6	PO	26	NGGSTISTPPSGTEKK	9	NGGSTISTAPSGTEKK	0	TcCLB.508235.20	1375.89	417.65	1174.18	46.73	AR	1
TSSA_III	AR_P6	PO	26	NGGSTISTPPSGTEKK	10	NGGSTISTPASGTEKK	0	TcCLB.508235.20	1152.82	495.88	978.43	160.97	AR	1
TSSA_III	AR_P6	PO	26	NGGSTISTPPSGTEKK	11	NGGSTISTPPAGTEKK	0	TcCLB.508235.20	1906.02	100.78	1611.4	287.11	AR	1
TSSA_III	AR_P6	PO	26	NGGSTISTPPSGTEKK	12	NGGSTISTPPSATEKK	0	TcCLB.508235.20	113.8	48.02	115.89	28.49	AR	1
TSSA_III	AR_P6	PO	26	NGGSTISTPPSGTEKK	13	NGGSTISTPPSGAEKK	0	TcCLB.508235.20	1741.14	1050.22	1565.87	1160.21	AR	1
TSSA_III	AR_P6	PO	26	NGGSTISTPPSGTEKK	14	NGGSTISTPPSGTAKK	0	TcCLB.508235.20	84.82	16.97	88.85	2.69	AR	1
TSSA_III	AR_P6	PO	26	NGGSTISTPPSGTEKK	15	NGGSTISTPPSGTEAK	0	TcCLB.508235.20	18579.82	3116.64	16960.74	1033.3	AR	1
TSSA_III	AR_P6	PO	26	NGGSTISTPPSGTEKK	16	NGGSTISTPPSGTEKA	0	TcCLB.508235.20	5332.51	1950.5	4092.4	575.34	AR	1
TSSA_III	AR_P6	PO	27	GGSTISTPPSGTEKKA	0	GGSTISTPPSGTEKKA	0	TcCLB.508235.20	7720.77	907.28	5984.06	631.57	AR	1
TSSA_III	AR_P6	PO	27	GGSTISTPPSGTEKKA	1	AGSTISTPPSGTEKKA	0	TcCLB.508235.20	6881.78	950.85	5327.29	420.42	AR	1
TSSA_III	AR_P6	PO	27	GGSTISTPPSGTEKKA	2	GASTISTPPSGTEKKA	0	TcCLB.508235.20	10953.86	1480.63	9181.43	3764.32	AR	1
TSSA_III	AR_P6	PO	27	GGSTISTPPSGTEKKA	3	GGATISTPPSGTEKKA	0	TcCLB.508235.20	6753.6	509.17	5272.3	733.14	AR	1
TSSA_III	AR_P6	PO	27	GGSTISTPPSGTEKKA	4	GGSAISTPPSGTEKKA	0	TcCLB.508235.20	4573.16	1422.9	3751.07	1865.76	AR	1
TSSA_III	AR_P6	PO	27	GGSTISTPPSGTEKKA	5	GGSTASTPPSGTEKKA	0	TcCLB.508235.20	8890.88	53.47	7108.85	1765.5	AR	1
TSSA_III	AR_P6	PO	27	GGSTISTPPSGTEKKA	6	GGSTIATPPSGTEKKA	0	TcCLB.508235.20	4701.6	620.53	3800.18	1267.38	AR	1
TSSA_III	AR_P6	PO	27	GGSTISTPPSGTEKKA	7	GGSTISAPPSGTEKKA	0	TcCLB.508235.20	4091.23	484.09	3330.23	1100.28	AR	1
TSSA_III	AR_P6	PO	27	GGSTISTPPSGTEKKA	8	GGSTISTAPSGTEKKA	0	TcCLB.508235.20	1758.63	407.72	1531.44	651	AR	1
TSSA_III	AR_P6	PO	27	GGSTISTPPSGTEKKA	9	GGSTISTPASGTEKKA	0	TcCLB.508235.20	823.38	155.33	736.78	51.69	AR	1
TSSA_III	AR_P6	PO	27	GGSTISTPPSGTEKKA	10	GGSTISTPPAGTEKKA	0	TcCLB.508235.20	2181.06	517.27	1872.79	809.3	AR	1
TSSA_III	AR_P6	PO	27	GGSTISTPPSGTEKKA	11	GGSTISTPPSATEKKA	0	TcCLB.508235.20	128.76	35.07	133.07	11.25	AR	1
TSSA_III	AR_P6	PO	27	GGSTISTPPSGTEKKA	12	GGSTISTPPSGAEKKA	0	TcCLB.508235.20	242.12	13.72	241.48	33.76	AR	1
TSSA_III	AR_P6	PO	27	GGSTISTPPSGTEKKA	13	GGSTISTPPSGTAKKA	0	TcCLB.508235.20	87.93	31.12	96.21	50.81	AR	1
TSSA_III	AR_P6	PO	27	GGSTISTPPSGTEKKA	14	GGSTISTPPSGTEAKA	0	TcCLB.508235.20	17261.4	4197.89	15138.69	550.49	AR	1
TSSA_III	AR_P6	PO	27	GGSTISTPPSGTEKKA	15	GGSTISTPPSGTEKAA	0	TcCLB.508235.20	15545.68	2936.09	13104.25	701.16	AR	1
TSSA_III	AR_P6	PO	27	GGSTISTPPSGTEKKA	16	GGSTISTPPSGTEKKG	0	TcCLB.508235.20	8299.04	490.52	6498.56	1096.14	AR	1
TSSA_III	AR_P6	PO	28	GSTISTPPSGTEKKAA	0	GSTISTPPSGTEKKAA	0	TcCLB.508235.20	6185.99	162.2	4874.53	886.88	AR	1
TSSA_III	AR_P6	PO	28	GSTISTPPSGTEKKAA	1	ASTISTPPSGTEKKAA	0	TcCLB.508235.20	5857.62	1312.28	4744.15	1980.42	AR	1
TSSA_III	AR_P6	PO	28	GSTISTPPSGTEKKAA	2	GATISTPPSGTEKKAA	0	TcCLB.508235.20	5616.77	1255.66	4551.26	1891.62	AR	1
TSSA_III	AR_P6	PO	28	GSTISTPPSGTEKKAA	3	GSAISTPPSGTEKKAA	0	TcCLB.508235.20	6627.35	437.37	5274.7	1436.01	AR	1
TSSA_III	AR_P6	PO	28	GSTISTPPSGTEKKAA	4	GSTASTPPSGTEKKAA	0	TcCLB.508235.20	6462.9	2714.19	5412.62	3281.41	AR	1
TSSA_III	AR_P6	PO	28	GSTISTPPSGTEKKAA	5	GSTIATPPSGTEKKAA	0	TcCLB.508235.20	6064.34	216.11	4778.8	818.06	AR	1
TSSA_III	AR_P6	PO	28	GSTISTPPSGTEKKAA	6	GSTISAPPSGTEKKAA	0	TcCLB.508235.20	6688.62	972.82	5384.34	1875.82	AR	1
TSSA_III	AR_P6	PO	28	GSTISTPPSGTEKKAA	7	GSTISTAPSGTEKKAA	0	TcCLB.508235.20	4287.46	747.05	3392.26	173.57	AR	1
TSSA_III	AR_P6	PO	28	GSTISTPPSGTEKKAA	8	GSTISTPASGTEKKAA	0	TcCLB.508235.20	2332.95	8.04	1944.99	438.65	AR	1
TSSA_III	AR_P6	PO	28	GSTISTPPSGTEKKAA	9	GSTISTPPAGTEKKAA	0	TcCLB.508235.20	5229.97	1369.43	4255.94	1913.86	AR	1
TSSA_III	AR_P6	PO	28	GSTISTPPSGTEKKAA	10	GSTISTPPSATEKKAA	0	TcCLB.508235.20	1728.82	578.29	1521.3	782.6	AR	1
TSSA_III	AR_P6	PO	28	GSTISTPPSGTEKKAA	11	GSTISTPPSGAEKKAA	0	TcCLB.508235.20	1511.2	1157.08	1388.05	1213.08	AR	1
TSSA_III	AR_P6	PO	28	GSTISTPPSGTEKKAA	12	GSTISTPPSGTAKKAA	0	TcCLB.508235.20	142.51	37.77	146.52	10.71	AR	1
TSSA_III	AR_P6	PO	28	GSTISTPPSGTEKKAA	13	GSTISTPPSGTEAKAA	0	TcCLB.508235.20	14995.52	1516.15	12705.93	2121.16	AR	1
TSSA_III	AR_P6	PO	28	GSTISTPPSGTEKKAA	14	GSTISTPPSGTEKAAA	0	TcCLB.508235.20	16004.76	2440.86	13716.03	1430.36	AR	1
TSSA_III	AR_P6	PO	28	GSTISTPPSGTEKKAA	15	GSTISTPPSGTEKKGA	0	TcCLB.508235.20	7210.33	2327.02	6027.04	3186.99	AR	1
TSSA_III	AR_P6	PO	28	GSTISTPPSGTEKKAA	16	GSTISTPPSGTEKKAG	0	TcCLB.508235.20	6343.9	1611.93	5166.27	2310.8	AR	1
TSSA_III	AR_P6	PO	29	STISTPPSGTEKKAAA	0	STISTPPSGTEKKAAA	0	TcCLB.508235.20	5408.26	1084.53	4223.94	77.35	AR	1
TSSA_III	AR_P6	PO	29	STISTPPSGTEKKAAA	1	ATISTPPSGTEKKAAA	0	TcCLB.508235.20	7769.41	1197.75	6320.49	2378.75	AR	1
TSSA_III	AR_P6	PO	29	STISTPPSGTEKKAAA	2	SAISTPPSGTEKKAAA	0	TcCLB.508235.20	7262.43	1029.65	5852.43	2067.9	AR	1
TSSA_III	AR_P6	PO	29	STISTPPSGTEKKAAA	3	STASTPPSGTEKKAAA	0	TcCLB.508235.20	11596.06	1627.03	9795.2	4134.79	AR	1
TSSA_III	AR_P6	PO	29	STISTPPSGTEKKAAA	4	STIATPPSGTEKKAAA	0	TcCLB.508235.20	5146.5	1418.31	4194.8	1942.54	AR	1
TSSA_III	AR_P6	PO	29	STISTPPSGTEKKAAA	5	STISAPPSGTEKKAAA	0	TcCLB.508235.20	8804.12	258.62	6974.11	1464.16	AR	1
TSSA_III	AR_P6	PO	29	STISTPPSGTEKKAAA	6	STISTAPSGTEKKAAA	0	TcCLB.508235.20	4221.62	1330.23	3476.72	1745.45	AR	1
TSSA_III	AR_P6	PO	29	STISTPPSGTEKKAAA	7	STISTPASGTEKKAAA	0	TcCLB.508235.20	1339.26	358.48	1204.25	562.34	AR	1
TSSA_III	AR_P6	PO	29	STISTPPSGTEKKAAA	8	STISTPPAGTEKKAAA	0	TcCLB.508235.20	3753.97	299.52	3056.66	908.39	AR	1
TSSA_III	AR_P6	PO	29	STISTPPSGTEKKAAA	9	STISTPPSATEKKAAA	0	TcCLB.508235.20	1315.18	930.62	1217.26	1008.48	AR	1
TSSA_III	AR_P6	PO	29	STISTPPSGTEKKAAA	10	STISTPPSGAEKKAAA	0	TcCLB.508235.20	2007.67	391.67	1726.41	679.4	AR	1
TSSA_III	AR_P6	PO	29	STISTPPSGTEKKAAA	11	STISTPPSGTAKKAAA	0	TcCLB.508235.20	285.46	81.65	290.88	129.29	AR	1
TSSA_III	AR_P6	PO	29	STISTPPSGTEKKAAA	12	STISTPPSGTEAKAAA	0	TcCLB.508235.20	16869.31	3401.35	14682.99	411.93	AR	1
TSSA_III	AR_P6	PO	29	STISTPPSGTEKKAAA	13	STISTPPSGTEKAAAA	0	TcCLB.508235.20	10551.6	3243.62	8113.67	717.36	AR	1
TSSA_III	AR_P6	PO	29	STISTPPSGTEKKAAA	14	STISTPPSGTEKKGAA	0	TcCLB.508235.20	8561.74	715.78	6935.51	2243.78	AR	1
TSSA_III	AR_P6	PO	29	STISTPPSGTEKKAAA	15	STISTPPSGTEKKAGA	0	TcCLB.508235.20	7120.37	217.8	5587.94	1038.88	AR	1
TSSA_III	AR_P6	PO	29	STISTPPSGTEKKAAA	16	STISTPPSGTEKKAAG	0	TcCLB.508235.20	7076.54	990.28	5472.64	432.12	AR	1
TSSA_I	AR_E1	PO	31	SSTPPSGTENKPATGE	0	SSTPPSGTENKPATGE	0	TcCLB.507511.91	31781.2	5655.09	33512.72	1194.12	AR	0
TSSA_I	AR_E1	PO	31	SSTPPSGTENKPATGE	1	ASTPPSGTENKPATGE	0	TcCLB.507511.91	31456.39	6114.9	32895.15	300.47	AR	0
TSSA_I	AR_E1	PO	31	SSTPPSGTENKPATGE	2	SATPPSGTENKPATGE	0	TcCLB.507511.91	32535.91	4815.75	34731.85	2402.06	AR	0
TSSA_I	AR_E1	PO	31	SSTPPSGTENKPATGE	3	SSAPPSGTENKPATGE	0	TcCLB.507511.91	38394.8	14548.03	38408.29	5071.74	AR	0
TSSA_I	AR_E1	PO	31	SSTPPSGTENKPATGE	4	SSTAPSGTENKPATGE	0	TcCLB.507511.91	40470.28	16035.85	41037.82	6477.88	AR	0
TSSA_I	AR_E1	PO	31	SSTPPSGTENKPATGE	5	SSTPASGTENKPATGE	0	TcCLB.507511.91	32348.32	6420.79	34295.91	144.18	AR	0
TSSA_I	AR_E1	PO	31	SSTPPSGTENKPATGE	6	SSTPPAGTENKPATGE	0	TcCLB.507511.91	31690.1	5753.69	33354.03	1036.28	AR	0
TSSA_I	AR_E1	PO	31	SSTPPSGTENKPATGE	7	SSTPPSATENKPATGE	0	TcCLB.507511.91	245.14	4.52	1577.91	16.89	AR	0
TSSA_I	AR_E1	PO	31	SSTPPSGTENKPATGE	8	SSTPPSGAENKPATGE	0	TcCLB.507511.91	26719.36	6560.28	25846.26	1345.47	AR	0
TSSA_I	AR_E1	PO	31	SSTPPSGTENKPATGE	9	SSTPPSGTANKPATGE	0	TcCLB.507511.91	32874.86	7343.42	34919.55	1055.65	AR	0
TSSA_I	AR_E1	PO	31	SSTPPSGTENKPATGE	10	SSTPPSGTEAKPATGE	0	TcCLB.507511.91	22489.37	3684.72	22735.1	225.26	AR	0
TSSA_I	AR_E1	PO	31	SSTPPSGTENKPATGE	11	SSTPPSGTENAPATGE	0	TcCLB.507511.91	1559.56	305.47	5470	80.66	AR	0
TSSA_I	AR_E1	PO	31	SSTPPSGTENKPATGE	12	SSTPPSGTENKAATGE	0	TcCLB.507511.91	31309.08	7363.75	32375.12	1982.13	AR	0
TSSA_I	AR_E1	PO	31	SSTPPSGTENKPATGE	13	SSTPPSGTENKPGTGE	0	TcCLB.507511.91	33123.46	5389.62	35553.89	1807.39	AR	0
TSSA_I	AR_E1	PO	31	SSTPPSGTENKPATGE	14	SSTPPSGTENKPAAGE	0	TcCLB.507511.91	35275.6	8799.39	37169.62	1387.01	AR	0
TSSA_I	AR_E1	PO	31	SSTPPSGTENKPATGE	15	SSTPPSGTENKPATAE	0	TcCLB.507511.91	33299.43	5505.77	35736.67	1750.2	AR	0
TSSA_I	AR_E1	PO	31	SSTPPSGTENKPATGE	16	SSTPPSGTENKPATGA	0	TcCLB.507511.91	39849.25	10109.77	42342.05	1974.86	AR	0
TSSA_I	AR_E1	PO	32	STPPSGTENKPATGEA	0	STPPSGTENKPATGEA	0	TcCLB.507511.91	35768.9	9677.31	37341.34	1891.28	AR	0
TSSA_I	AR_E1	PO	32	STPPSGTENKPATGEA	1	ATPPSGTENKPATGEA	0	TcCLB.507511.91	32461.39	6734.15	34409.9	189.55	AR	0
TSSA_I	AR_E1	PO	32	STPPSGTENKPATGEA	2	SAPPSGTENKPATGEA	0	TcCLB.507511.91	33371.68	6439.03	35667.17	296.28	AR	0
TSSA_I	AR_E1	PO	32	STPPSGTENKPATGEA	3	STAPSGTENKPATGEA	0	TcCLB.507511.91	32998.68	4361.53	35405.32	3101.54	AR	0
TSSA_I	AR_E1	PO	32	STPPSGTENKPATGEA	4	STPASGTENKPATGEA	0	TcCLB.507511.91	30730.65	6175.18	31557.43	221.95	AR	0
TSSA_I	AR_E1	PO	32	STPPSGTENKPATGEA	5	STPPAGTENKPATGEA	0	TcCLB.507511.91	30352.83	5666	30961.9	551.18	AR	0
TSSA_I	AR_E1	PO	32	STPPSGTENKPATGEA	6	STPPSATENKPATGEA	0	TcCLB.507511.91	163.1	27.45	1106.03	163.36	AR	0
TSSA_I	AR_E1	PO	32	STPPSGTENKPATGEA	7	STPPSGAENKPATGEA	0	TcCLB.507511.91	30350.14	5144.18	31000.87	1607.81	AR	0
TSSA_I	AR_E1	PO	32	STPPSGTENKPATGEA	8	STPPSGTANKPATGEA	0	TcCLB.507511.91	31870.04	6731.19	33490.38	593.55	AR	0
TSSA_I	AR_E1	PO	32	STPPSGTENKPATGEA	9	STPPSGTEAKPATGEA	0	TcCLB.507511.91	21919.2	3272.32	22406.11	407.63	AR	0
TSSA_I	AR_E1	PO	32	STPPSGTENKPATGEA	10	STPPSGTENAPATGEA	0	TcCLB.507511.91	1702.57	224.37	5772.05	135.5	AR	0
TSSA_I	AR_E1	PO	32	STPPSGTENKPATGEA	11	STPPSGTENKAATGEA	0	TcCLB.507511.91	28014.5	5888.62	27346.72	333	AR	0
TSSA_I	AR_E1	PO	32	STPPSGTENKPATGEA	12	STPPSGTENKPGTGEA	0	TcCLB.507511.91	35081.86	6170.65	38005.39	1659.56	AR	0
TSSA_I	AR_E1	PO	32	STPPSGTENKPATGEA	13	STPPSGTENKPAAGEA	0	TcCLB.507511.91	34297.57	6253.48	36880.85	905.85	AR	0
TSSA_I	AR_E1	PO	32	STPPSGTENKPATGEA	14	STPPSGTENKPATAEA	0	TcCLB.507511.91	30722.61	5912.18	31519.89	275.04	AR	0
TSSA_I	AR_E1	PO	32	STPPSGTENKPATGEA	15	STPPSGTENKPATGAA	0	TcCLB.507511.91	44364.47	14749.05	49140.04	4980.39	AR	0
TSSA_I	AR_E1	PO	32	STPPSGTENKPATGEA	16	STPPSGTENKPATGEG	0	TcCLB.507511.91	36570.68	8380.54	38816.96	339.77	AR	0
TSSA_I	AR_E1	PO	33	TPPSGTENKPATGEAP	0	TPPSGTENKPATGEAP	0	TcCLB.507511.91	36192.54	10781.35	37409.6	2760.45	AR	0
TSSA_I	AR_E1	PO	33	TPPSGTENKPATGEAP	1	APPSGTENKPATGEAP	0	TcCLB.507511.91	37921.29	12843.23	38492.02	3663.66	AR	0
TSSA_I	AR_E1	PO	33	TPPSGTENKPATGEAP	2	TAPSGTENKPATGEAP	0	TcCLB.507511.91	34149.61	7621.01	36293.15	886.92	AR	0
TSSA_I	AR_E1	PO	33	TPPSGTENKPATGEAP	3	TPASGTENKPATGEAP	0	TcCLB.507511.91	33308.17	9254.23	34712.62	3517.88	AR	0
TSSA_I	AR_E1	PO	33	TPPSGTENKPATGEAP	4	TPPAGTENKPATGEAP	0	TcCLB.507511.91	31524.02	6176.41	33028.16	212.14	AR	0
TSSA_I	AR_E1	PO	33	TPPSGTENKPATGEAP	5	TPPSATENKPATGEAP	0	TcCLB.507511.91	5227.41	302.73	11468.54	608.83	AR	0
TSSA_I	AR_E1	PO	33	TPPSGTENKPATGEAP	6	TPPSGAENKPATGEAP	0	TcCLB.507511.91	26905.62	5855.49	26102.46	682.75	AR	0
TSSA_I	AR_E1	PO	33	TPPSGTENKPATGEAP	7	TPPSGTANKPATGEAP	0	TcCLB.507511.91	29831.64	8103.05	29853.81	3466.99	AR	0
TSSA_I	AR_E1	PO	33	TPPSGTENKPATGEAP	8	TPPSGTEAKPATGEAP	0	TcCLB.507511.91	24024.25	3559.87	23836.92	578.24	AR	0
TSSA_I	AR_E1	PO	33	TPPSGTENKPATGEAP	9	TPPSGTENAPATGEAP	0	TcCLB.507511.91	7623.73	1625.09	13817.98	28.9	AR	0
TSSA_I	AR_E1	PO	33	TPPSGTENKPATGEAP	10	TPPSGTENKAATGEAP	0	TcCLB.507511.91	30416.96	6737.26	30891.79	1304.56	AR	0
TSSA_I	AR_E1	PO	33	TPPSGTENKPATGEAP	11	TPPSGTENKPGTGEAP	0	TcCLB.507511.91	34667.04	8468.78	36604.7	1457.27	AR	0
TSSA_I	AR_E1	PO	33	TPPSGTENKPATGEAP	12	TPPSGTENKPAAGEAP	0	TcCLB.507511.91	32551.61	7158.32	34457.85	864.53	AR	0
TSSA_I	AR_E1	PO	33	TPPSGTENKPATGEAP	13	TPPSGTENKPATAEAP	0	TcCLB.507511.91	31533.46	9108.58	32252.98	4630.64	AR	0
TSSA_I	AR_E1	PO	33	TPPSGTENKPATGEAP	14	TPPSGTENKPATGAAP	0	TcCLB.507511.91	39453.37	13032.69	39957.68	2624.37	AR	0
TSSA_I	AR_E1	PO	33	TPPSGTENKPATGEAP	15	TPPSGTENKPATGEGP	0	TcCLB.507511.91	32294.51	7990.96	33722.77	2517.37	AR	0
TSSA_I	AR_E1	PO	33	TPPSGTENKPATGEAP	16	TPPSGTENKPATGEAA	0	TcCLB.507511.91	32654.94	8227.56	34164.17	2601.91	AR	0
TSSA_I	AR_E1	PO	34	PPSGTENKPATGEAPS	0	PPSGTENKPATGEAPS	0	TcCLB.507511.91	34075.61	6513.13	36628.76	622.11	AR	0
TSSA_I	AR_E1	PO	34	PPSGTENKPATGEAPS	1	APSGTENKPATGEAPS	0	TcCLB.507511.91	33005.76	6760.36	35133.21	225.95	AR	0
TSSA_I	AR_E1	PO	34	PPSGTENKPATGEAPS	2	PASGTENKPATGEAPS	0	TcCLB.507511.91	40954.57	16771.94	41355.84	7094.9	AR	0
TSSA_I	AR_E1	PO	34	PPSGTENKPATGEAPS	3	PPAGTENKPATGEAPS	0	TcCLB.507511.91	32087.97	7903.96	33393.13	2468.95	AR	0
TSSA_I	AR_E1	PO	34	PPSGTENKPATGEAPS	4	PPSATENKPATGEAPS	0	TcCLB.507511.91	5910.79	1722.34	12064.03	1062.78	AR	0
TSSA_I	AR_E1	PO	34	PPSGTENKPATGEAPS	5	PPSGAENKPATGEAPS	0	TcCLB.507511.91	24417.43	4551.9	24014.6	128.02	AR	0
TSSA_I	AR_E1	PO	34	PPSGTENKPATGEAPS	6	PPSGTANKPATGEAPS	0	TcCLB.507511.91	25368.84	7045.33	24639.08	1986.16	AR	0
TSSA_I	AR_E1	PO	34	PPSGTENKPATGEAPS	7	PPSGTEAKPATGEAPS	0	TcCLB.507511.91	24096.75	5086.23	23763.33	568.46	AR	0
TSSA_I	AR_E1	PO	34	PPSGTENKPATGEAPS	8	PPSGTENAPATGEAPS	0	TcCLB.507511.91	6352.64	567.23	12895.83	534.84	AR	0
TSSA_I	AR_E1	PO	34	PPSGTENKPATGEAPS	9	PPSGTENKAATGEAPS	0	TcCLB.507511.91	30240.39	6512.72	30575.23	949.81	AR	0
TSSA_I	AR_E1	PO	34	PPSGTENKPATGEAPS	10	PPSGTENKPGTGEAPS	0	TcCLB.507511.91	30947.2	6172.82	31916.96	190.16	AR	0
TSSA_I	AR_E1	PO	34	PPSGTENKPATGEAPS	11	PPSGTENKPAAGEAPS	0	TcCLB.507511.91	35828.5	11797.17	36630.39	3962.71	AR	0
TSSA_I	AR_E1	PO	34	PPSGTENKPATGEAPS	12	PPSGTENKPATAEAPS	0	TcCLB.507511.91	33317.11	5973.05	35644.54	949.09	AR	0
TSSA_I	AR_E1	PO	34	PPSGTENKPATGEAPS	13	PPSGTENKPATGAAPS	0	TcCLB.507511.91	40178.6	13048.32	41358.89	2128	AR	0
TSSA_I	AR_E1	PO	34	PPSGTENKPATGEAPS	14	PPSGTENKPATGEGPS	0	TcCLB.507511.91	34928.31	10558.96	36094.65	3304.75	AR	0
TSSA_I	AR_E1	PO	34	PPSGTENKPATGEAPS	15	PPSGTENKPATGEAAS	0	TcCLB.507511.91	27607.59	7550.7	26771.14	2421.47	AR	0
TSSA_I	AR_E1	PO	34	PPSGTENKPATGEAPS	16	PPSGTENKPATGEAPA	0	TcCLB.507511.91	39632.79	15611.79	39985.96	6305.44	AR	0
TSSA_I	AR_E1	PO	35	PSGTENKPATGEAPSQ	0	PSGTENKPATGEAPSQ	0	TcCLB.507511.91	33079.65	9005.41	34491.37	3350.22	AR	0
TSSA_I	AR_E1	PO	35	PSGTENKPATGEAPSQ	1	ASGTENKPATGEAPSQ	0	TcCLB.507511.91	34184.92	6918.57	36672.26	133.66	AR	0
TSSA_I	AR_E1	PO	35	PSGTENKPATGEAPSQ	2	PAGTENKPATGEAPSQ	0	TcCLB.507511.91	27696.72	5306.65	27039.28	255.99	AR	0
TSSA_I	AR_E1	PO	35	PSGTENKPATGEAPSQ	3	PSATENKPATGEAPSQ	0	TcCLB.507511.91	6032.12	191.87	12617.95	837.58	AR	0
TSSA_I	AR_E1	PO	35	PSGTENKPATGEAPSQ	4	PSGAENKPATGEAPSQ	0	TcCLB.507511.91	15687.6	5272.04	18163.44	1325.04	AR	0
TSSA_I	AR_E1	PO	35	PSGTENKPATGEAPSQ	5	PSGTANKPATGEAPSQ	0	TcCLB.507511.91	13644.99	3959.92	16999.71	647.27	AR	0
TSSA_I	AR_E1	PO	35	PSGTENKPATGEAPSQ	6	PSGTEAKPATGEAPSQ	0	TcCLB.507511.91	15668.13	1746.09	18310	923.32	AR	0
TSSA_I	AR_E1	PO	35	PSGTENKPATGEAPSQ	7	PSGTENAPATGEAPSQ	0	TcCLB.507511.91	6639.24	934	13115.89	268.96	AR	0
TSSA_I	AR_E1	PO	35	PSGTENKPATGEAPSQ	8	PSGTENKAATGEAPSQ	0	TcCLB.507511.91	28523.5	8131.8	28024.14	3375.39	AR	0
TSSA_I	AR_E1	PO	35	PSGTENKPATGEAPSQ	9	PSGTENKPGTGEAPSQ	0	TcCLB.507511.91	30852.42	5428.5	31916.2	1233.18	AR	0
TSSA_I	AR_E1	PO	35	PSGTENKPATGEAPSQ	10	PSGTENKPAAGEAPSQ	0	TcCLB.507511.91	38803.26	15242.6	39045.53	6170.81	AR	0
TSSA_I	AR_E1	PO	35	PSGTENKPATGEAPSQ	11	PSGTENKPATAEAPSQ	0	TcCLB.507511.91	34883.07	3663.99	38609.62	5356.47	AR	0
TSSA_I	AR_E1	PO	35	PSGTENKPATGEAPSQ	12	PSGTENKPATGAAPSQ	0	TcCLB.507511.91	38785.97	12241.73	39636.15	2416.58	AR	0
TSSA_I	AR_E1	PO	35	PSGTENKPATGEAPSQ	13	PSGTENKPATGEGPSQ	0	TcCLB.507511.91	37327.94	11425.35	38259.49	2378.34	AR	0
TSSA_I	AR_E1	PO	35	PSGTENKPATGEAPSQ	14	PSGTENKPATGEAASQ	0	TcCLB.507511.91	24622.08	5538	24149.3	852.98	AR	0
TSSA_I	AR_E1	PO	35	PSGTENKPATGEAPSQ	15	PSGTENKPATGEAPAQ	0	TcCLB.507511.91	32712.54	7833.39	34540.1	1850.61	AR	0
TSSA_I	AR_E1	PO	35	PSGTENKPATGEAPSQ	16	PSGTENKPATGEAPSA	0	TcCLB.507511.91	31486.32	8498.21	32252.03	3724.88	AR	0
TSSA_II	AR_E1	PO	31	SSTPPSGTENKPATGE	0	SSTPPSGTENKPATGE	0	TcCLB.507511.81	31781.2	5655.09	33512.72	1194.12	AR	0
TSSA_II	AR_E1	PO	31	SSTPPSGTENKPATGE	1	ASTPPSGTENKPATGE	0	TcCLB.507511.81	31456.39	6114.9	32895.15	300.47	AR	0
TSSA_II	AR_E1	PO	31	SSTPPSGTENKPATGE	2	SATPPSGTENKPATGE	0	TcCLB.507511.81	32535.91	4815.75	34731.85	2402.06	AR	0
TSSA_II	AR_E1	PO	31	SSTPPSGTENKPATGE	3	SSAPPSGTENKPATGE	0	TcCLB.507511.81	38394.8	14548.03	38408.29	5071.74	AR	0
TSSA_II	AR_E1	PO	31	SSTPPSGTENKPATGE	4	SSTAPSGTENKPATGE	0	TcCLB.507511.81	40470.28	16035.85	41037.82	6477.88	AR	0
TSSA_II	AR_E1	PO	31	SSTPPSGTENKPATGE	5	SSTPASGTENKPATGE	0	TcCLB.507511.81	32348.32	6420.79	34295.91	144.18	AR	0
TSSA_II	AR_E1	PO	31	SSTPPSGTENKPATGE	6	SSTPPAGTENKPATGE	0	TcCLB.507511.81	31690.1	5753.69	33354.03	1036.28	AR	0
TSSA_II	AR_E1	PO	31	SSTPPSGTENKPATGE	7	SSTPPSATENKPATGE	0	TcCLB.507511.81	245.14	4.52	1577.91	16.89	AR	0
TSSA_II	AR_E1	PO	31	SSTPPSGTENKPATGE	8	SSTPPSGAENKPATGE	0	TcCLB.507511.81	26719.36	6560.28	25846.26	1345.47	AR	0
TSSA_II	AR_E1	PO	31	SSTPPSGTENKPATGE	9	SSTPPSGTANKPATGE	0	TcCLB.507511.81	32874.86	7343.42	34919.55	1055.65	AR	0
TSSA_II	AR_E1	PO	31	SSTPPSGTENKPATGE	10	SSTPPSGTEAKPATGE	0	TcCLB.507511.81	22489.37	3684.72	22735.1	225.26	AR	0
TSSA_II	AR_E1	PO	31	SSTPPSGTENKPATGE	11	SSTPPSGTENAPATGE	0	TcCLB.507511.81	1559.56	305.47	5470	80.66	AR	0
TSSA_II	AR_E1	PO	31	SSTPPSGTENKPATGE	12	SSTPPSGTENKAATGE	0	TcCLB.507511.81	31309.08	7363.75	32375.12	1982.13	AR	0
TSSA_II	AR_E1	PO	31	SSTPPSGTENKPATGE	13	SSTPPSGTENKPGTGE	0	TcCLB.507511.81	33123.46	5389.62	35553.89	1807.39	AR	0
TSSA_II	AR_E1	PO	31	SSTPPSGTENKPATGE	14	SSTPPSGTENKPAAGE	0	TcCLB.507511.81	35275.6	8799.39	37169.62	1387.01	AR	0
TSSA_II	AR_E1	PO	31	SSTPPSGTENKPATGE	15	SSTPPSGTENKPATAE	0	TcCLB.507511.81	33299.43	5505.77	35736.67	1750.2	AR	0
TSSA_II	AR_E1	PO	31	SSTPPSGTENKPATGE	16	SSTPPSGTENKPATGA	0	TcCLB.507511.81	39849.25	10109.77	42342.05	1974.86	AR	0
TSSA_II	AR_E1	PO	32	STPPSGTENKPATGEA	0	STPPSGTENKPATGEA	0	TcCLB.507511.81	35768.9	9677.31	37341.34	1891.28	AR	0
TSSA_II	AR_E1	PO	32	STPPSGTENKPATGEA	1	ATPPSGTENKPATGEA	0	TcCLB.507511.81	32461.39	6734.15	34409.9	189.55	AR	0
TSSA_II	AR_E1	PO	32	STPPSGTENKPATGEA	2	SAPPSGTENKPATGEA	0	TcCLB.507511.81	33371.68	6439.03	35667.17	296.28	AR	0
TSSA_II	AR_E1	PO	32	STPPSGTENKPATGEA	3	STAPSGTENKPATGEA	0	TcCLB.507511.81	32998.68	4361.53	35405.32	3101.54	AR	0
TSSA_II	AR_E1	PO	32	STPPSGTENKPATGEA	4	STPASGTENKPATGEA	0	TcCLB.507511.81	30730.65	6175.18	31557.43	221.95	AR	0
TSSA_II	AR_E1	PO	32	STPPSGTENKPATGEA	5	STPPAGTENKPATGEA	0	TcCLB.507511.81	30352.83	5666	30961.9	551.18	AR	0
TSSA_II	AR_E1	PO	32	STPPSGTENKPATGEA	6	STPPSATENKPATGEA	0	TcCLB.507511.81	163.1	27.45	1106.03	163.36	AR	0
TSSA_II	AR_E1	PO	32	STPPSGTENKPATGEA	7	STPPSGAENKPATGEA	0	TcCLB.507511.81	30350.14	5144.18	31000.87	1607.81	AR	0
TSSA_II	AR_E1	PO	32	STPPSGTENKPATGEA	8	STPPSGTANKPATGEA	0	TcCLB.507511.81	31870.04	6731.19	33490.38	593.55	AR	0
TSSA_II	AR_E1	PO	32	STPPSGTENKPATGEA	9	STPPSGTEAKPATGEA	0	TcCLB.507511.81	21919.2	3272.32	22406.11	407.63	AR	0
TSSA_II	AR_E1	PO	32	STPPSGTENKPATGEA	10	STPPSGTENAPATGEA	0	TcCLB.507511.81	1702.57	224.37	5772.05	135.5	AR	0
TSSA_II	AR_E1	PO	32	STPPSGTENKPATGEA	11	STPPSGTENKAATGEA	0	TcCLB.507511.81	28014.5	5888.62	27346.72	333	AR	0
TSSA_II	AR_E1	PO	32	STPPSGTENKPATGEA	12	STPPSGTENKPGTGEA	0	TcCLB.507511.81	35081.86	6170.65	38005.39	1659.56	AR	0
TSSA_II	AR_E1	PO	32	STPPSGTENKPATGEA	13	STPPSGTENKPAAGEA	0	TcCLB.507511.81	34297.57	6253.48	36880.85	905.85	AR	0
TSSA_II	AR_E1	PO	32	STPPSGTENKPATGEA	14	STPPSGTENKPATAEA	0	TcCLB.507511.81	30722.61	5912.18	31519.89	275.04	AR	0
TSSA_II	AR_E1	PO	32	STPPSGTENKPATGEA	15	STPPSGTENKPATGAA	0	TcCLB.507511.81	44364.47	14749.05	49140.04	4980.39	AR	0
TSSA_II	AR_E1	PO	32	STPPSGTENKPATGEA	16	STPPSGTENKPATGEG	0	TcCLB.507511.81	36570.68	8380.54	38816.96	339.77	AR	0
TSSA_II	AR_E1	PO	33	TPPSGTENKPATGEAP	0	TPPSGTENKPATGEAP	0	TcCLB.507511.81	36192.54	10781.35	37409.6	2760.45	AR	0
TSSA_II	AR_E1	PO	33	TPPSGTENKPATGEAP	1	APPSGTENKPATGEAP	0	TcCLB.507511.81	37921.29	12843.23	38492.02	3663.66	AR	0
TSSA_II	AR_E1	PO	33	TPPSGTENKPATGEAP	2	TAPSGTENKPATGEAP	0	TcCLB.507511.81	34149.61	7621.01	36293.15	886.92	AR	0
TSSA_II	AR_E1	PO	33	TPPSGTENKPATGEAP	3	TPASGTENKPATGEAP	0	TcCLB.507511.81	33308.17	9254.23	34712.62	3517.88	AR	0
TSSA_II	AR_E1	PO	33	TPPSGTENKPATGEAP	4	TPPAGTENKPATGEAP	0	TcCLB.507511.81	31524.02	6176.41	33028.16	212.14	AR	0
TSSA_II	AR_E1	PO	33	TPPSGTENKPATGEAP	5	TPPSATENKPATGEAP	0	TcCLB.507511.81	5227.41	302.73	11468.54	608.83	AR	0
TSSA_II	AR_E1	PO	33	TPPSGTENKPATGEAP	6	TPPSGAENKPATGEAP	0	TcCLB.507511.81	26905.62	5855.49	26102.46	682.75	AR	0
TSSA_II	AR_E1	PO	33	TPPSGTENKPATGEAP	7	TPPSGTANKPATGEAP	0	TcCLB.507511.81	29831.64	8103.05	29853.81	3466.99	AR	0
TSSA_II	AR_E1	PO	33	TPPSGTENKPATGEAP	8	TPPSGTEAKPATGEAP	0	TcCLB.507511.81	24024.25	3559.87	23836.92	578.24	AR	0
TSSA_II	AR_E1	PO	33	TPPSGTENKPATGEAP	9	TPPSGTENAPATGEAP	0	TcCLB.507511.81	7623.73	1625.09	13817.98	28.9	AR	0
TSSA_II	AR_E1	PO	33	TPPSGTENKPATGEAP	10	TPPSGTENKAATGEAP	0	TcCLB.507511.81	30416.96	6737.26	30891.79	1304.56	AR	0
TSSA_II	AR_E1	PO	33	TPPSGTENKPATGEAP	11	TPPSGTENKPGTGEAP	0	TcCLB.507511.81	34667.04	8468.78	36604.7	1457.27	AR	0
TSSA_II	AR_E1	PO	33	TPPSGTENKPATGEAP	12	TPPSGTENKPAAGEAP	0	TcCLB.507511.81	32551.61	7158.32	34457.85	864.53	AR	0
TSSA_II	AR_E1	PO	33	TPPSGTENKPATGEAP	13	TPPSGTENKPATAEAP	0	TcCLB.507511.81	31533.46	9108.58	32252.98	4630.64	AR	0
TSSA_II	AR_E1	PO	33	TPPSGTENKPATGEAP	14	TPPSGTENKPATGAAP	0	TcCLB.507511.81	39453.37	13032.69	39957.68	2624.37	AR	0
TSSA_II	AR_E1	PO	33	TPPSGTENKPATGEAP	15	TPPSGTENKPATGEGP	0	TcCLB.507511.81	32294.51	7990.96	33722.77	2517.37	AR	0
TSSA_II	AR_E1	PO	33	TPPSGTENKPATGEAP	16	TPPSGTENKPATGEAA	0	TcCLB.507511.81	32654.94	8227.56	34164.17	2601.91	AR	0
TSSA_II	AR_E1	PO	34	PPSGTENKPATGEAPS	0	PPSGTENKPATGEAPS	0	TcCLB.507511.81	34075.61	6513.13	36628.76	622.11	AR	0
TSSA_II	AR_E1	PO	34	PPSGTENKPATGEAPS	1	APSGTENKPATGEAPS	0	TcCLB.507511.81	33005.76	6760.36	35133.21	225.95	AR	0
TSSA_II	AR_E1	PO	34	PPSGTENKPATGEAPS	2	PASGTENKPATGEAPS	0	TcCLB.507511.81	40954.57	16771.94	41355.84	7094.9	AR	0
TSSA_II	AR_E1	PO	34	PPSGTENKPATGEAPS	3	PPAGTENKPATGEAPS	0	TcCLB.507511.81	32087.97	7903.96	33393.13	2468.95	AR	0
TSSA_II	AR_E1	PO	34	PPSGTENKPATGEAPS	4	PPSATENKPATGEAPS	0	TcCLB.507511.81	5910.79	1722.34	12064.03	1062.78	AR	0
TSSA_II	AR_E1	PO	34	PPSGTENKPATGEAPS	5	PPSGAENKPATGEAPS	0	TcCLB.507511.81	24417.43	4551.9	24014.6	128.02	AR	0
TSSA_II	AR_E1	PO	34	PPSGTENKPATGEAPS	6	PPSGTANKPATGEAPS	0	TcCLB.507511.81	25368.84	7045.33	24639.08	1986.16	AR	0
TSSA_II	AR_E1	PO	34	PPSGTENKPATGEAPS	7	PPSGTEAKPATGEAPS	0	TcCLB.507511.81	24096.75	5086.23	23763.33	568.46	AR	0
TSSA_II	AR_E1	PO	34	PPSGTENKPATGEAPS	8	PPSGTENAPATGEAPS	0	TcCLB.507511.81	6352.64	567.23	12895.83	534.84	AR	0
TSSA_II	AR_E1	PO	34	PPSGTENKPATGEAPS	9	PPSGTENKAATGEAPS	0	TcCLB.507511.81	30240.39	6512.72	30575.23	949.81	AR	0
TSSA_II	AR_E1	PO	34	PPSGTENKPATGEAPS	10	PPSGTENKPGTGEAPS	0	TcCLB.507511.81	30947.2	6172.82	31916.96	190.16	AR	0
TSSA_II	AR_E1	PO	34	PPSGTENKPATGEAPS	11	PPSGTENKPAAGEAPS	0	TcCLB.507511.81	35828.5	11797.17	36630.39	3962.71	AR	0
TSSA_II	AR_E1	PO	34	PPSGTENKPATGEAPS	12	PPSGTENKPATAEAPS	0	TcCLB.507511.81	33317.11	5973.05	35644.54	949.09	AR	0
TSSA_II	AR_E1	PO	34	PPSGTENKPATGEAPS	13	PPSGTENKPATGAAPS	0	TcCLB.507511.81	40178.6	13048.32	41358.89	2128	AR	0
TSSA_II	AR_E1	PO	34	PPSGTENKPATGEAPS	14	PPSGTENKPATGEGPS	0	TcCLB.507511.81	34928.31	10558.96	36094.65	3304.75	AR	0
TSSA_II	AR_E1	PO	34	PPSGTENKPATGEAPS	15	PPSGTENKPATGEAAS	0	TcCLB.507511.81	27607.59	7550.7	26771.14	2421.47	AR	0
TSSA_II	AR_E1	PO	34	PPSGTENKPATGEAPS	16	PPSGTENKPATGEAPA	0	TcCLB.507511.81	39632.79	15611.79	39985.96	6305.44	AR	0
TSSA_II	AR_E1	PO	35	PSGTENKPATGEAPSQ	0	PSGTENKPATGEAPSQ	0	TcCLB.507511.81	33079.65	9005.41	34491.37	3350.22	AR	0
TSSA_II	AR_E1	PO	35	PSGTENKPATGEAPSQ	1	ASGTENKPATGEAPSQ	0	TcCLB.507511.81	34184.92	6918.57	36672.26	133.66	AR	0
TSSA_II	AR_E1	PO	35	PSGTENKPATGEAPSQ	2	PAGTENKPATGEAPSQ	0	TcCLB.507511.81	27696.72	5306.65	27039.28	255.99	AR	0
TSSA_II	AR_E1	PO	35	PSGTENKPATGEAPSQ	3	PSATENKPATGEAPSQ	0	TcCLB.507511.81	6032.12	191.87	12617.95	837.58	AR	0
TSSA_II	AR_E1	PO	35	PSGTENKPATGEAPSQ	4	PSGAENKPATGEAPSQ	0	TcCLB.507511.81	15687.6	5272.04	18163.44	1325.04	AR	0
TSSA_II	AR_E1	PO	35	PSGTENKPATGEAPSQ	5	PSGTANKPATGEAPSQ	0	TcCLB.507511.81	13644.99	3959.92	16999.71	647.27	AR	0
TSSA_II	AR_E1	PO	35	PSGTENKPATGEAPSQ	6	PSGTEAKPATGEAPSQ	0	TcCLB.507511.81	15668.13	1746.09	18310	923.32	AR	0
TSSA_II	AR_E1	PO	35	PSGTENKPATGEAPSQ	7	PSGTENAPATGEAPSQ	0	TcCLB.507511.81	6639.24	934	13115.89	268.96	AR	0
TSSA_II	AR_E1	PO	35	PSGTENKPATGEAPSQ	8	PSGTENKAATGEAPSQ	0	TcCLB.507511.81	28523.5	8131.8	28024.14	3375.39	AR	0
TSSA_II	AR_E1	PO	35	PSGTENKPATGEAPSQ	9	PSGTENKPGTGEAPSQ	0	TcCLB.507511.81	30852.42	5428.5	31916.2	1233.18	AR	0
TSSA_II	AR_E1	PO	35	PSGTENKPATGEAPSQ	10	PSGTENKPAAGEAPSQ	0	TcCLB.507511.81	38803.26	15242.6	39045.53	6170.81	AR	0
TSSA_II	AR_E1	PO	35	PSGTENKPATGEAPSQ	11	PSGTENKPATAEAPSQ	0	TcCLB.507511.81	34883.07	3663.99	38609.62	5356.47	AR	0
TSSA_II	AR_E1	PO	35	PSGTENKPATGEAPSQ	12	PSGTENKPATGAAPSQ	0	TcCLB.507511.81	38785.97	12241.73	39636.15	2416.58	AR	0
TSSA_II	AR_E1	PO	35	PSGTENKPATGEAPSQ	13	PSGTENKPATGEGPSQ	0	TcCLB.507511.81	37327.94	11425.35	38259.49	2378.34	AR	0
TSSA_II	AR_E1	PO	35	PSGTENKPATGEAPSQ	14	PSGTENKPATGEAASQ	0	TcCLB.507511.81	24622.08	5538	24149.3	852.98	AR	0
TSSA_II	AR_E1	PO	35	PSGTENKPATGEAPSQ	15	PSGTENKPATGEAPAQ	0	TcCLB.507511.81	32712.54	7833.39	34540.1	1850.61	AR	0
TSSA_II	AR_E1	PO	35	PSGTENKPATGEAPSQ	16	PSGTENKPATGEAPSA	0	TcCLB.507511.81	31486.32	8498.21	32252.03	3724.88	AR	0
TSSA_III	AR_E1	PO	25	ANGGSTISTPPSGTEK	0	ANGGSTISTPPSGTEK	0	TcCLB.508235.20	8868.16	596.85	14652.18	1379.82	AR	0
TSSA_III	AR_E1	PO	25	ANGGSTISTPPSGTEK	1	GNGGSTISTPPSGTEK	0	TcCLB.508235.20	7953.9	732.97	14083.65	1491.99	AR	0
TSSA_III	AR_E1	PO	25	ANGGSTISTPPSGTEK	2	AAGGSTISTPPSGTEK	0	TcCLB.508235.20	7229.57	2025.1	13447.08	483.7	AR	0
TSSA_III	AR_E1	PO	25	ANGGSTISTPPSGTEK	3	ANAGSTISTPPSGTEK	0	TcCLB.508235.20	8648.57	1233.16	14470.42	336.17	AR	0
TSSA_III	AR_E1	PO	25	ANGGSTISTPPSGTEK	4	ANGASTISTPPSGTEK	0	TcCLB.508235.20	8025.84	1468.48	14086.4	144.92	AR	0
TSSA_III	AR_E1	PO	25	ANGGSTISTPPSGTEK	5	ANGGATISTPPSGTEK	0	TcCLB.508235.20	11182.06	1540.18	15824.06	357.73	AR	0
TSSA_III	AR_E1	PO	25	ANGGSTISTPPSGTEK	6	ANGGSAISTPPSGTEK	0	TcCLB.508235.20	6753.24	1257.58	13128.02	2095.66	AR	0
TSSA_III	AR_E1	PO	25	ANGGSTISTPPSGTEK	7	ANGGSTASTPPSGTEK	0	TcCLB.508235.20	13562.83	1407.43	17102.15	730.81	AR	0
TSSA_III	AR_E1	PO	25	ANGGSTISTPPSGTEK	8	ANGGSTIATPPSGTEK	0	TcCLB.508235.20	4932.73	919.54	11027.71	2539.38	AR	0
TSSA_III	AR_E1	PO	25	ANGGSTISTPPSGTEK	9	ANGGSTISAPPSGTEK	0	TcCLB.508235.20	12187.33	355.78	16471.74	1506.22	AR	0
TSSA_III	AR_E1	PO	25	ANGGSTISTPPSGTEK	10	ANGGSTISTAPSGTEK	0	TcCLB.508235.20	6166.04	25.35	12764.67	1084.09	AR	0
TSSA_III	AR_E1	PO	25	ANGGSTISTPPSGTEK	11	ANGGSTISTPASGTEK	0	TcCLB.508235.20	5886.73	1843.11	11998.24	1222.14	AR	0
TSSA_III	AR_E1	PO	25	ANGGSTISTPPSGTEK	12	ANGGSTISTPPAGTEK	0	TcCLB.508235.20	8013.82	1552.46	14071.64	98.51	AR	0
TSSA_III	AR_E1	PO	25	ANGGSTISTPPSGTEK	13	ANGGSTISTPPSATEK	0	TcCLB.508235.20	4988.73	2854.01	10629.43	2981.09	AR	0
TSSA_III	AR_E1	PO	25	ANGGSTISTPPSGTEK	14	ANGGSTISTPPSGAEK	0	TcCLB.508235.20	5075.68	883.8	11162.9	356.91	AR	0
TSSA_III	AR_E1	PO	25	ANGGSTISTPPSGTEK	15	ANGGSTISTPPSGTAK	0	TcCLB.508235.20	3530.63	947.34	8734.5	548.52	AR	0
TSSA_III	AR_E1	PO	25	ANGGSTISTPPSGTEK	16	ANGGSTISTPPSGTEA	0	TcCLB.508235.20	2134.12	838.3	6604.17	2110.35	AR	0
TSSA_III	AR_E1	PO	26	NGGSTISTPPSGTEKK	0	NGGSTISTPPSGTEKK	0	TcCLB.508235.20	3255.02	774.61	8295.84	323.25	AR	0
TSSA_III	AR_E1	PO	26	NGGSTISTPPSGTEKK	1	AGGSTISTPPSGTEKK	0	TcCLB.508235.20	4592.22	1645.75	10382.22	1581.49	AR	0
TSSA_III	AR_E1	PO	26	NGGSTISTPPSGTEKK	2	NAGSTISTPPSGTEKK	0	TcCLB.508235.20	4443.06	1058.44	10162.76	605.19	AR	0
TSSA_III	AR_E1	PO	26	NGGSTISTPPSGTEKK	3	NGASTISTPPSGTEKK	0	TcCLB.508235.20	1780.19	67.7	5947.68	468.7	AR	0
TSSA_III	AR_E1	PO	26	NGGSTISTPPSGTEKK	4	NGGATISTPPSGTEKK	0	TcCLB.508235.20	2965.44	818.27	7839.48	467.6	AR	0
TSSA_III	AR_E1	PO	26	NGGSTISTPPSGTEKK	5	NGGSAISTPPSGTEKK	0	TcCLB.508235.20	3315.35	1486.08	8319.96	1447.96	AR	0
TSSA_III	AR_E1	PO	26	NGGSTISTPPSGTEKK	6	NGGSTASTPPSGTEKK	0	TcCLB.508235.20	2239.27	65.1	6756.57	576.94	AR	0
TSSA_III	AR_E1	PO	26	NGGSTISTPPSGTEKK	7	NGGSTIATPPSGTEKK	0	TcCLB.508235.20	6004.95	464.39	12563.76	542.12	AR	0
TSSA_III	AR_E1	PO	26	NGGSTISTPPSGTEKK	8	NGGSTISAPPSGTEKK	0	TcCLB.508235.20	1884.32	737.7	5998.32	766.17	AR	0
TSSA_III	AR_E1	PO	26	NGGSTISTPPSGTEKK	9	NGGSTISTAPSGTEKK	0	TcCLB.508235.20	277.06	68.06	1710.47	273.66	AR	0
TSSA_III	AR_E1	PO	26	NGGSTISTPPSGTEKK	10	NGGSTISTPASGTEKK	0	TcCLB.508235.20	2661.74	2227.56	6970.99	3109.8	AR	0
TSSA_III	AR_E1	PO	26	NGGSTISTPPSGTEKK	11	NGGSTISTPPAGTEKK	0	TcCLB.508235.20	93.2	5.45	604.58	27.9	AR	0
TSSA_III	AR_E1	PO	26	NGGSTISTPPSGTEKK	12	NGGSTISTPPSATEKK	0	TcCLB.508235.20	27.86	7.35	88.48	26.96	AR	0
TSSA_III	AR_E1	PO	26	NGGSTISTPPSGTEKK	13	NGGSTISTPPSGAEKK	0	TcCLB.508235.20	244.98	121.33	1569.8	691.06	AR	0
TSSA_III	AR_E1	PO	26	NGGSTISTPPSGTEKK	14	NGGSTISTPPSGTAKK	0	TcCLB.508235.20	26.34	5.18	82.68	27.94	AR	0
TSSA_III	AR_E1	PO	26	NGGSTISTPPSGTEKK	15	NGGSTISTPPSGTEAK	0	TcCLB.508235.20	19436.69	744.07	20799.4	1937.58	AR	0
TSSA_III	AR_E1	PO	26	NGGSTISTPPSGTEKK	16	NGGSTISTPPSGTEKA	0	TcCLB.508235.20	2818.82	327.36	7665.15	279.2	AR	0
TSSA_III	AR_E1	PO	27	GGSTISTPPSGTEKKA	0	GGSTISTPPSGTEKKA	0	TcCLB.508235.20	2769.51	871.36	7511.88	594.1	AR	0
TSSA_III	AR_E1	PO	27	GGSTISTPPSGTEKKA	1	AGSTISTPPSGTEKKA	0	TcCLB.508235.20	1672.91	1062.07	5435.52	1604.36	AR	0
TSSA_III	AR_E1	PO	27	GGSTISTPPSGTEKKA	2	GASTISTPPSGTEKKA	0	TcCLB.508235.20	5561.39	244.18	11976.95	1476.65	AR	0
TSSA_III	AR_E1	PO	27	GGSTISTPPSGTEKKA	3	GGATISTPPSGTEKKA	0	TcCLB.508235.20	1842.1	116.5	6057.56	392.55	AR	0
TSSA_III	AR_E1	PO	27	GGSTISTPPSGTEKKA	4	GGSAISTPPSGTEKKA	0	TcCLB.508235.20	996.29	16.54	4266.78	315.81	AR	0
TSSA_III	AR_E1	PO	27	GGSTISTPPSGTEKKA	5	GGSTASTPPSGTEKKA	0	TcCLB.508235.20	1933.93	680.95	6108.86	631.81	AR	0
TSSA_III	AR_E1	PO	27	GGSTISTPPSGTEKKA	6	GGSTIATPPSGTEKKA	0	TcCLB.508235.20	1139.28	372.81	4515.11	488.51	AR	0
TSSA_III	AR_E1	PO	27	GGSTISTPPSGTEKKA	7	GGSTISAPPSGTEKKA	0	TcCLB.508235.20	911.66	428.43	3878.97	868.19	AR	0
TSSA_III	AR_E1	PO	27	GGSTISTPPSGTEKKA	8	GGSTISTAPSGTEKKA	0	TcCLB.508235.20	562.66	59.56	2922.94	14.73	AR	0
TSSA_III	AR_E1	PO	27	GGSTISTPPSGTEKKA	9	GGSTISTPASGTEKKA	0	TcCLB.508235.20	1138.61	1003.25	4086.76	2215.73	AR	0
TSSA_III	AR_E1	PO	27	GGSTISTPPSGTEKKA	10	GGSTISTPPAGTEKKA	0	TcCLB.508235.20	202.01	61.22	1320.03	327	AR	0
TSSA_III	AR_E1	PO	27	GGSTISTPPSGTEKKA	11	GGSTISTPPSATEKKA	0	TcCLB.508235.20	30.01	10.55	103.49	58.1	AR	0
TSSA_III	AR_E1	PO	27	GGSTISTPPSGTEKKA	12	GGSTISTPPSGAEKKA	0	TcCLB.508235.20	38.41	4.73	143.25	18.89	AR	0
TSSA_III	AR_E1	PO	27	GGSTISTPPSGTEKKA	13	GGSTISTPPSGTAKKA	0	TcCLB.508235.20	43.91	7.28	183.83	64.06	AR	0
TSSA_III	AR_E1	PO	27	GGSTISTPPSGTEKKA	14	GGSTISTPPSGTEAKA	0	TcCLB.508235.20	16757.51	1134.14	19040.02	1519.07	AR	0
TSSA_III	AR_E1	PO	27	GGSTISTPPSGTEKKA	15	GGSTISTPPSGTEKAA	0	TcCLB.508235.20	10711.83	1962.85	15569.82	123.35	AR	0
TSSA_III	AR_E1	PO	27	GGSTISTPPSGTEKKA	16	GGSTISTPPSGTEKKG	0	TcCLB.508235.20	2568.85	723.7	7213.74	420.16	AR	0
TSSA_III	AR_E1	PO	28	GSTISTPPSGTEKKAA	0	GSTISTPPSGTEKKAA	0	TcCLB.508235.20	968.1	286.5	4108.17	409.9	AR	0
TSSA_III	AR_E1	PO	28	GSTISTPPSGTEKKAA	1	ASTISTPPSGTEKKAA	0	TcCLB.508235.20	1746.91	815.29	5701.22	1003.29	AR	0
TSSA_III	AR_E1	PO	28	GSTISTPPSGTEKKAA	2	GATISTPPSGTEKKAA	0	TcCLB.508235.20	3222.98	1363.14	8192.09	1284.33	AR	0
TSSA_III	AR_E1	PO	28	GSTISTPPSGTEKKAA	3	GSAISTPPSGTEKKAA	0	TcCLB.508235.20	3698.65	187.52	9039.51	677.44	AR	0
TSSA_III	AR_E1	PO	28	GSTISTPPSGTEKKAA	4	GSTASTPPSGTEKKAA	0	TcCLB.508235.20	3172.82	449.54	8206.26	178.73	AR	0
TSSA_III	AR_E1	PO	28	GSTISTPPSGTEKKAA	5	GSTIATPPSGTEKKAA	0	TcCLB.508235.20	3250.72	627.91	8306.9	87.66	AR	0
TSSA_III	AR_E1	PO	28	GSTISTPPSGTEKKAA	6	GSTISAPPSGTEKKAA	0	TcCLB.508235.20	3340.36	43.37	8497.36	957.06	AR	0
TSSA_III	AR_E1	PO	28	GSTISTPPSGTEKKAA	7	GSTISTAPSGTEKKAA	0	TcCLB.508235.20	2528.75	1346.6	7007.64	1491.65	AR	0
TSSA_III	AR_E1	PO	28	GSTISTPPSGTEKKAA	8	GSTISTPASGTEKKAA	0	TcCLB.508235.20	2412.68	941.87	6907.18	848.01	AR	0
TSSA_III	AR_E1	PO	28	GSTISTPPSGTEKKAA	9	GSTISTPPAGTEKKAA	0	TcCLB.508235.20	1634.61	503.08	5574.6	444.89	AR	0
TSSA_III	AR_E1	PO	28	GSTISTPPSGTEKKAA	10	GSTISTPPSATEKKAA	0	TcCLB.508235.20	29.8	21.28	116.59	111.94	AR	0
TSSA_III	AR_E1	PO	28	GSTISTPPSGTEKKAA	11	GSTISTPPSGAEKKAA	0	TcCLB.508235.20	88.86	2.21	566.26	38.16	AR	0
TSSA_III	AR_E1	PO	28	GSTISTPPSGTEKKAA	12	GSTISTPPSGTAKKAA	0	TcCLB.508235.20	37.13	10.48	138.06	52.36	AR	0
TSSA_III	AR_E1	PO	28	GSTISTPPSGTEKKAA	13	GSTISTPPSGTEAKAA	0	TcCLB.508235.20	13744.77	300.22	17322.17	1353.69	AR	0
TSSA_III	AR_E1	PO	28	GSTISTPPSGTEKKAA	14	GSTISTPPSGTEKAAA	0	TcCLB.508235.20	7081.77	2009.2	13315.49	551.24	AR	0
TSSA_III	AR_E1	PO	28	GSTISTPPSGTEKKAA	15	GSTISTPPSGTEKKGA	0	TcCLB.508235.20	2460.02	466.68	7088.66	53.1	AR	0
TSSA_III	AR_E1	PO	28	GSTISTPPSGTEKKAA	16	GSTISTPPSGTEKKAG	0	TcCLB.508235.20	1627.59	446.74	5569.04	333.32	AR	0
TSSA_III	AR_E1	PO	29	STISTPPSGTEKKAAA	0	STISTPPSGTEKKAAA	0	TcCLB.508235.20	2552.5	1464.82	7012.47	1711.75	AR	0
TSSA_III	AR_E1	PO	29	STISTPPSGTEKKAAA	1	ATISTPPSGTEKKAAA	0	TcCLB.508235.20	1928.62	1075.04	5986.07	1414.32	AR	0
TSSA_III	AR_E1	PO	29	STISTPPSGTEKKAAA	2	SAISTPPSGTEKKAAA	0	TcCLB.508235.20	2248.44	244.62	6761.6	277.27	AR	0
TSSA_III	AR_E1	PO	29	STISTPPSGTEKKAAA	3	STASTPPSGTEKKAAA	0	TcCLB.508235.20	8878.31	2454.2	14539.08	342.88	AR	0
TSSA_III	AR_E1	PO	29	STISTPPSGTEKKAAA	4	STIATPPSGTEKKAAA	0	TcCLB.508235.20	1224.38	965.17	4377.83	1944.03	AR	0
TSSA_III	AR_E1	PO	29	STISTPPSGTEKKAAA	5	STISAPPSGTEKKAAA	0	TcCLB.508235.20	3979.72	1800.88	9386	1868.64	AR	0
TSSA_III	AR_E1	PO	29	STISTPPSGTEKKAAA	6	STISTAPSGTEKKAAA	0	TcCLB.508235.20	1045.11	706.81	4067.27	1488.51	AR	0
TSSA_III	AR_E1	PO	29	STISTPPSGTEKKAAA	7	STISTPASGTEKKAAA	0	TcCLB.508235.20	579.77	362.02	2816.76	1118.02	AR	0
TSSA_III	AR_E1	PO	29	STISTPPSGTEKKAAA	8	STISTPPAGTEKKAAA	0	TcCLB.508235.20	245.35	29.14	1587.39	194.04	AR	0
TSSA_III	AR_E1	PO	29	STISTPPSGTEKKAAA	9	STISTPPSATEKKAAA	0	TcCLB.508235.20	33.5	6	117.96	40.06	AR	0
TSSA_III	AR_E1	PO	29	STISTPPSGTEKKAAA	10	STISTPPSGAEKKAAA	0	TcCLB.508235.20	105.61	0.18	706.1	12.76	AR	0
TSSA_III	AR_E1	PO	29	STISTPPSGTEKKAAA	11	STISTPPSGTAKKAAA	0	TcCLB.508235.20	67.85	14.93	379.04	111.89	AR	0
TSSA_III	AR_E1	PO	29	STISTPPSGTEKKAAA	12	STISTPPSGTEAKAAA	0	TcCLB.508235.20	12486.04	1388.5	16524.97	560.16	AR	0
TSSA_III	AR_E1	PO	29	STISTPPSGTEKKAAA	13	STISTPPSGTEKAAAA	0	TcCLB.508235.20	2578.3	741.34	7229.22	447.67	AR	0
TSSA_III	AR_E1	PO	29	STISTPPSGTEKKAAA	14	STISTPPSGTEKKGAA	0	TcCLB.508235.20	2334.34	806.22	6811.46	661.27	AR	0
TSSA_III	AR_E1	PO	29	STISTPPSGTEKKAAA	15	STISTPPSGTEKKAGA	0	TcCLB.508235.20	2207.4	232.74	6692.57	282.23	AR	0
TSSA_III	AR_E1	PO	29	STISTPPSGTEKKAAA	16	STISTPPSGTEKKAAG	0	TcCLB.508235.20	3953.31	132.98	9445.35	1191.45	AR	0
TSSA_I	AR_E2	PO	31	SSTPPSGTENKPATGE	0	SSTPPSGTENKPATGE	0	TcCLB.507511.91	35591.16	6901.89	36135.57	4054.73	AR	0
TSSA_I	AR_E2	PO	31	SSTPPSGTENKPATGE	1	ASTPPSGTENKPATGE	0	TcCLB.507511.91	40121.5	11962.3	39717.63	837.37	AR	0
TSSA_I	AR_E2	PO	31	SSTPPSGTENKPATGE	2	SATPPSGTENKPATGE	0	TcCLB.507511.91	36499.34	6485.82	37376.07	4875.44	AR	0
TSSA_I	AR_E2	PO	31	SSTPPSGTENKPATGE	3	SSAPPSGTENKPATGE	0	TcCLB.507511.91	35618.48	7199.34	36011.02	3628.42	AR	0
TSSA_I	AR_E2	PO	31	SSTPPSGTENKPATGE	4	SSTAPSGTENKPATGE	0	TcCLB.507511.91	38944.09	8794.47	39491.12	3284.18	AR	0
TSSA_I	AR_E2	PO	31	SSTPPSGTENKPATGE	5	SSTPASGTENKPATGE	0	TcCLB.507511.91	35381.24	6147.99	36026.86	4816.23	AR	0
TSSA_I	AR_E2	PO	31	SSTPPSGTENKPATGE	6	SSTPPAGTENKPATGE	0	TcCLB.507511.91	35642.98	7255.52	36037.88	3528.05	AR	0
TSSA_I	AR_E2	PO	31	SSTPPSGTENKPATGE	7	SSTPPSATENKPATGE	0	TcCLB.507511.91	16155.85	1861.68	9390.33	1871.76	AR	0
TSSA_I	AR_E2	PO	31	SSTPPSGTENKPATGE	8	SSTPPSGAENKPATGE	0	TcCLB.507511.91	28910.97	4343.57	27901.47	2012.47	AR	0
TSSA_I	AR_E2	PO	31	SSTPPSGTENKPATGE	9	SSTPPSGTANKPATGE	0	TcCLB.507511.91	20606.43	1601.08	15742.03	4283.45	AR	0
TSSA_I	AR_E2	PO	31	SSTPPSGTENKPATGE	10	SSTPPSGTEAKPATGE	0	TcCLB.507511.91	30033.16	7681.56	28427.74	1182.73	AR	0
TSSA_I	AR_E2	PO	31	SSTPPSGTENKPATGE	11	SSTPPSGTENAPATGE	0	TcCLB.507511.91	19460.03	1929.17	14860.26	9044.74	AR	0
TSSA_I	AR_E2	PO	31	SSTPPSGTENKPATGE	12	SSTPPSGTENKAATGE	0	TcCLB.507511.91	29954.85	3540.96	29487.48	3545.72	AR	0
TSSA_I	AR_E2	PO	31	SSTPPSGTENKPATGE	13	SSTPPSGTENKPGTGE	0	TcCLB.507511.91	38031.06	10476.57	38065.21	1023.32	AR	0
TSSA_I	AR_E2	PO	31	SSTPPSGTENKPATGE	14	SSTPPSGTENKPAAGE	0	TcCLB.507511.91	36447.89	8917.63	36641.54	1875.83	AR	0
TSSA_I	AR_E2	PO	31	SSTPPSGTENKPATGE	15	SSTPPSGTENKPATAE	0	TcCLB.507511.91	35183.84	6617.42	35645.26	4014.71	AR	0
TSSA_I	AR_E2	PO	31	SSTPPSGTENKPATGE	16	SSTPPSGTENKPATGA	0	TcCLB.507511.91	42997.98	13301	42611.17	1128.23	AR	0
TSSA_I	AR_E2	PO	32	STPPSGTENKPATGEA	0	STPPSGTENKPATGEA	0	TcCLB.507511.91	40340.29	13649.07	39483.97	915.57	AR	0
TSSA_I	AR_E2	PO	32	STPPSGTENKPATGEA	1	ATPPSGTENKPATGEA	0	TcCLB.507511.91	41110.04	11300.99	41010.06	2331.37	AR	0
TSSA_I	AR_E2	PO	32	STPPSGTENKPATGEA	2	SAPPSGTENKPATGEA	0	TcCLB.507511.91	35193.62	8224.42	35001.14	1787.35	AR	0
TSSA_I	AR_E2	PO	32	STPPSGTENKPATGEA	3	STAPSGTENKPATGEA	0	TcCLB.507511.91	34710.51	6772.62	34912.98	3543.87	AR	0
TSSA_I	AR_E2	PO	32	STPPSGTENKPATGEA	4	STPASGTENKPATGEA	0	TcCLB.507511.91	38539.16	7453.46	39511.65	4740.39	AR	0
TSSA_I	AR_E2	PO	32	STPPSGTENKPATGEA	5	STPPAGTENKPATGEA	0	TcCLB.507511.91	34893.36	9261.48	33965.37	381.65	AR	0
TSSA_I	AR_E2	PO	32	STPPSGTENKPATGEA	6	STPPSATENKPATGEA	0	TcCLB.507511.91	11801.74	651.07	6423.59	1303.82	AR	0
TSSA_I	AR_E2	PO	32	STPPSGTENKPATGEA	7	STPPSGAENKPATGEA	0	TcCLB.507511.91	30289.61	6293.54	29020.57	411.89	AR	0
TSSA_I	AR_E2	PO	32	STPPSGTENKPATGEA	8	STPPSGTANKPATGEA	0	TcCLB.507511.91	16881.28	3032.17	9899.4	953.29	AR	0
TSSA_I	AR_E2	PO	32	STPPSGTENKPATGEA	9	STPPSGTEAKPATGEA	0	TcCLB.507511.91	25890.71	4529.7	24086.93	1026.1	AR	0
TSSA_I	AR_E2	PO	32	STPPSGTENKPATGEA	10	STPPSGTENAPATGEA	0	TcCLB.507511.91	15836.73	2676.34	8926.13	996.12	AR	0
TSSA_I	AR_E2	PO	32	STPPSGTENKPATGEA	11	STPPSGTENKAATGEA	0	TcCLB.507511.91	26422.39	5602.52	24663.68	369.19	AR	0
TSSA_I	AR_E2	PO	32	STPPSGTENKPATGEA	12	STPPSGTENKPGTGEA	0	TcCLB.507511.91	35762.32	7053.36	36304.26	3989.86	AR	0
TSSA_I	AR_E2	PO	32	STPPSGTENKPATGEA	13	STPPSGTENKPAAGEA	0	TcCLB.507511.91	33892.58	5462.54	34374.97	4710.41	AR	0
TSSA_I	AR_E2	PO	32	STPPSGTENKPATGEA	14	STPPSGTENKPATAEA	0	TcCLB.507511.91	33023.36	6269.2	32624.18	2571.48	AR	0
TSSA_I	AR_E2	PO	32	STPPSGTENKPATGEA	15	STPPSGTENKPATGAA	0	TcCLB.507511.91	47843.88	18164.15	44836.42	1105.84	AR	0
TSSA_I	AR_E2	PO	32	STPPSGTENKPATGEA	16	STPPSGTENKPATGEG	0	TcCLB.507511.91	41143.82	11453.84	40914.84	2096.41	AR	0
TSSA_I	AR_E2	PO	33	TPPSGTENKPATGEAP	0	TPPSGTENKPATGEAP	0	TcCLB.507511.91	42889.46	16276.53	40894.1	1797.23	AR	0
TSSA_I	AR_E2	PO	33	TPPSGTENKPATGEAP	1	APPSGTENKPATGEAP	0	TcCLB.507511.91	36902.29	6613.49	37952.96	4997.18	AR	0
TSSA_I	AR_E2	PO	33	TPPSGTENKPATGEAP	2	TAPSGTENKPATGEAP	0	TcCLB.507511.91	35894.88	8768.15	35841.58	1525.54	AR	0
TSSA_I	AR_E2	PO	33	TPPSGTENKPATGEAP	3	TPASGTENKPATGEAP	0	TcCLB.507511.91	36657.72	8351.31	37120.08	2739.51	AR	0
TSSA_I	AR_E2	PO	33	TPPSGTENKPATGEAP	4	TPPAGTENKPATGEAP	0	TcCLB.507511.91	41115.38	11801.35	40808.91	1676.75	AR	0
TSSA_I	AR_E2	PO	33	TPPSGTENKPATGEAP	5	TPPSATENKPATGEAP	0	TcCLB.507511.91	21635.06	3653.18	17424.54	770.87	AR	0
TSSA_I	AR_E2	PO	33	TPPSGTENKPATGEAP	6	TPPSGAENKPATGEAP	0	TcCLB.507511.91	33626.96	7676.95	32755.1	894.78	AR	0
TSSA_I	AR_E2	PO	33	TPPSGTENKPATGEAP	7	TPPSGTANKPATGEAP	0	TcCLB.507511.91	24631.38	3036.72	22343.32	2939.99	AR	0
TSSA_I	AR_E2	PO	33	TPPSGTENKPATGEAP	8	TPPSGTEAKPATGEAP	0	TcCLB.507511.91	32518.74	6327.21	31875.16	1842.73	AR	0
TSSA_I	AR_E2	PO	33	TPPSGTENKPATGEAP	9	TPPSGTENAPATGEAP	0	TcCLB.507511.91	24745.65	3529.14	22479.05	2205.41	AR	0
TSSA_I	AR_E2	PO	33	TPPSGTENKPATGEAP	10	TPPSGTENKAATGEAP	0	TcCLB.507511.91	29870.86	9482.44	27880.93	3256.5	AR	0
TSSA_I	AR_E2	PO	33	TPPSGTENKPATGEAP	11	TPPSGTENKPGTGEAP	0	TcCLB.507511.91	36534.68	10657.73	35838.46	707.86	AR	0
TSSA_I	AR_E2	PO	33	TPPSGTENKPATGEAP	12	TPPSGTENKPAAGEAP	0	TcCLB.507511.91	35740.78	9455.21	35181.54	260.36	AR	0
TSSA_I	AR_E2	PO	33	TPPSGTENKPATGEAP	13	TPPSGTENKPATAEAP	0	TcCLB.507511.91	35078.61	13054.17	32930.82	5067.45	AR	0
TSSA_I	AR_E2	PO	33	TPPSGTENKPATGEAP	14	TPPSGTENKPATGAAP	0	TcCLB.507511.91	44466.28	17404.44	42001.76	928.89	AR	0
TSSA_I	AR_E2	PO	33	TPPSGTENKPATGEAP	15	TPPSGTENKPATGEGP	0	TcCLB.507511.91	35567.76	9090.94	35187.14	714.22	AR	0
TSSA_I	AR_E2	PO	33	TPPSGTENKPATGEAP	16	TPPSGTENKPATGEAA	0	TcCLB.507511.91	35917.75	10340.14	35071.2	774.71	AR	0
TSSA_I	AR_E2	PO	34	PPSGTENKPATGEAPS	0	PPSGTENKPATGEAPS	0	TcCLB.507511.91	39684.22	11044.95	39568.96	1608.67	AR	0
TSSA_I	AR_E2	PO	34	PPSGTENKPATGEAPS	1	APSGTENKPATGEAPS	0	TcCLB.507511.91	41173.08	11117.66	41211.1	2702.17	AR	0
TSSA_I	AR_E2	PO	34	PPSGTENKPATGEAPS	2	PASGTENKPATGEAPS	0	TcCLB.507511.91	42059.07	14331.8	41145.27	282.36	AR	0
TSSA_I	AR_E2	PO	34	PPSGTENKPATGEAPS	3	PPAGTENKPATGEAPS	0	TcCLB.507511.91	36953.1	10527.96	36575.52	43.33	AR	0
TSSA_I	AR_E2	PO	34	PPSGTENKPATGEAPS	4	PPSATENKPATGEAPS	0	TcCLB.507511.91	22527.06	4545.49	18673.84	321.01	AR	0
TSSA_I	AR_E2	PO	34	PPSGTENKPATGEAPS	5	PPSGAENKPATGEAPS	0	TcCLB.507511.91	32922.12	6735.18	32153.68	1713.37	AR	0
TSSA_I	AR_E2	PO	34	PPSGTENKPATGEAPS	6	PPSGTANKPATGEAPS	0	TcCLB.507511.91	23759.5	3340.63	20874.66	2136.92	AR	0
TSSA_I	AR_E2	PO	34	PPSGTENKPATGEAPS	7	PPSGTEAKPATGEAPS	0	TcCLB.507511.91	34604.37	8393.73	34044.71	901.42	AR	0
TSSA_I	AR_E2	PO	34	PPSGTENKPATGEAPS	8	PPSGTENAPATGEAPS	0	TcCLB.507511.91	22390.83	4268.02	18530.87	69.62	AR	0
TSSA_I	AR_E2	PO	34	PPSGTENKPATGEAPS	9	PPSGTENKAATGEAPS	0	TcCLB.507511.91	31020.85	6395.63	29830.23	698.72	AR	0
TSSA_I	AR_E2	PO	34	PPSGTENKPATGEAPS	10	PPSGTENKPGTGEAPS	0	TcCLB.507511.91	35902.21	8737.13	35859.71	1576.2	AR	0
TSSA_I	AR_E2	PO	34	PPSGTENKPATGEAPS	11	PPSGTENKPAAGEAPS	0	TcCLB.507511.91	35560.07	13048.55	33435.74	4843.11	AR	0
TSSA_I	AR_E2	PO	34	PPSGTENKPATGEAPS	12	PPSGTENKPATAEAPS	0	TcCLB.507511.91	35448.98	9486.4	34821.92	26.71	AR	0
TSSA_I	AR_E2	PO	34	PPSGTENKPATGEAPS	13	PPSGTENKPATGAAPS	0	TcCLB.507511.91	46962.48	18392.06	44339	849.25	AR	0
TSSA_I	AR_E2	PO	34	PPSGTENKPATGEAPS	14	PPSGTENKPATGEGPS	0	TcCLB.507511.91	37840.73	11746.32	37207.12	808.13	AR	0
TSSA_I	AR_E2	PO	34	PPSGTENKPATGEAPS	15	PPSGTENKPATGEAAS	0	TcCLB.507511.91	28581.21	6678.76	27133.02	699.89	AR	0
TSSA_I	AR_E2	PO	34	PPSGTENKPATGEAPS	16	PPSGTENKPATGEAPA	0	TcCLB.507511.91	42579.23	12311.78	42439	2284.62	AR	0
TSSA_I	AR_E2	PO	35	PSGTENKPATGEAPSQ	0	PSGTENKPATGEAPSQ	0	TcCLB.507511.91	39693.65	11910.06	39227.68	471.07	AR	0
TSSA_I	AR_E2	PO	35	PSGTENKPATGEAPSQ	1	ASGTENKPATGEAPSQ	0	TcCLB.507511.91	39848.1	11378.19	39686.77	1269.91	AR	0
TSSA_I	AR_E2	PO	35	PSGTENKPATGEAPSQ	2	PAGTENKPATGEAPSQ	0	TcCLB.507511.91	33941.76	8545.96	32907.4	41.35	AR	0
TSSA_I	AR_E2	PO	35	PSGTENKPATGEAPSQ	3	PSATENKPATGEAPSQ	0	TcCLB.507511.91	24544.35	3881.37	22069.43	1527.1	AR	0
TSSA_I	AR_E2	PO	35	PSGTENKPATGEAPSQ	4	PSGAENKPATGEAPSQ	0	TcCLB.507511.91	28954	7013.3	27489.02	913.9	AR	0
TSSA_I	AR_E2	PO	35	PSGTENKPATGEAPSQ	5	PSGTANKPATGEAPSQ	0	TcCLB.507511.91	23799.28	3833.93	20825.47	1335.34	AR	0
TSSA_I	AR_E2	PO	35	PSGTENKPATGEAPSQ	6	PSGTEAKPATGEAPSQ	0	TcCLB.507511.91	30851.96	4340.66	30424.82	3219.49	AR	0
TSSA_I	AR_E2	PO	35	PSGTENKPATGEAPSQ	7	PSGTENAPATGEAPSQ	0	TcCLB.507511.91	28795.1	11274.51	25795.75	6424.83	AR	0
TSSA_I	AR_E2	PO	35	PSGTENKPATGEAPSQ	8	PSGTENKAATGEAPSQ	0	TcCLB.507511.91	29750.55	6797.08	28338.86	341.5	AR	0
TSSA_I	AR_E2	PO	35	PSGTENKPATGEAPSQ	9	PSGTENKPGTGEAPSQ	0	TcCLB.507511.91	36433.4	9364.58	36366.42	1221.31	AR	0
TSSA_I	AR_E2	PO	35	PSGTENKPATGEAPSQ	10	PSGTENKPAAGEAPSQ	0	TcCLB.507511.91	37634.88	14006.22	35525.8	4183.65	AR	0
TSSA_I	AR_E2	PO	35	PSGTENKPATGEAPSQ	11	PSGTENKPATAEAPSQ	0	TcCLB.507511.91	38427.36	17109.79	35190.85	7346.95	AR	0
TSSA_I	AR_E2	PO	35	PSGTENKPATGEAPSQ	12	PSGTENKPATGAAPSQ	0	TcCLB.507511.91	37224.47	13736.73	35215.71	4278.44	AR	0
TSSA_I	AR_E2	PO	35	PSGTENKPATGEAPSQ	13	PSGTENKPATGEGPSQ	0	TcCLB.507511.91	39957.86	11859.43	39491.54	770.34	AR	0
TSSA_I	AR_E2	PO	35	PSGTENKPATGEAPSQ	14	PSGTENKPATGEAASQ	0	TcCLB.507511.91	28385.48	6281.87	27018.97	343	AR	0
TSSA_I	AR_E2	PO	35	PSGTENKPATGEAPSQ	15	PSGTENKPATGEAPAQ	0	TcCLB.507511.91	40233.34	13094.56	39502.7	286.14	AR	0
TSSA_I	AR_E2	PO	35	PSGTENKPATGEAPSQ	16	PSGTENKPATGEAPSA	0	TcCLB.507511.91	33940.65	10158.95	32372.54	2256.2	AR	0
TSSA_II	AR_E2	PO	31	SSTPPSGTENKPATGE	0	SSTPPSGTENKPATGE	0	TcCLB.507511.81	35591.16	6901.89	36135.57	4054.73	AR	0
TSSA_II	AR_E2	PO	31	SSTPPSGTENKPATGE	1	ASTPPSGTENKPATGE	0	TcCLB.507511.81	40121.5	11962.3	39717.63	837.37	AR	0
TSSA_II	AR_E2	PO	31	SSTPPSGTENKPATGE	2	SATPPSGTENKPATGE	0	TcCLB.507511.81	36499.34	6485.82	37376.07	4875.44	AR	0
TSSA_II	AR_E2	PO	31	SSTPPSGTENKPATGE	3	SSAPPSGTENKPATGE	0	TcCLB.507511.81	35618.48	7199.34	36011.02	3628.42	AR	0
TSSA_II	AR_E2	PO	31	SSTPPSGTENKPATGE	4	SSTAPSGTENKPATGE	0	TcCLB.507511.81	38944.09	8794.47	39491.12	3284.18	AR	0
TSSA_II	AR_E2	PO	31	SSTPPSGTENKPATGE	5	SSTPASGTENKPATGE	0	TcCLB.507511.81	35381.24	6147.99	36026.86	4816.23	AR	0
TSSA_II	AR_E2	PO	31	SSTPPSGTENKPATGE	6	SSTPPAGTENKPATGE	0	TcCLB.507511.81	35642.98	7255.52	36037.88	3528.05	AR	0
TSSA_II	AR_E2	PO	31	SSTPPSGTENKPATGE	7	SSTPPSATENKPATGE	0	TcCLB.507511.81	16155.85	1861.68	9390.33	1871.76	AR	0
TSSA_II	AR_E2	PO	31	SSTPPSGTENKPATGE	8	SSTPPSGAENKPATGE	0	TcCLB.507511.81	28910.97	4343.57	27901.47	2012.47	AR	0
TSSA_II	AR_E2	PO	31	SSTPPSGTENKPATGE	9	SSTPPSGTANKPATGE	0	TcCLB.507511.81	20606.43	1601.08	15742.03	4283.45	AR	0
TSSA_II	AR_E2	PO	31	SSTPPSGTENKPATGE	10	SSTPPSGTEAKPATGE	0	TcCLB.507511.81	30033.16	7681.56	28427.74	1182.73	AR	0
TSSA_II	AR_E2	PO	31	SSTPPSGTENKPATGE	11	SSTPPSGTENAPATGE	0	TcCLB.507511.81	19460.03	1929.17	14860.26	9044.74	AR	0
TSSA_II	AR_E2	PO	31	SSTPPSGTENKPATGE	12	SSTPPSGTENKAATGE	0	TcCLB.507511.81	29954.85	3540.96	29487.48	3545.72	AR	0
TSSA_II	AR_E2	PO	31	SSTPPSGTENKPATGE	13	SSTPPSGTENKPGTGE	0	TcCLB.507511.81	38031.06	10476.57	38065.21	1023.32	AR	0
TSSA_II	AR_E2	PO	31	SSTPPSGTENKPATGE	14	SSTPPSGTENKPAAGE	0	TcCLB.507511.81	36447.89	8917.63	36641.54	1875.83	AR	0
TSSA_II	AR_E2	PO	31	SSTPPSGTENKPATGE	15	SSTPPSGTENKPATAE	0	TcCLB.507511.81	35183.84	6617.42	35645.26	4014.71	AR	0
TSSA_II	AR_E2	PO	31	SSTPPSGTENKPATGE	16	SSTPPSGTENKPATGA	0	TcCLB.507511.81	42997.98	13301	42611.17	1128.23	AR	0
TSSA_II	AR_E2	PO	32	STPPSGTENKPATGEA	0	STPPSGTENKPATGEA	0	TcCLB.507511.81	40340.29	13649.07	39483.97	915.57	AR	0
TSSA_II	AR_E2	PO	32	STPPSGTENKPATGEA	1	ATPPSGTENKPATGEA	0	TcCLB.507511.81	41110.04	11300.99	41010.06	2331.37	AR	0
TSSA_II	AR_E2	PO	32	STPPSGTENKPATGEA	2	SAPPSGTENKPATGEA	0	TcCLB.507511.81	35193.62	8224.42	35001.14	1787.35	AR	0
TSSA_II	AR_E2	PO	32	STPPSGTENKPATGEA	3	STAPSGTENKPATGEA	0	TcCLB.507511.81	34710.51	6772.62	34912.98	3543.87	AR	0
TSSA_II	AR_E2	PO	32	STPPSGTENKPATGEA	4	STPASGTENKPATGEA	0	TcCLB.507511.81	38539.16	7453.46	39511.65	4740.39	AR	0
TSSA_II	AR_E2	PO	32	STPPSGTENKPATGEA	5	STPPAGTENKPATGEA	0	TcCLB.507511.81	34893.36	9261.48	33965.37	381.65	AR	0
TSSA_II	AR_E2	PO	32	STPPSGTENKPATGEA	6	STPPSATENKPATGEA	0	TcCLB.507511.81	11801.74	651.07	6423.59	1303.82	AR	0
TSSA_II	AR_E2	PO	32	STPPSGTENKPATGEA	7	STPPSGAENKPATGEA	0	TcCLB.507511.81	30289.61	6293.54	29020.57	411.89	AR	0
TSSA_II	AR_E2	PO	32	STPPSGTENKPATGEA	8	STPPSGTANKPATGEA	0	TcCLB.507511.81	16881.28	3032.17	9899.4	953.29	AR	0
TSSA_II	AR_E2	PO	32	STPPSGTENKPATGEA	9	STPPSGTEAKPATGEA	0	TcCLB.507511.81	25890.71	4529.7	24086.93	1026.1	AR	0
TSSA_II	AR_E2	PO	32	STPPSGTENKPATGEA	10	STPPSGTENAPATGEA	0	TcCLB.507511.81	15836.73	2676.34	8926.13	996.12	AR	0
TSSA_II	AR_E2	PO	32	STPPSGTENKPATGEA	11	STPPSGTENKAATGEA	0	TcCLB.507511.81	26422.39	5602.52	24663.68	369.19	AR	0
TSSA_II	AR_E2	PO	32	STPPSGTENKPATGEA	12	STPPSGTENKPGTGEA	0	TcCLB.507511.81	35762.32	7053.36	36304.26	3989.86	AR	0
TSSA_II	AR_E2	PO	32	STPPSGTENKPATGEA	13	STPPSGTENKPAAGEA	0	TcCLB.507511.81	33892.58	5462.54	34374.97	4710.41	AR	0
TSSA_II	AR_E2	PO	32	STPPSGTENKPATGEA	14	STPPSGTENKPATAEA	0	TcCLB.507511.81	33023.36	6269.2	32624.18	2571.48	AR	0
TSSA_II	AR_E2	PO	32	STPPSGTENKPATGEA	15	STPPSGTENKPATGAA	0	TcCLB.507511.81	47843.88	18164.15	44836.42	1105.84	AR	0
TSSA_II	AR_E2	PO	32	STPPSGTENKPATGEA	16	STPPSGTENKPATGEG	0	TcCLB.507511.81	41143.82	11453.84	40914.84	2096.41	AR	0
TSSA_II	AR_E2	PO	33	TPPSGTENKPATGEAP	0	TPPSGTENKPATGEAP	0	TcCLB.507511.81	42889.46	16276.53	40894.1	1797.23	AR	0
TSSA_II	AR_E2	PO	33	TPPSGTENKPATGEAP	1	APPSGTENKPATGEAP	0	TcCLB.507511.81	36902.29	6613.49	37952.96	4997.18	AR	0
TSSA_II	AR_E2	PO	33	TPPSGTENKPATGEAP	2	TAPSGTENKPATGEAP	0	TcCLB.507511.81	35894.88	8768.15	35841.58	1525.54	AR	0
TSSA_II	AR_E2	PO	33	TPPSGTENKPATGEAP	3	TPASGTENKPATGEAP	0	TcCLB.507511.81	36657.72	8351.31	37120.08	2739.51	AR	0
TSSA_II	AR_E2	PO	33	TPPSGTENKPATGEAP	4	TPPAGTENKPATGEAP	0	TcCLB.507511.81	41115.38	11801.35	40808.91	1676.75	AR	0
TSSA_II	AR_E2	PO	33	TPPSGTENKPATGEAP	5	TPPSATENKPATGEAP	0	TcCLB.507511.81	21635.06	3653.18	17424.54	770.87	AR	0
TSSA_II	AR_E2	PO	33	TPPSGTENKPATGEAP	6	TPPSGAENKPATGEAP	0	TcCLB.507511.81	33626.96	7676.95	32755.1	894.78	AR	0
TSSA_II	AR_E2	PO	33	TPPSGTENKPATGEAP	7	TPPSGTANKPATGEAP	0	TcCLB.507511.81	24631.38	3036.72	22343.32	2939.99	AR	0
TSSA_II	AR_E2	PO	33	TPPSGTENKPATGEAP	8	TPPSGTEAKPATGEAP	0	TcCLB.507511.81	32518.74	6327.21	31875.16	1842.73	AR	0
TSSA_II	AR_E2	PO	33	TPPSGTENKPATGEAP	9	TPPSGTENAPATGEAP	0	TcCLB.507511.81	24745.65	3529.14	22479.05	2205.41	AR	0
TSSA_II	AR_E2	PO	33	TPPSGTENKPATGEAP	10	TPPSGTENKAATGEAP	0	TcCLB.507511.81	29870.86	9482.44	27880.93	3256.5	AR	0
TSSA_II	AR_E2	PO	33	TPPSGTENKPATGEAP	11	TPPSGTENKPGTGEAP	0	TcCLB.507511.81	36534.68	10657.73	35838.46	707.86	AR	0
TSSA_II	AR_E2	PO	33	TPPSGTENKPATGEAP	12	TPPSGTENKPAAGEAP	0	TcCLB.507511.81	35740.78	9455.21	35181.54	260.36	AR	0
TSSA_II	AR_E2	PO	33	TPPSGTENKPATGEAP	13	TPPSGTENKPATAEAP	0	TcCLB.507511.81	35078.61	13054.17	32930.82	5067.45	AR	0
TSSA_II	AR_E2	PO	33	TPPSGTENKPATGEAP	14	TPPSGTENKPATGAAP	0	TcCLB.507511.81	44466.28	17404.44	42001.76	928.89	AR	0
TSSA_II	AR_E2	PO	33	TPPSGTENKPATGEAP	15	TPPSGTENKPATGEGP	0	TcCLB.507511.81	35567.76	9090.94	35187.14	714.22	AR	0
TSSA_II	AR_E2	PO	33	TPPSGTENKPATGEAP	16	TPPSGTENKPATGEAA	0	TcCLB.507511.81	35917.75	10340.14	35071.2	774.71	AR	0
TSSA_II	AR_E2	PO	34	PPSGTENKPATGEAPS	0	PPSGTENKPATGEAPS	0	TcCLB.507511.81	39684.22	11044.95	39568.96	1608.67	AR	0
TSSA_II	AR_E2	PO	34	PPSGTENKPATGEAPS	1	APSGTENKPATGEAPS	0	TcCLB.507511.81	41173.08	11117.66	41211.1	2702.17	AR	0
TSSA_II	AR_E2	PO	34	PPSGTENKPATGEAPS	2	PASGTENKPATGEAPS	0	TcCLB.507511.81	42059.07	14331.8	41145.27	282.36	AR	0
TSSA_II	AR_E2	PO	34	PPSGTENKPATGEAPS	3	PPAGTENKPATGEAPS	0	TcCLB.507511.81	36953.1	10527.96	36575.52	43.33	AR	0
TSSA_II	AR_E2	PO	34	PPSGTENKPATGEAPS	4	PPSATENKPATGEAPS	0	TcCLB.507511.81	22527.06	4545.49	18673.84	321.01	AR	0
TSSA_II	AR_E2	PO	34	PPSGTENKPATGEAPS	5	PPSGAENKPATGEAPS	0	TcCLB.507511.81	32922.12	6735.18	32153.68	1713.37	AR	0
TSSA_II	AR_E2	PO	34	PPSGTENKPATGEAPS	6	PPSGTANKPATGEAPS	0	TcCLB.507511.81	23759.5	3340.63	20874.66	2136.92	AR	0
TSSA_II	AR_E2	PO	34	PPSGTENKPATGEAPS	7	PPSGTEAKPATGEAPS	0	TcCLB.507511.81	34604.37	8393.73	34044.71	901.42	AR	0
TSSA_II	AR_E2	PO	34	PPSGTENKPATGEAPS	8	PPSGTENAPATGEAPS	0	TcCLB.507511.81	22390.83	4268.02	18530.87	69.62	AR	0
TSSA_II	AR_E2	PO	34	PPSGTENKPATGEAPS	9	PPSGTENKAATGEAPS	0	TcCLB.507511.81	31020.85	6395.63	29830.23	698.72	AR	0
TSSA_II	AR_E2	PO	34	PPSGTENKPATGEAPS	10	PPSGTENKPGTGEAPS	0	TcCLB.507511.81	35902.21	8737.13	35859.71	1576.2	AR	0
TSSA_II	AR_E2	PO	34	PPSGTENKPATGEAPS	11	PPSGTENKPAAGEAPS	0	TcCLB.507511.81	35560.07	13048.55	33435.74	4843.11	AR	0
TSSA_II	AR_E2	PO	34	PPSGTENKPATGEAPS	12	PPSGTENKPATAEAPS	0	TcCLB.507511.81	35448.98	9486.4	34821.92	26.71	AR	0
TSSA_II	AR_E2	PO	34	PPSGTENKPATGEAPS	13	PPSGTENKPATGAAPS	0	TcCLB.507511.81	46962.48	18392.06	44339	849.25	AR	0
TSSA_II	AR_E2	PO	34	PPSGTENKPATGEAPS	14	PPSGTENKPATGEGPS	0	TcCLB.507511.81	37840.73	11746.32	37207.12	808.13	AR	0
TSSA_II	AR_E2	PO	34	PPSGTENKPATGEAPS	15	PPSGTENKPATGEAAS	0	TcCLB.507511.81	28581.21	6678.76	27133.02	699.89	AR	0
TSSA_II	AR_E2	PO	34	PPSGTENKPATGEAPS	16	PPSGTENKPATGEAPA	0	TcCLB.507511.81	42579.23	12311.78	42439	2284.62	AR	0
TSSA_II	AR_E2	PO	35	PSGTENKPATGEAPSQ	0	PSGTENKPATGEAPSQ	0	TcCLB.507511.81	39693.65	11910.06	39227.68	471.07	AR	0
TSSA_II	AR_E2	PO	35	PSGTENKPATGEAPSQ	1	ASGTENKPATGEAPSQ	0	TcCLB.507511.81	39848.1	11378.19	39686.77	1269.91	AR	0
TSSA_II	AR_E2	PO	35	PSGTENKPATGEAPSQ	2	PAGTENKPATGEAPSQ	0	TcCLB.507511.81	33941.76	8545.96	32907.4	41.35	AR	0
TSSA_II	AR_E2	PO	35	PSGTENKPATGEAPSQ	3	PSATENKPATGEAPSQ	0	TcCLB.507511.81	24544.35	3881.37	22069.43	1527.1	AR	0
TSSA_II	AR_E2	PO	35	PSGTENKPATGEAPSQ	4	PSGAENKPATGEAPSQ	0	TcCLB.507511.81	28954	7013.3	27489.02	913.9	AR	0
TSSA_II	AR_E2	PO	35	PSGTENKPATGEAPSQ	5	PSGTANKPATGEAPSQ	0	TcCLB.507511.81	23799.28	3833.93	20825.47	1335.34	AR	0
TSSA_II	AR_E2	PO	35	PSGTENKPATGEAPSQ	6	PSGTEAKPATGEAPSQ	0	TcCLB.507511.81	30851.96	4340.66	30424.82	3219.49	AR	0
TSSA_II	AR_E2	PO	35	PSGTENKPATGEAPSQ	7	PSGTENAPATGEAPSQ	0	TcCLB.507511.81	28795.1	11274.51	25795.75	6424.83	AR	0
TSSA_II	AR_E2	PO	35	PSGTENKPATGEAPSQ	8	PSGTENKAATGEAPSQ	0	TcCLB.507511.81	29750.55	6797.08	28338.86	341.5	AR	0
TSSA_II	AR_E2	PO	35	PSGTENKPATGEAPSQ	9	PSGTENKPGTGEAPSQ	0	TcCLB.507511.81	36433.4	9364.58	36366.42	1221.31	AR	0
TSSA_II	AR_E2	PO	35	PSGTENKPATGEAPSQ	10	PSGTENKPAAGEAPSQ	0	TcCLB.507511.81	37634.88	14006.22	35525.8	4183.65	AR	0
TSSA_II	AR_E2	PO	35	PSGTENKPATGEAPSQ	11	PSGTENKPATAEAPSQ	0	TcCLB.507511.81	38427.36	17109.79	35190.85	7346.95	AR	0
TSSA_II	AR_E2	PO	35	PSGTENKPATGEAPSQ	12	PSGTENKPATGAAPSQ	0	TcCLB.507511.81	37224.47	13736.73	35215.71	4278.44	AR	0
TSSA_II	AR_E2	PO	35	PSGTENKPATGEAPSQ	13	PSGTENKPATGEGPSQ	0	TcCLB.507511.81	39957.86	11859.43	39491.54	770.34	AR	0
TSSA_II	AR_E2	PO	35	PSGTENKPATGEAPSQ	14	PSGTENKPATGEAASQ	0	TcCLB.507511.81	28385.48	6281.87	27018.97	343	AR	0
TSSA_II	AR_E2	PO	35	PSGTENKPATGEAPSQ	15	PSGTENKPATGEAPAQ	0	TcCLB.507511.81	40233.34	13094.56	39502.7	286.14	AR	0
TSSA_II	AR_E2	PO	35	PSGTENKPATGEAPSQ	16	PSGTENKPATGEAPSA	0	TcCLB.507511.81	33940.65	10158.95	32372.54	2256.2	AR	0
TSSA_III	AR_E2	PO	25	ANGGSTISTPPSGTEK	0	ANGGSTISTPPSGTEK	0	TcCLB.508235.20	17383.76	1574.08	10847.09	2951.77	AR	0
TSSA_III	AR_E2	PO	25	ANGGSTISTPPSGTEK	1	GNGGSTISTPPSGTEK	0	TcCLB.508235.20	14665.02	3041.91	7966.86	390.34	AR	0
TSSA_III	AR_E2	PO	25	ANGGSTISTPPSGTEK	2	AAGGSTISTPPSGTEK	0	TcCLB.508235.20	15146.63	2796.1	8356.69	675	AR	0
TSSA_III	AR_E2	PO	25	ANGGSTISTPPSGTEK	3	ANAGSTISTPPSGTEK	0	TcCLB.508235.20	16858.2	3832.43	9789.25	86.21	AR	0
TSSA_III	AR_E2	PO	25	ANGGSTISTPPSGTEK	4	ANGASTISTPPSGTEK	0	TcCLB.508235.20	16363.83	3473.79	9312.96	379.76	AR	0
TSSA_III	AR_E2	PO	25	ANGGSTISTPPSGTEK	5	ANGGATISTPPSGTEK	0	TcCLB.508235.20	17481.9	3738.49	10526.36	259.48	AR	0
TSSA_III	AR_E2	PO	25	ANGGSTISTPPSGTEK	6	ANGGSAISTPPSGTEK	0	TcCLB.508235.20	15497.62	510.36	9542.52	3856.77	AR	0
TSSA_III	AR_E2	PO	25	ANGGSTISTPPSGTEK	7	ANGGSTASTPPSGTEK	0	TcCLB.508235.20	19090.7	3375.01	12951.02	1000	AR	0
TSSA_III	AR_E2	PO	25	ANGGSTISTPPSGTEK	8	ANGGSTIATPPSGTEK	0	TcCLB.508235.20	13043.22	102.97	7264.12	1976.46	AR	0
TSSA_III	AR_E2	PO	25	ANGGSTISTPPSGTEK	9	ANGGSTISAPPSGTEK	0	TcCLB.508235.20	19030.64	1223.78	13243.04	4478.12	AR	0
TSSA_III	AR_E2	PO	25	ANGGSTISTPPSGTEK	10	ANGGSTISTAPSGTEK	0	TcCLB.508235.20	15485.35	3262.22	8552.97	414.37	AR	0
TSSA_III	AR_E2	PO	25	ANGGSTISTPPSGTEK	11	ANGGSTISTPASGTEK	0	TcCLB.508235.20	10539.83	2348.99	5596.28	174.85	AR	0
TSSA_III	AR_E2	PO	25	ANGGSTISTPPSGTEK	12	ANGGSTISTPPAGTEK	0	TcCLB.508235.20	13455.72	3514.17	7142.24	86.08	AR	0
TSSA_III	AR_E2	PO	25	ANGGSTISTPPSGTEK	13	ANGGSTISTPPSATEK	0	TcCLB.508235.20	6410.3	2309.01	3404.47	359.99	AR	0
TSSA_III	AR_E2	PO	25	ANGGSTISTPPSGTEK	14	ANGGSTISTPPSGAEK	0	TcCLB.508235.20	11138.57	2079.73	5923.61	383.42	AR	0
TSSA_III	AR_E2	PO	25	ANGGSTISTPPSGTEK	15	ANGGSTISTPPSGTAK	0	TcCLB.508235.20	6782.03	212.49	3777.93	1088.18	AR	0
TSSA_III	AR_E2	PO	25	ANGGSTISTPPSGTEK	16	ANGGSTISTPPSGTEA	0	TcCLB.508235.20	3814.06	958.64	2178.76	1101.65	AR	0
TSSA_III	AR_E2	PO	26	NGGSTISTPPSGTEKK	0	NGGSTISTPPSGTEKK	0	TcCLB.508235.20	6173.78	1606.9	3321.01	5.01	AR	0
TSSA_III	AR_E2	PO	26	NGGSTISTPPSGTEKK	1	AGGSTISTPPSGTEKK	0	TcCLB.508235.20	8233.31	2585.43	4380.93	235.76	AR	0
TSSA_III	AR_E2	PO	26	NGGSTISTPPSGTEKK	2	NAGSTISTPPSGTEKK	0	TcCLB.508235.20	8701.81	3554.36	4564.17	688.48	AR	0
TSSA_III	AR_E2	PO	26	NGGSTISTPPSGTEKK	3	NGASTISTPPSGTEKK	0	TcCLB.508235.20	7026.3	2750.14	3714.58	507.76	AR	0
TSSA_III	AR_E2	PO	26	NGGSTISTPPSGTEKK	4	NGGATISTPPSGTEKK	0	TcCLB.508235.20	7920.04	3014.18	4183.62	508.49	AR	0
TSSA_III	AR_E2	PO	26	NGGSTISTPPSGTEKK	5	NGGSAISTPPSGTEKK	0	TcCLB.508235.20	6382.18	1726.11	3433.68	32.97	AR	0
TSSA_III	AR_E2	PO	26	NGGSTISTPPSGTEKK	6	NGGSTASTPPSGTEKK	0	TcCLB.508235.20	9023.94	1233.65	4878.37	564.87	AR	0
TSSA_III	AR_E2	PO	26	NGGSTISTPPSGTEKK	7	NGGSTIATPPSGTEKK	0	TcCLB.508235.20	9915.65	29.72	5419.11	1306.1	AR	0
TSSA_III	AR_E2	PO	26	NGGSTISTPPSGTEKK	8	NGGSTISAPPSGTEKK	0	TcCLB.508235.20	7049.9	1432.41	3826.87	223.49	AR	0
TSSA_III	AR_E2	PO	26	NGGSTISTPPSGTEKK	9	NGGSTISTAPSGTEKK	0	TcCLB.508235.20	6051.6	1951.59	3227.73	206.81	AR	0
TSSA_III	AR_E2	PO	26	NGGSTISTPPSGTEKK	10	NGGSTISTPASGTEKK	0	TcCLB.508235.20	4549.73	1455.64	2410.34	162.59	AR	0
TSSA_III	AR_E2	PO	26	NGGSTISTPPSGTEKK	11	NGGSTISTPPAGTEKK	0	TcCLB.508235.20	3111.86	988.09	1621.55	113.34	AR	0
TSSA_III	AR_E2	PO	26	NGGSTISTPPSGTEKK	12	NGGSTISTPPSATEKK	0	TcCLB.508235.20	379.68	114.35	201.11	9.72	AR	0
TSSA_III	AR_E2	PO	26	NGGSTISTPPSGTEKK	13	NGGSTISTPPSGAEKK	0	TcCLB.508235.20	2908.38	249.38	1602.8	543.17	AR	0
TSSA_III	AR_E2	PO	26	NGGSTISTPPSGTEKK	14	NGGSTISTPPSGTAKK	0	TcCLB.508235.20	385.88	290.1	191.68	101.99	AR	0
TSSA_III	AR_E2	PO	26	NGGSTISTPPSGTEKK	15	NGGSTISTPPSGTEAK	0	TcCLB.508235.20	19866.33	2925.45	14366.86	1891.14	AR	0
TSSA_III	AR_E2	PO	26	NGGSTISTPPSGTEKK	16	NGGSTISTPPSGTEKA	0	TcCLB.508235.20	9394.82	2327.24	5009.96	39.29	AR	0
TSSA_III	AR_E2	PO	27	GGSTISTPPSGTEKKA	0	GGSTISTPPSGTEKKA	0	TcCLB.508235.20	7540.97	3261.78	3956.7	703.67	AR	0
TSSA_III	AR_E2	PO	27	GGSTISTPPSGTEKKA	1	AGSTISTPPSGTEKKA	0	TcCLB.508235.20	7857.55	2032.95	4223.48	4.68	AR	0
TSSA_III	AR_E2	PO	27	GGSTISTPPSGTEKKA	2	GASTISTPPSGTEKKA	0	TcCLB.508235.20	9994.47	2433.73	5302.38	65.35	AR	0
TSSA_III	AR_E2	PO	27	GGSTISTPPSGTEKKA	3	GGATISTPPSGTEKKA	0	TcCLB.508235.20	6519.2	990.76	3557.68	401.41	AR	0
TSSA_III	AR_E2	PO	27	GGSTISTPPSGTEKKA	4	GGSAISTPPSGTEKKA	0	TcCLB.508235.20	6052.29	1103.1	3290.36	272.72	AR	0
TSSA_III	AR_E2	PO	27	GGSTISTPPSGTEKKA	5	GGSTASTPPSGTEKKA	0	TcCLB.508235.20	6401.4	2201.26	3408.64	300.23	AR	0
TSSA_III	AR_E2	PO	27	GGSTISTPPSGTEKKA	6	GGSTIATPPSGTEKKA	0	TcCLB.508235.20	6019.48	1822.53	3217.84	140.06	AR	0
TSSA_III	AR_E2	PO	27	GGSTISTPPSGTEKKA	7	GGSTISAPPSGTEKKA	0	TcCLB.508235.20	5060.96	601.63	2771.22	405.43	AR	0
TSSA_III	AR_E2	PO	27	GGSTISTPPSGTEKKA	8	GGSTISTAPSGTEKKA	0	TcCLB.508235.20	6371.41	2282.36	3384.05	352.54	AR	0
TSSA_III	AR_E2	PO	27	GGSTISTPPSGTEKKA	9	GGSTISTPASGTEKKA	0	TcCLB.508235.20	4076.85	2988.71	2034.95	1098.81	AR	0
[truncated: 16,106 more rows]
